# Supplementary material for: Estimation of Recombination Rate and Maternal Linkage Disequilibrium in Half-Sibs
Source: Front Genet. 2018 Jun 5;9:186. doi: 10.3389/fgene.2018.00186 (PMC5996054; doi:10.3389/fgene.2018.00186)
Supplement: File S2 — Genotype data consisting of 39,780 SNPs (columns), and 265 progeny (rows). [file Data_Sheet_2.ZIP]

Archive with 1 entries (1 files):
- XFam.txt
