# Supplementary material for: Estimation of Recombination Rate and Maternal Linkage Disequilibrium in Half-Sibs
Source: Front Genet. 2018 Jun 5;9:186. doi: 10.3389/fgene.2018.00186 (PMC5996054; doi:10.3389/fgene.2018.00186)
Supplement: File S2 — Genotype data consisting of 39,780 SNPs (columns), and 265 progeny (rows). [file Data_Sheet_2.ZIP › XFam.txt]

1 2 2 2 1 2 1 1 1 2 2 2 2 2 2 1 2 2 2 2 1 1 2 2 2 2 1 1 2 2 2 1 1 1 1 1 2 1 1 1 2 2 1 1 2 2 2 1 2 2 2 2 1 1 2 2 2 1 1 2 1 2 2 2 1 2 2 2 2 2 1 2 2 2 1 2 2 2 1 1 1 2 2 2 2 2 2 1 1 2 2 2 1 0 2 2 1 0 2 1 1 1 1 2 2 2 1 2 1 1 2 2 2 1 1 1 1 0 1 2 1 1 1 2 2 2 1 2 2 1 1 2 1 2 1 2 2 2 0 2 0 2 1 1 2 1 1 2 2 2 2 2 1 2 2 1 2 2 2 2 2 1 1 2 0 1 1 1 2 2 2 1 1 2 1 1 1 0 2 1 2 1 0 1 1 1 2 2 2 2 2 1 1 1 2 2 2 2 2 2 1 1 1 1 2 2 1 1 2 2 2 0 0 2 2 2 2 2 2 2 2 2 1 2 2 2 2 1 1 2 2 1 1 1 0 1 2 2 2 0 2 2 2 0 2 0 2 0 2 2 2 2 0 2 0 0 0 2 2 2 2 2 2 2 0 0 2 0 2 1 1 2 2 1 1 2 1 2 1 2 2 2 1 2 2 2 1 1 2 2 1 1 1 1 1 1 1 1 0 1 1 2 2 2 2 0 2 2 1 1 1 1 1 1 2 2 1 2 2 2 2 2 2 2 2 2 2 2 2 2 2 2 2 2 2 0 0 0 2 2 2 1 1 1 1 2 2 2 2 0 0 0 1 1 1 1 1 1 1 2 2 1 1 2 1 1 1 2 2 0 1 2 2 2 2 2 0 2 2 2 2 2 0 1 2 2 2 1 2 1 2 2 2 1 2 0 1 1 2 0 1 2 1 2 0 2 2 1 2 0 2 1 1 0 1 1 1 1 2 1 1 2 2 2 2 2 2 2 2 2 2 2 2 0 2 0 2 2 2 2 2 2 2 2 2 2 2 2 2 2 2 2 2 2 2 2 2 2 2 2 2 2 2 2 2 2 2 2 2 2 2 0 2 2 2 2 2 2 2 2 2 2 2 2 2 2 2 2 2 2 2 2 2 2 0 2 1 1 1 2 1 2 2 1 2 2 1 2 2 1 2 2 2 2 2 2 2 2 2 2 1 2 1 1 2 2 1 2 2 1 2 1 1 2 1 0 1 2 2 0 1 2 2 2 2 2 1 2 0 1 1 2 2 2 1 1 2 2 2 2 1 1 2 1 2 1 2 1 1 1 2 1 2 2 2 2 1 1 2 1 1 0 0 1 2 2 2 2 1 2 2 1 2 2 1 2 1 2 1 1 1 1 2 1 2 2 2 1 1 1 2 1 0 0 2 2 2 1 2 1 2 2 2 2 0 1 1 1 1 2 2 2 1 1 2 2 1 2 1 1 2 1 2 1 1 2 2 2 2 1 2 2 2 2 1 2 2 2 2 2 1 1 1 2 1 2 2 2 2 0 2 2 2 2 2 2 0 2 0 2 2 2 2 2 2 2 2 2 2 2 2 2 0 2 0 2 2 2 2 2 0 2 0 2 2 2 2 2 2 2 2 2 2 2 2 2 2 2 2 2 2 2 0 2 0 2 2 2 2 2 2 2 2 2 2 2 0 0 2 0 2 2 2 2 2 2 1 2 2 2 2 2 1 2 2 2 1 2 2 2 2 2 1 1 2 1 2 1 1 2 1 2 2 2 2 2 2 2 1 1 1 2 2 1 2 2 1 1 1 2 1 2 1 1 2 2 2 1 1 2 2 1 2 2 2 1 1 1 2 2 2 2 2 2 2 1 1 2 1 1 2 1 1 1 2 2 1 2 2 1 2 2 2 2 2 1 2 1 1 1 1 1 1 2 2 2 2 1 2 1 2 1 2 1 2 1 1 2 2 2 2 2 1 2 2 1 2 1 1 2 1 2 1 2 1 1 1 1 2 2 2 2 2 2 2 2 2 2 2 2 1 2 2 2 1 2 2 2 2 2 2 2 2 1 1 2 1 0 1 1 2 1 2 2 2 2 2 2 2 2 2 2 2 2 2 1 1 1 1 2 2 2 2 1 2 1 2 1 2 2 1 2 2 1 1 2 1 2 2 1 1 2 2 1 2 2 2 1 1 2 1 1 2 2 2 2 1 1 1 2 1 2 2 1 2 1 1 1 1 2 1 1 1 2 1 1 2 1 1 1 0 2 1 1 2 2 2 1 1 2 2 1 2 2 2 2 1 1 1 1 2 2 2 1 2 2 2 2 2 1 2 2 2 2 1 2 2 2 1 1 2 2 2 2 2 2 2 2 2 1 1 1 1 2 2 2 1 2 2 1 1 1 1 1 1 2 1 2 2 2 2 2 1 1 2 2 2 0 1 1 2 1 1 2 1 2 2 0 0 1 1 1 1 1 1 1 1 2 2 2 2 2 2 1 1 1 0 1 1 1 1 1 1 1 1 1 0 2 1 1 1 2 1 1 1 1 1 1 2 2 2 2 2 1 1 2 1 1 1 0 2 2 0 2 2 2 2 1 2 1 2 2 2 2 1 1 1 1 0 2 2 2 1 1 1 1 2 2 2 2 2 2 2 2 2 2 2 2 2 2 1 2 1 1 2 1 1 1 2 2 2 1 1 1 2 1 1 2 1 2 2 1 1 1 2 1 1 2 2 2 1 1 2 1 2 2 1 2 2 2 1 1 1 1 2 2 1 2 2 0 1 1 2 1 1 1 2 2 1 1 1 1 2 1 2 1 2 1 1 2 2 1 1 2 1 2 2 2 2 1 1 1 2 1 1 2 2 1 2 2 2 1 2 2 2 2 2 2 2 2 2 2 2 2 2 1 2 2 2 2 2 2 2 1 1 1 1 1 2 2 2 2 2 2 2 2 1 1 2 2 2 2 1 0 2 2 2 2 2 2 1 1 2 2 2 2 2 2 2 2 2 2 2 2 1 1 1 1 1 1 2 2 2 2 1 2 1 1 1 1 2 1 2 1 2 2 2 2 2 2 2 1 1 1 1 2 2 1 2 2 0 2 2 2 1 2 1 2 2 2 1 1 1 0 2 1 1 1 2 1 1 0 2 2 0 2 1 1 1 1 2 2 2 1 1 2 1 2 2 2 2 2 2 1 1 2 1 0 2 2 1 1 2 1 1 1 1 1 1 1 0 0 1 2 2 2 2 0 1 0 0 0 0 1 2 2 2 2 2 2 1 2 1 2 2 2 2 2 2 0 2 2 2 1 2 1 1 2 2 2 2 2 1 2 2 2 2 1 1 0 0 0 0 0 2 2 2 1 2 2 2 2 2 2 2 2 2 2 1 0 2 2 2 1 1 2 2 2 2 2 2 2 1 0 2 2 1 2 2 2 2 2 1 1 1 2 1 1 2 1 1 2 2 2 1 1 1 1 1 1 2 2 2 2 2 2 1 2 2 1 2 2 1 2 2 1 2 1 1 1 1 1 2 2 2 2 2 2 1 2 0 0 0 2 2 2 2 1 2 2 2 1 1 2 1 1 2 1 2 2 2 1 2 2 2 2 1 1 1 1 1 2 2 2 1 2 2 2 2 2 2 1 1 2 1 2 1 2 1 1 1 1 1 1 1 1 1 1 1 1 2 1 1 1 1 1 2 2 1 2 2 1 2 2 1 1 1 1 1 0 2 1 2 1 1 2 2 2 2 1 2 2 2 2 2 2 2 2 2 2 2 0 2 1 2 1 2 1 2 2 2 2 2 1 2 2 0 2 2 1 2 1 1 2 1 1 1 1 1 1 1 0 2 2 2 2 2 2 0 1 1 1 0 1 1 2 1 1 1 2 2 2 1 1 1 2 1 1 2 2 2 1 1 2 1 2 1 1 2 2 2 1 1 2 1 1 1 2 2 1 1 1 2 2 2 1 2 2 1 2 2 1 1 2 1 2 2 2 2 2 2 0 2 2 2 2 2 2 1 1 2 2 2 2 2 2 0 2 2 2 2 1 2 1 0 2 2 2 1 2 1 2 2 2 1 2 1 2 1 2 1 2 1 2 1 1 1 1 1 2 2 1 2 2 1 1 1 1 1 1 2 2 2 2 2 1 2 2 2 2 2 1 1 2 2 2 2 1 1 2 1 2 2 2 1 1 1 1 1 1 1 1 2 2 2 0 1 1 1 2 1 1 2 0 1 1 1 2 2 2 1 2 2 2 1 2 1 1 1 2 2 2 2 1 2 1 2 2 2 2 2 2 2 2 2 2 1 1 1 2 1 1 2 2 0 1 1 1 1 1 2 2 1 1 1 1 2 2 2 2 2 2 2 2 1 2 1 1 1 1 2 1 2 1 1 2 1 2 2 2 1 2 2 2 2 1 2 1 1 1 2 2 1 1 1 2 2 2 1 2 2 2 1 1 1 1 1 2 1 1 2 1 2 2 2 0 1 2 2 1 2 2 1 2 2 2 2 1 2 1 2 2 2 2 2 2 1 1 2 1 2 2 1 2 1 2 2 2 1 0 2 0 0 2 1 2 1 2 1 0 2 2 2 2 2 2 2 2 2 2 2 0 2 0 2 2 0 2 2 2 0 2 2 2 2 0 2 0 0 2 2 2 2 2 2 2 0 0 2 2 2 2 2 2 1 2 1 2 1 2 0 2 1 1 1 1 1 2 1 1 1 2 2 2 1 2 1 2 0 2 2 2 2 2 1 2 1 2 2 2 1 2 2 1 2 2 2 1 2 2 2 2 2 2 2 1 2 2 2 1 2 1 1 1 2 2 0 0 1 1 1 2 2 1 2 2 1 2 1 1 2 1 1 1 2 1 1 2 1 1 2 1 2 2 1 0 1 1 2 1 2 2 2 2 2 2 2 2 2 2 2 2 2 2 2 1 2 2 0 0 2 2 2 1 2 2 2 2 2 2 2 2 1 2 2 0 1 2 1 0 2 2 1 1 1 2 2 2 2 2 2 2 1 2 2 2 2 2 0 2 1 2 2 0 2 0 2 2 1 2 1 2 2 1 2 1 1 1 2 1 2 2 1 2 1 2 1 2 2 2 2 1 1 1 1 2 2 2 1 2 1 2 1 1 2 2 2 2 1 1 1 2 2 1 2 2 2 1 1 2 2 1 2 1 2 1 2 2 2 2 0 1 2 2 2 2 1 2 2 2 2 2 2 2 1 0 0 0 2 1 2 2 1 2 2 1 1 1 1 2 1 1 2 2 1 2 1 2 1 1 2 1 1 1 1 2 2 1 1 2 1 1 2 2 2 1 2 2 2 2 2 2 2 2 2 2 2 2 2 2 2 2 2 2 2 2 2 2 2 2 2 2 2 2 0 2 2 2 2 2 0 2 2 2 0 2 0 2 2 2 2 1 1 1 2 0 2 2 2 2 2 2 2 1 1 0 0 1 2 0 0 1 1 0 2 1 0 0 0 2 2 2 2 1 0 2 1 2 2 2 1 1 2 2 2 1 0 2 1 0 1 2 2 0 1 2 2 2 2 0 1 2 2 2 1 2 1 1 1 2 2 0 2 1 2 2 1 2 2 1 1 1 2 2 2 1 2 2 2 2 2 2 0 2 0 2 0 1 2 2 2 2 2 2 2 2 2 2 2 2 2 2 1 2 2 2 2 1 2 2 2 2 2 2 2 2 2 1 2 2 2 1 2 2 1 1 1 2 1 1 1 1 1 1 2 2 2 1 1 0 2 2 2 0 2 2 2 2 2 1 2 1 2 2 1 1 1 2 2 0 1 2 1 2 1 2 2 2 2 2 2 2 1 2 2 2 2 2 2 2 0 1 1 2 1 2 1 1 2 1 1 2 2 1 2 1 2 1 1 2 1 2 2 1 2 1 2 1 1 2 2 2 2 0 2 2 1 0 2 0 2 2 2 1 2 0 1 1 2 2 1 1 1 1 1 2 2 2 2 1 2 2 2 2 2 1 2 2 2 2 1 2 2 1 1 1 2 2 1 2 2 1 1 2 1 1 2 2 2 1 2 1 1 2 2 0 2 1 2 2 2 2 1 1 1 1 1 2 1 1 1 2 2 2 2 2 1 0 1 2 2 2 2 2 2 1 1 2 2 0 2 1 0 2 2 2 1 2 1 1 2 1 0 2 2 2 2 2 2 1 2 2 2 2 2 1 2 2 1 2 2 2 2 2 2 2 2 2 1 2 1 1 1 1 1 1 1 1 1 1 1 2 2 1 0 1 2 1 2 2 1 2 1 2 2 2 2 2 2 2 2 2 2 2 1 1 0 1 1 2 2 0 0 2 2 1 1 1 2 2 2 2 1 2 2 1 1 1 2 2 0 2 2 2 0 2 2 2 0 2 2 0 2 0 0 2 2 2 2 2 2 2 2 0 2 2 2 2 2 2 2 2 2 2 2 0 2 2 2 2 2 2 2 2 2 2 2 0 0 2 2 2 2 2 2 2 2 2 2 2 2 2 2 2 2 2 2 0 2 2 2 2 2 2 2 2 2 2 2 2 2 2 0 2 2 2 2 2 2 2 2 2 2 2 2 0 2 2 2 0 0 2 0 0 0 2 0 2 2 2 2 2 2 2 1 1 2 2 2 1 2 2 2 2 1 2 2 2 2 2 2 2 1 1 2 1 1 1 2 1 1 1 2 2 1 2 1 2 1 1 1 2 2 2 2 2 2 2 2 2 2 1 1 1 1 2 1 1 2 2 2 2 0 1 1 2 1 2 2 1 2 2 2 1 1 1 1 1 1 1 1 1 2 2 0 1 1 1 2 1 2 2 2 2 1 2 2 2 1 1 1 2 1 1 2 0 1 2 1 2 2 2 2 1 2 2 1 2 2 2 1 2 0 2 2 0 1 2 2 2 0 1 1 2 2 0 1 0 1 0 2 2 2 1 1 1 1 2 2 2 2 1 2 1 1 2 2 2 1 2 1 2 1 1 1 1 2 1 1 2 2 2 2 1 2 1 2 2 1 1 2 1 1 1 1 1 2 2 1 1 2 2 0 2 2 2 2 1 2 1 2 1 0 2 2 1 2 2 1 1 1 2 2 2 1 1 2 1 0 0 0 2 2 2 1 2 2 2 2 1 2 2 2 2 2 2 0 1 1 0 2 2 2 2 1 2 1 2 1 1 2 1 1 0 2 2 2 2 2 2 2 2 2 2 2 2 2 1 2 2 2 1 1 1 1 1 1 2 2 1 2 0 1 2 2 2 1 0 2 2 1 1 2 1 2 1 1 2 0 0 2 2 2 2 2 2 2 1 2 2 2 2 0 2 0 0 1 1 1 1 1 1 1 2 1 2 2 1 1 1 1 1 2 2 1 2 1 1 1 2 1 2 2 2 1 1 2 2 1 2 2 1 1 2 2 1 1 1 1 1 0 2 2 0 2 2 1 1 0 2 1 1 1 1 2 2 2 2 2 0 1 2 1 2 1 2 2 2 1 1 2 2 2 2 2 2 1 2 2 2 1 2 1 2 1 2 2 2 2 2 1 2 2 2 1 1 1 1 1 2 2 2 1 2 2 2 1 2 1 2 1 2 2 1 1 2 2 2 2 2 2 2 1 1 1 2 2 2 0 2 1 2 2 2 2 2 2 2 2 2 1 2 2 2 2 1 1 2 2 2 1 1 1 1 2 2 2 2 2 1 2 1 2 2 1 1 2 2 2 2 2 2 2 2 2 2 2 2 2 2 2 1 2 0 0 2 1 2 1 2 2 2 1 2 2 2 2 2 2 2 1 2 2 2 2 2 2 1 2 1 2 1 2 2 2 2 0 2 2 1 2 2 2 2 2 2 1 2 2 1 2 2 1 1 1 1 1 1 1 2 2 1 1 2 2 1 1 2 1 1 1 1 1 2 2 2 2 1 1 2 1 0 1 2 2 1 1 1 2 1 1 2 2 2 1 2 2 1 1 1 1 2 0 2 2 2 2 2 2 2 0 2 2 2 2 1 1 1 1 1 1 0 1 1 2 2 2 1 0 1 1 2 2 2 1 2 2 2 2 2 2 2 2 2 2 1 2 2 2 2 2 2 1 2 2 1 1 1 2 0 2 2 1 2 2 2 1 2 1 1 1 1 1 2 2 1 2 2 2 1 1 1 1 2 1 1 1 1 1 1 2 2 2 2 1 2 2 1 2 1 2 1 1 1 1 1 1 2 2 2 0 2 2 2 1 2 2 2 1 2 1 1 1 1 2 2 2 2 1 2 1 1 1 1 1 1 2 1 1 2 2 2 2 2 2 2 2 2 2 2 2 2 1 1 1 1 2 2 2 1 2 2 2 1 2 1 2 2 1 2 2 2 2 2 2 0 0 2 1 2 1 2 0 1 2 2 1 1 1 1 1 2 1 2 2 1 1 1 1 1 1 2 1 1 1 1 1 1 1 1 2 2 2 2 1 1 0 2 2 2 2 2 1 2 2 2 1 1 2 1 1 1 2 2 2 2 0 1 2 1 2 2 2 2 1 1 2 2 1 1 2 1 1 1 2 1 2 1 1 1 2 1 0 0 2 2 2 2 1 0 0 0 2 2 1 2 1 1 2 2 1 2 1 1 2 1 1 1 1 1 2 2 2 2 1 2 2 1 2 2 2 2 2 2 2 2 2 1 2 2 2 2 2 2 2 2 2 2 2 1 2 1 1 1 1 2 2 1 2 2 2 2 0 2 2 2 2 1 2 1 1 1 1 1 2 1 0 2 2 2 2 1 1 1 1 1 1 1 1 1 2 1 2 0 0 2 2 1 2 1 2 2 1 1 2 1 2 2 1 2 2 1 2 2 2 1 1 1 2 2 2 2 2 1 1 2 1 2 2 1 2 1 1 1 2 2 2 2 1 2 2 2 2 1 2 2 1 1 2 1 2 2 0 2 2 2 1 1 1 2 2 1 1 1 1 1 2 1 1 1 1 1 2 1 1 1 0 1 1 1 2 1 1 2 1 2 2 0 1 1 1 2 2 2 1 2 2 1 1 2 2 2 1 2 2 0 2 2 1 0 2 1 1 2 2 2 1 0 2 1 2 2 2 2 1 2 1 1 1 2 1 1 1 2 2 0 0 1 2 1 2 2 2 2 1 2 1 1 1 2 1 2 2 1 2 1 1 2 2 2 2 2 2 2 2 1 1 1 1 1 2 1 2 0 1 2 2 2 1 2 1 2 2 2 2 1 2 1 1 1 2 1 1 2 2 2 2 2 2 2 2 1 2 1 1 1 2 2 1 1 2 2 2 2 0 0 2 1 1 1 1 1 2 2 2 2 2 2 2 2 0 2 2 2 2 2 2 2 1 1 0 0 1 2 2 1 2 0 0 1 2 1 2 2 2 2 2 1 1 2 2 1 1 2 2 2 2 1 1 1 2 1 1 2 2 2 2 2 1 1 2 0 2 2 2 2 1 1 2 2 1 2 2 1 1 0 0 1 0 1 2 2 2 1 2 2 2 2 2 2 0 0 2 2 2 0 1 0 1 2 1 2 2 2 2 1 2 1 1 2 2 2 0 2 2 0 2 2 0 2 2 1 1 1 2 2 2 2 2 2 1 0 1 2 1 1 1 1 1 2 1 1 2 2 2 2 1 2 1 2 1 2 0 2 2 2 1 1 1 2 1 1 1 0 2 2 2 1 2 2 1 2 1 1 1 1 2 1 2 2 2 1 1 1 1 1 1 2 2 2 2 2 0 0 2 2 2 2 1 2 1 1 1 2 2 1 1 1 1 2 2 2 2 1 2 2 2 2 2 2 2 2 1 2 2 2 1 2 1 1 2 1 2 1 2 0 1 1 1 1 1 2 1 1 1 1 1 2 2 1 1 2 1 2 1 1 1 1 2 2 1 1 2 2 2 0 1 2 2 2 0 0 0 1 1 1 1 2 1 1 1 2 1 2 2 2 2 1 1 1 2 2 2 1 1 2 2 2 1 1 2 1 2 2 2 1 2 2 2 2 2 2 2 2 2 2 2 2 1 1 2 2 2 2 2 0 0 1 1 2 2 2 2 1 2 1 2 1 2 1 2 1 1 2 2 2 2 2 2 2 1 2 1 2 2 2 2 1 1 2 0 2 1 2 2 2 2 2 1 0 0 1 0 2 2 0 2 1 1 0 1 1 2 1 2 1 0 0 2 1 1 1 1 1 1 0 2 1 1 1 1 2 1 2 1 1 1 1 1 2 1 1 2 2 2 2 2 2 2 2 2 2 2 1 0 0 0 0 2 1 1 1 2 1 2 2 2 2 1 2 1 2 2 1 1 2 2 1 1 1 2 2 2 1 2 2 1 1 2 1 1 2 1 1 2 1 1 1 2 1 1 1 1 0 1 2 2 1 2 2 2 2 1 1 2 1 1 2 2 1 1 2 2 1 2 2 2 1 2 1 2 2 1 2 1 2 2 1 0 2 1 2 0 2 2 1 1 2 2 2 1 1 1 1 1 2 2 2 1 2 1 1 1 1 2 1 1 1 2 2 1 1 1 1 2 2 2 1 0 2 2 0 0 2 2 2 2 2 1 2 1 1 1 2 2 2 2 1 1 1 1 1 2 0 0 2 2 0 2 1 2 2 1 2 1 0 2 2 2 0 2 2 2 2 2 1 2 2 2 1 2 1 1 1 2 2 1 1 1 2 0 2 2 0 2 2 1 1 2 1 2 2 2 2 2 0 2 2 1 2 0 2 2 2 2 2 0 2 2 0 1 1 2 2 1 1 2 1 1 2 2 1 2 1 1 0 1 2 1 0 1 1 2 2 1 2 1 2 2 2 1 1 2 1 0 2 2 2 2 2 2 2 2 1 1 2 2 1 1 1 2 1 1 2 1 1 2 1 1 2 2 2 2 2 0 2 1 1 2 2 2 2 1 2 2 2 0 0 0 2 2 2 0 2 2 1 2 1 2 0 2 1 1 2 1 2 1 2 2 1 2 2 2 0 2 2 2 1 1 1 2 2 2 2 1 2 1 1 1 2 1 1 1 2 1 2 1 2 1 2 2 2 1 2 2 1 2 2 1 1 2 1 2 2 2 1 1 2 2 2 2 2 1 1 2 2 1 2 2 1 1 0 1 1 1 1 2 2 2 2 2 2 1 1 1 2 2 2 0 2 2 2 2 2 1 1 2 2 1 2 2 2 2 1 1 1 1 1 2 2 2 1 2 1 2 2 2 2 0 2 2 2 2 2 1 1 2 1 1 1 2 1 1 2 2 2 2 2 2 0 0 1 0 2 0 1 2 1 2 1 1 2 2 2 2 1 2 1 1 1 1 2 2 1 1 1 1 1 2 2 2 0 0 0 2 0 1 2 2 1 2 2 1 2 2 2 1 1 1 2 2 2 2 1 1 1 2 2 2 2 2 1 2 2 1 1 2 1 2 2 2 1 2 2 1 1 2 2 1 2 0 2 1 2 1 2 2 1 2 1 2 1 1 1 0 0 2 2 2 2 2 0 1 1 1 2 1 1 1 2 0 2 2 1 2 2 1 1 2 1 1 1 2 0 2 2 2 2 0 2 2 1 1 2 1 2 2 1 2 2 2 2 0 2 2 1 2 2 2 1 2 2 1 2 2 2 1 2 2 1 1 2 0 0 2 2 0 2 2 1 1 1 0 2 1 2 1 1 2 2 2 1 1 1 1 2 2 1 2 2 1 1 1 2 1 2 2 2 1 1 1 1 2 1 1 1 1 1 1 2 2 2 2 2 2 2 1 2 2 1 1 1 2 1 1 2 1 1 1 1 2 2 1 2 1 2 1 2 2 2 2 2 2 1 2 2 1 1 1 0 0 1 2 1 2 2 1 2 2 2 1 1 2 0 0 1 2 2 2 1 1 1 2 2 0 1 1 1 2 2 2 1 2 2 0 2 2 0 2 2 1 2 1 2 2 2 0 2 2 0 0 2 1 1 1 2 1 2 1 1 2 1 2 2 1 1 2 1 1 2 2 2 1 2 2 2 2 2 1 1 1 1 2 1 2 2 2 2 2 2 2 1 1 2 0 2 2 0 1 0 1 1 1 2 1 2 2 0 0 0 2 0 0 2 1 1 2 2 2 1 1 1 1 2 1 2 2 2 2 2 2 2 2 2 1 1 2 2 1 1 1 1 2 2 2 1 2 1 2 1 2 2 2 1 2 2 2 2 2 2 1 2 2 1 2 1 1 2 1 2 2 1 1 0 0 2 1 2 1 2 2 2 1 1 2 2 1 0 1 2 1 2 2 1 2 2 2 2 1 2 1 1 2 1 2 2 2 1 1 1 2 2 0 0 1 2 1 2 2 1 1 1 1 2 1 1 2 2 2 1 2 2 2 2 2 2 2 1 1 2 2 1 2 1 1 1 2 1 1 1 1 1 1 2 2 1 2 2 2 2 1 2 2 1 1 2 2 0 2 2 2 1 1 1 2 1 1 2 0 2 2 2 1 2 1 2 1 2 1 0 0 2 2 2 2 1 1 2 2 2 2 2 2 1 2 1 2 2 2 1 2 1 1 1 1 1 2 1 2 1 0 1 0 1 0 2 2 2 1 1 0 2 1 2 2 2 2 2 2 0 2 2 2 2 2 2 2 2 0 2 2 2 2 2 0 0 0 2 0 2 2 2 2 2 2 2 2 0 0 2 2 2 2 2 0 0 2 0 2 2 2 2 2 2 1 1 2 1 2 2 2 2 2 2 2 1 1 2 2 1 1 0 2 1 1 1 2 2 2 1 1 2 2 2 1 1 2 2 1 2 1 1 1 1 1 1 1 1 2 1 2 1 2 2 2 2 2 1 1 2 2 2 2 2 1 2 2 2 1 1 1 1 1 1 1 1 2 2 2 1 2 2 2 2 1 1 1 2 1 2 1 1 2 1 2 2 1 1 1 2 2 2 2 2 1 2 2 2 2 2 1 2 2 2 2 0 2 2 2 0 2 2 2 2 1 1 2 2 2 1 1 2 2 1 1 1 1 1 1 1 2 2 2 2 0 1 1 1 2 0 2 2 2 2 2 1 2 1 1 1 1 1 1 1 2 2 2 2 1 2 2 1 1 1 2 2 1 2 1 2 2 1 0 2 2 2 2 2 2 2 2 2 2 2 2 2 0 2 2 1 1 2 1 0 2 1 1 2 1 2 2 2 2 1 1 1 1 2 2 1 2 0 2 2 1 1 2 1 1 2 2 2 2 0 1 0 1 2 2 1 2 1 0 2 2 1 1 2 2 2 2 2 1 2 2 2 1 1 1 2 2 2 2 2 0 2 1 1 1 1 1 2 2 2 2 2 1 2 2 1 1 1 2 2 2 2 2 1 2 1 1 1 2 2 2 2 2 0 2 2 1 1 2 2 2 0 2 2 2 2 2 2 2 2 2 1 2 1 1 2 2 2 2 2 2 1 1 2 2 2 1 1 2 2 1 0 2 1 0 2 1 1 1 1 1 2 0 1 2 1 1 2 1 1 1 1 2 2 1 2 2 2 1 1 1 2 2 2 2 2 2 1 2 1 0 1 2 1 1 2 1 2 2 2 2 2 1 2 1 1 2 2 1 0 2 2 2 2 2 1 1 2 1 1 1 1 2 1 1 1 1 2 2 1 2 2 1 2 1 1 2 2 2 2 2 2 2 0 0 2 2 2 2 2 1 2 2 2 2 1 2 1 2 2 1 2 2 2 2 2 2 2 1 1 2 2 1 1 1 1 2 1 1 2 0 0 2 0 2 0 1 1 1 2 1 1 1 1 2 1 1 2 2 2 1 1 0 1 1 2 1 2 1 1 1 0 2 2 2 2 1 2 2 2 1 2 2 2 1 0 0 0 2 0 2 2 2 2 0 2 2 2 2 2 2 1 1 1 2 2 1 2 1 2 1 1 0 2 2 2 1 2 2 1 1 1 2 1 1 2 2 2 0 0 2 2 1 1 1 1 2 2 2 2 2 0 0 2 2 1 1 1 2 1 2 1 2 2 2 1 2 2 2 1 1 1 2 1 2 1 1 1 1 1 2 2 1 1 2 1 2 1 2 2 2 2 1 1 1 1 2 2 2 1 1 2 2 2 2 2 2 1 2 1 2 1 1 2 2 2 2 2 2 2 2 2 1 1 1 1 1 1 2 2 2 2 2 2 2 2 1 1 2 2 1 2 1 1 1 2 0 1 2 2 2 2 2 2 1 2 2 1 1 2 1 2 2 2 2 2 2 2 2 1 1 2 1 1 2 2 2 2 0 2 2 0 2 2 0 2 2 0 0 2 2 0 2 2 2 2 2 2 2 1 2 2 2 1 2 1 1 2 2 1 2 1 2 2 0 1 1 1 2 1 2 1 2 1 2 2 1 2 2 2 1 2 0 1 1 2 2 1 0 1 2 1 2 2 1 2 2 2 2 0 2 2 2 2 1 1 1 1 0 2 2 2 2 1 2 2 1 1 2 2 2 1 1 2 1 1 2 1 2 1 2 1 1 2 1 1 1 2 2 2 2 2 2 2 2 1 2 1 1 0 1 2 2 0 2 2 2 2 2 1 1 1 2 2 2 0 2 0 1 2 2 0 2 2 1 1 2 2 1 1 1 1 1 2 1 1 2 2 2 2 2 2 2 0 0 0 0 2 1 2 1 2 0 2 1 2 1 2 1 1 2 1 0 2 2 2 2 2 1 2 2 1 2 1 1 1 1 2 2 2 2 1 2 2 1 1 2 2 1 2 1 2 1 2 2 1 2 2 1 1 2 2 1 1 1 2 2 2 2 2 1 1 1 1 1 2 2 2 2 1 2 1 1 1 2 2 1 1 2 2 2 2 0 2 2 1 2 2 1 1 1 1 1 1 2 1 2 0 1 2 1 2 1 1 2 2 2 1 2 2 2 1 1 1 1 2 2 1 1 2 1 2 1 2 1 1 2 1 1 1 2 2 0 2 2 0 1 2 1 2 2 2 2 2 2 1 1 1 2 2 2 2 1 1 1 2 1 0 1 2 2 1 1 1 1 2 1 2 1 2 2 1 1 2 2 1 2 2 1 2 2 1 2 1 2 2 2 1 2 2 2 0 1 1 2 1 2 2 2 2 0 2 1 1 1 2 2 1 2 1 1 2 2 2 2 2 2 1 2 1 2 2 2 1 1 0 0 2 0 2 2 2 0 2 2 2 0 2 2 2 2 2 2 2 2 2 0 2 2 2 2 2 2 2 2 0 0 2 2 2 2 2 0 2 2 0 2 0 2 2 2 2 2 2 0 2 2 2 0 2 2 2 2 2 2 0 2 2 0 2 2 2 0 0 2 2 2 2 0 2 2 2 2 2 1 1 2 2 2 2 2 2 2 2 2 1 2 2 0 2 2 1 2 2 1 2 2 1 2 1 1 2 1 2 2 2 2 0 1 2 1 2 0 1 1 1 2 1 2 0 2 2 2 1 2 2 1 1 1 1 2 2 2 2 1 2 2 1 2 2 2 1 1 2 2 1 2 0 2 2 2 0 2 2 2 1 1 2 2 1 2 0 2 1 1 2 2 1 2 2 2 2 1 2 2 2 1 2 1 1 2 2 2 2 1 0 2 2 0 1 1 2 2 1 2 1 1 2 1 2 2 2 2 1 2 0 2 1 2 2 2 2 1 1 2 2 1 1 1 1 1 2 1 2 2 2 2 1 1 2 1 2 1 2 2 2 2 1 2 2 2 2 2 2 2 2 2 2 2 2 2 1 1 2 1 2 2 2 1 2 1 1 2 0 1 1 1 2 2 2 2 2 2 2 2 2 2 1 2 1 1 2 1 2 2 2 2 2 2 2 2 1 1 2 2 2 2 2 2 1 2 1 2 2 2 2 2 2 2 2 1 2 2 1 1 1 2 0 2 1 1 2 2 1 2 2 1 2 1 2 1 2 1 2 1 2 2 1 2 2 1 2 1 1 1 1 2 1 2 2 2 0 0 2 1 2 0 1 1 1 1 2 2 2 0 2 0 0 2 2 1 2 2 2 2 0 1 0 1 2 1 1 1 1 1 2 1 1 1 1 1 2 2 1 2 2 1 2 2 2 0 2 2 2 2 2 1 1 1 2 1 2 1 1 1 2 1 2 2 1 1 2 2 1 1 2 2 2 1 1 1 2 2 2 2 2 2 1 2 2 2 2 2 2 1 1 2 2 2 2 2 1 2 2 2 2 2 2 2 2 2 2 1 2 0 2 2 2 2 2 1 1 2 2 2 1 1 2 2 2 2 1 1 2 2 1 1 1 2 1 2 0 0 2 2 2 0 2 2 2 1 1 1 2 1 2 1 2 2 1 1 1 2 2 1 2 2 1 1 2 2 2 2 2 2 2 0 2 1 1 1 0 1 1 1 1 1 2 0 1 1 1 1 2 2 2 2 1 2 2 1 1 2 1 2 2 2 2 2 2 2 2 2 2 1 1 1 2 1 1 1 2 0 2 1 2 2 2 2 1 1 2 1 1 1 2 2 1 1 2 0 1 1 0 1 1 0 2 2 2 1 1 2 1 2 2 2 2 2 1 2 1 2 1 1 2 1 2 2 0 2 2 2 2 2 2 2 2 1 2 2 2 2 1 1 1 2 1 2 2 1 2 1 1 1 1 0 1 2 2 1 1 1 1 1 1 1 1 2 2 2 2 1 1 1 1 2 2 1 0 0 2 2 1 2 2 1 1 2 0 1 2 1 2 1 1 1 0 2 1 0 1 1 2 2 2 2 2 0 2 1 2 1 1 2 1 1 1 1 1 1 1 2 1 2 2 2 1 1 1 2 1 2 2 2 2 0 0 2 2 1 2 2 1 0 1 2 0 2 2 2 2 2 2 2 2 2 2 2 2 2 2 2 2 2 2 2 1 1 2 1 2 2 2 1 2 2 1 1 1 1 1 2 2 1 2 2 1 0 2 1 1 2 2 2 1 1 2 2 1 2 2 2 1 2 2 2 1 2 2 1 1 2 2 2 0 2 2 2 1 2 1 2 2 0 2 1 1 2 2 0 2 2 2 2 1 2 2 1 2 1 2 2 2 2 0 1 2 1 2 2 2 1 2 2 1 1 2 2 2 1 1 1 2 2 1 2 2 2 2 1 2 2 1 1 2 1 2 1 1 2 1 2 1 1 1 1 1 1 1 1 1 2 1 2 2 1 2 2 2 2 1 2 2 2 1 2 2 2 1 1 2 1 2 2 2 2 1 2 2 2 1 2 0 2 2 2 2 2 2 2 1 1 0 1 0 2 1 2 0 0 0 1 1 0 1 1 1 2 2 2 2 2 2 1 2 2 1 1 1 1 1 2 1 1 1 2 1 2 2 2 2 1 2 2 1 2 2 1 2 1 2 2 2 1 2 2 2 2 0 0 2 2 0 2 1 1 1 2 2 2 2 2 2 2 2 2 2 2 0 2 2 2 2 2 0 2 2 0 2 2 0 0 2 2 2 2 2 2 2 2 2 2 2 2 2 2 2 2 2 2 2 0 0 2 0 2 0 2 0 0 2 2 2 0 0 0 0 0 2 2 2 2 2 2 2 2 2 0 2 0 2 2 2 0 2 2 2 2 2 0 2 0 0 2 2 0 2 0 2 2 2 2 2 2 0 0 2 2 2 2 2 2 2 2 2 2 2 0 0 2 2 0 0 2 2 2 2 2 2 2 2 2 2 0 2 2 0 2 2 2 2 2 2 0 2 2 2 2 2 2 2 2 0 2 2 2 2 2 2 2 2 2 2 2 2 2 2 2 2 2 2 2 2 2 2 2 0 2 2 2 2 2 0 2 0 0 2 0 0 2 0 2 2 2 2 2 2 2 2 0 0 0 2 2 2 2 2 2 2 2 2 1 2 2 2 2 2 0 0 2 2 2 0 2 2 2 2 2 2 2 2 2 2 2 0 0 2 2 2 2 0 0 0 2 2 0 2 2 0 2 2 0 0 2 2 2 2 2 2 2 2 2 2 2 2 2 0 2 0 2 2 0 2 2 0 0 2 2 0 0 0 2 0 2 0 2 2 2 2 2 2 2 2 0 2 2 2 2 2 0 2 0 2 0 0 2 2 0 2 2 2 0 2 2 2 0 2 0 2 2 2 2 2 2 2 2 0 2 2 2 0 0 2 2 2 2 2 2 2 2 2 0 2 2 2 2 2 2 2 0 2 0 0 2 2 0 2 2 2 2 2 2 2 2 2 2 0 2 2 2 2 2 2 2 2 2 2 2 2 2 2 2 2 2 2 2 0 0 0 2 2 2 2 2 2 2 2 2 2 2 2 2 2 2 2 2 2 2 2 2 2 2 2 2 2 2 2 2 2 2 0 2 2 0 0 0 2 2 2 0 2 2 2 2 2 0 0 2 0 2 2 2 0 2 2 2 2 2 2 0 2 2 2 2 2 2 2 2 2 0 2 2 0 2 2 2 2 2 2 2 0 2 2 2 2 2 2 0 2 2 2 2 2 2 2 2 2 2 2 2 2 2 2 0 2 2 0 2 2 2 2 2 2 0 2 2 2 2 2 2 2 2 2 0 2 2 2 2 2 2 2 2 2 2 2 2 0 2 2 0 0 0 0 0 2 2 0 0 2 2 2 2 2 1 2 2 2 2 1 0 2 1 1 1 2 2 2 2 1 2 2 1 1 2 2 2 2 1 1 2 1 2 2 2 1 2 1 2 2 2 2 2 1 2 2 1 2 2 1 2 2 1 2 2 1 2 2 1 2 2 1 2 1 2 2 2 2 2 2 1 1 2 2 1 2 1 1 1 1 1 1 1 2 1 2 2 2 1 2 1 2 2 2 1 1 0 2 1 1 1 1 2 2 2 2 1 2 2 2 0 2 2 1 1 2 2 2 1 2 2 2 2 2 2 1 2 2 2 2 1 1 0 2 1 0 2 2 2 1 1 1 2 1 2 0 1 1 1 1 1 0 2 1 0 2 2 1 1 2 1 2 1 1 2 2 1 1 1 1 1 2 2 2 1 1 1 2 2 2 0 1 2 1 2 0 2 2 1 1 0 2 2 1 2 2 2 2 2 2 1 1 2 1 0 2 2 2 1 0 2 2 2 2 1 1 1 2 2 2 1 1 1 2 2 0 2 0 0 0 2 2 2 1 2 2 2 2 2 0 1 2 2 2 2 2 1 1 2 2 1 2 2 2 1 2 2 2 2 1 1 0 2 2 2 2 2 1 2 2 0 2 2 2 2 2 1 1 2 1 2 0 1 1 1 2 2 1 1 2 2 2 2 2 2 1 2 2 1 2 2 2 2 1 1 2 1 2 2 2 2 2 2 2 1 2 1 2 1 1 1 2 2 0 1 1 1 2 2 2 2 1 1 1 0 2 2 1 2 2 2 1 2 2 2 1 1 2 1 1 2 2 2 1 1 2 1 2 1 1 1 1 2 2 1 2 2 2 2 2 2 2 2 2 0 2 2 1 1 2 1 2 2 2 2 2 2 1 0 2 2 1 1 1 1 1 2 2 2 2 1 2 2 2 2 1 1 2 1 1 1 2 2 2 2 2 2 1 2 2 2 1 2 2 2 2 0 1 2 1 2 1 0 2 0 2 2 1 1 1 2 1 1 1 1 2 1 2 1 2 2 1 1 1 1 0 0 2 1 2 2 2 2 1 2 1 0 2 1 1 2 1 1 2 1 1 2 2 2 2 0 0 0 2 2 2 2 1 2 2 2 1 1 1 2 1 2 2 2 1 2 2 2 2 1 2 1 1 2 1 2 1 2 0 1 2 2 1 1 1 1 0 0 1 1 2 2 2 1 2 2 2 2 2 1 0 1 0 2 0 2 2 1 1 1 1 1 2 2 2 1 1 1 1 2 1 2 2 2 2 2 2 2 2 2 1 2 1 2 1 2 2 1 0 2 2 2 2 1 1 2 0 0 1 2 2 2 2 2 2 1 1 2 2 2 2 1 2 2 2 2 2 1 2 1 0 2 2 2 1 2 2 1 1 2 1 1 2 2 0 0 2 0 2 2 2 0 2 2 2 2 2 2 2 2 2 2 2 2 0 2 2 0 2 2 2 2 2 0 2 2 2 2 2 0 2 1 1 1 2 2 2 2 2 1 1 1 2 1 2 2 1 2 2 1 1 1 2 1 0 2 2 2 2 2 1 1 2 1 2 2 1 2 2 1 2 1 2 1 1 2 1 2 2 2 2 2 1 1 2 2 2 1 2 2 2 2 1 1 1 2 1 1 2 2 2 2 1 2 2 2 2 0 2 1 2 1 1 1 0 1 1 2 2 1 2 2 2 2 1 0 1 1 1 2 2 1 2 1 2 1 1 2 2 2 1 2 2 2 1 1 2 2 2 1 2 2 2 1 2 2 1 0 0 1 2 1 1 2 0 0 0 2 1 2 2 2 0 2 2 2 2 2 2 2 2 2 0 2 2 2 2 2 2 2 2 2 2 2 2 2 2 2 0 2 2 0 2 2 2 2 2 2 2 0 2 2 2 2 2 2 0 2 2 2 0 2 2 0 0 2 2 2 2 2 2 2 2 2 2 0 2 2 1 2 1 2 1 1 1 2 1 1 2 2 2 1 1 2 2 0 2 2 2 0 0 2 1 2 2 2 2 2 2 2 1 2 2 2 1 1 2 2 2 2 0 2 0 0 2 1 2 0 2 1 2 2 1 2 2 1 1 1 1 1 1 1 2 2 1 2 2 2 2 1 2 1 1 1 2 2 2 2 2 2 2 2 1 2 2 2 2 2 0 1 2 2 1 2 1 2 2 1 2 2 2 2 2 2 1 1 2 2 2 1 2 2 1 1 1 1 2 1 1 2 2 2 2 2 1 2 1 2 2 1 1 0 1 2 1 1 2 2 1 2 1 1 1 1 2 1 2 2 2 2 2 1 2 1 1 2 1 1 2 1 2 1 2 2 1 2 2 1 2 0 0 0 2 0 1 2 1 1 1 2 2 2 2 2 2 1 2 0 2 2 1 1 2 2 2 2 2 1 2 2 2 1 2 1 1 1 2 1 1 2 2 2 1 2 2 1 2 2 2 2 2 2 2 2 2 2 2 1 2 2 2 2 1 1 2 1 2 1 2 2 2 1 0 2 1 0 1 0 0 1 1 2 2 2 2 2 1 1 1 1 2 2 0 2 1 1 2 1 2 2 2 2 1 1 2 2 2 2 1 2 0 2 2 2 1 2 2 1 2 2 2 1 1 1 1 1 1 2 2 2 2 2 2 2 1 2 2 2 2 2 1 1 1 2 1 2 0 1 0 1 2 2 2 0 2 1 2 2 1 1 2 2 1 2 2 2 1 1 1 2 2 2 2 1 2 2 1 2 1 1 0 1 1 1 2 2 1 1 1 2 2 2 2 2 1 1 1 1 1 1 2 2 1 2 2 2 1 1 2 1 1 2 1 2 2 1 2 1 2 2 2 1 1 1 1 1 2 1 2 2 1 2 2 1 1 2 2 1 2 2 2 0 2 2 0 2 2 2 2 2 2 2 2 0 0 0 0 0 2 2 2 2 2 2 2 2 2 0 2 2 2 2 1 2 2 2 0 2 1 1 2 1 1 1 2 1 1 2 2 1 1 1 1 1 1 1 1 2 1 2 1 1 2 1 2 2 2 2 2 2 2 2 2 2 2 2 2 2 2 2 2 1 2 1 2 2 1 2 2 2 2 2 1 2 1 1 2 2 1 1 1 1 2 1 1 1 2 2 1 1 2 2 1 1 2 1 1 1 2 1 1 1 2 1 0 1 2 2 2 0 2 2 1 2 1 2 2 2 2 2 2 1 1 2 1 2 1 1 2 2 2 2 2 1 1 0 2 2 1 1 2 1 1 2 2 1 2 0 2 2 1 0 1 1 2 1 1 2 1 0 0 1 1 0 1 2 0 0 1 2 1 2 2 1 2 0 1 1 1 0 2 1 2 2 0 2 2 2 2 1 2 2 0 2 1 0 1 1 1 1 0 2 1 1 1 2 1 1 1 2 2 2 2 2 1 1 2 1 1 2 1 2 2 2 2 2 2 2 1 0 0 0 2 2 2 2 1 2 0 2 0 1 1 1 2 2 0 0 2 2 1 2 2 2 2 2 0 2 0 2 0 2 1 2 2 2 1 1 1 0 2 0 0 1 2 1 1 1 1 2 1 1 2 2 1 1 2 2 2 2 2 2 2 1 2 2 2 2 1 2 1 2 1 2 2 2 1 2 0 2 2 0 0 0 2 2 2 0 0 2 2 2 2 2 2 2 2 0 2 2 2 2 0 2 2 2 2 2 2 0 2 1 2 2 1 2 2 2 2 2 1 1 1 1 1 1 0 1 1 0 1 2 2 2 1 2 2 1 2 2 1 2 1 1 2 1 2 1 2 2 0 2 1 2 1 1 2 1 1 1 0 2 1 2 1 1 1 1 1 1 1 1 1 1 1 2 2 2 2 1 2 1 2 2 2 2 2 1 2 2 0 2 1 2 2 1 1 2 1 1 1 2 1 0 2 2 1 1 1 1 2 2 1 1 1 2 2 2 2 2 2 2 2 2 2 0 2 2 2 1 2 1 1 2 1 1 1 1 1 1 1 1 2 0 1 1 2 2 2 1 2 2 2 2 1 1 1 1 1 1 2 2 1 1 1 2 2 0 2 2 2 2 0 2 2 2 2 2 2 2 2 2 2 2 2 2 2 0 2 2 1 1 2 2 2 2 2 2 2 2 2 2 0 1 1 2 1 0 1 0 2 1 0 2 2 1 2 2 1 1 1 1 1 1 2 2 2 2 1 2 1 2 2 2 2 1 1 2 2 2 2 1 2 2 1 1 1 1 1 2 2 2 1 2 1 1 1 2 1 1 2 2 2 2 2 2 2 1 1 1 1 2 2 2 2 2 2 2 2 2 2 2 2 2 2 1 2 2 2 2 2 1 0 2 2 2 2 1 2 1 2 2 0 2 2 2 1 1 2 1 1 2 2 2 2 1 1 1 0 2 1 1 2 1 1 1 1 1 2 1 1 1 1 2 0 2 1 1 2 2 1 2 1 1 2 1 1 1 1 0 1 1 2 0 1 1 2 1 1 1 1 1 1 1 2 2 2 2 2 2 2 2 2 2 2 2 0 2 0 0 0 0 0 0 2 2 1 1 2 1 2 2 2 2 2 1 1 2 1 1 2 2 0 1 1 1 1 1 0 2 1 2 2 1 1 1 2 2 2 1 1 2 0 2 2 2 2 2 2 2 1 2 0 1 2 2 2 0 2 1 2 1 2 2 2 0 1 1 1 2 2 2 2 2 2 2 2 1 1 1 2 0 2 2 2 1 2 1 2 2 1 2 2 2 2 1 1 2 1 0 1 1 1 1 1 0 2 2 2 1 1 1 1 1 1 2 1 1 2 1 2 2 2 2 2 2 2 2 1 1 2 0 2 0 1 1 0 2 1 2 2 0 2 1 2 2 2 2 2 1 1 1 2 2 1 1 1 2 0 2 0 2 2 1 2 0 2 2 2 2 2 2 0 2 2 2 1 1 1 2 2 0 1 2 1 0 2 2 0 0 2 0 0 2 2 2 2 2 2 2 2 2 2 1 2 1 1 2 2 0 0 1 1 1 2 2 2 1 1 1 2 0 1 2 0 2 1 1 1 1 2 0 0 1 0 1 2 2 2 2 1 2 1 1 2 2 1 1 2 1 2 2 2 2 1 0 1 1 1 1 2 2 1 2 2 1 1 0 2 1 1 1 2 1 2 2 2 2 2 2 2 2 1 2 2 1 2 2 1 2 1 2 2 2 2 2 2 2 2 2 2 2 2 0 2 1 2 1 1 2 1 2 2 0 2 2 1 2 2 1 1 1 2 1 2 2 1 2 1 1 2 1 1 1 1 1 2 2 0 2 1 2 2 1 1 1 1 1 1 1 1 2 1 1 1 1 2 1 1 2 1 0 1 1 2 2 2 2 2 2 1 2 2 2 2 2 2 2 2 1 1 1 2 2 2 1 1 1 1 1 1 2 1 2 2 1 1 1 1 1 1 1 1 1 2 2 2 2 1 2 1 2 1 2 2 2 1 1 1 1 2 2 0 0 0 2 2 2 2 2 1 2 1 2 2 2 2 1 2 1 2 1 1 1 2 2 1 2 2 2 1 1 2 2 2 0 2 1 2 1 2 0 2 1 1 2 1 1 1 1 1 0 1 0 2 1 2 2 2 1 2 1 2 2 1 1 1 2 2 1 1 0 2 1 2 1 1 1 2 2 2 1 1 2 2 1 1 1 1 1 1 1 1 1 2 2 0 2 2 2 2 2 2 2 0 2 0 0 2 2 1 1 2 1 1 1 2 2 0 2 2 1 1 1 2 2 2 2 2 2 2 2 2 2 1 2 1 1 1 1 1 1 2 2 2 2 2 2 2 2 1 1 1 1 1 1 1 1 1 2 2 2 1 1 1 0 2 1 2 1 2 1 0 1 1 2 2 1 1 1 1 1 1 1 2 1 1 2 1 2 1 2 0 2 2 2 2 1 2 2 2 2 2 2 2 2 2 1 1 2 2 1 1 1 1 1 1 1 2 1 2 2 2 2 1 1 1 1 1 2 2 1 2 1 2 2 1 2 0 0 2 2 1 1 1 0 2 1 2 1 2 2 2 2 0 1 1 1 1 1 2 2 2 1 1 1 2 1 1 0 2 2 2 2 2 2 1 2 0 0 1 1 1 2 2 0 2 1 2 2 0 1 2 1 1 2 1 2 1 2 1 1 1 2 2 1 2 2 2 2 2 2 0 0 2 0 0 2 0 0 2 2 2 2 2 2 2 0 0 2 2 2 2 0 2 2 2 0 2 0 0 0 2 2 2 1 2 1 2 0 1 2 1 2 1 1 0 2 2 1 1 2 2 2 0 2 1 0 2 2 1 2 1 1 1 2 2 2 2 2 2 2 1 0 1 1 2 2 2 2 2 1 2 1 1 1 1 1 2 2 0 2 2 2 2 0 0 2 2 1 0 2 2 0 1 1 2 2 2 2 2 2 1 1 1 1 1 1 1 2 1 2 2 1 1 2 2 1 2 2 0 2 1 1 1 2 2 1 1 2 2 2 2 2 2 1 2 2 2 2 2 2 2 2 0 2 2 2 2 2 2 2 2 2 1 2 2 1 2 1 2 2 1 2 1 1 2 2 2 1 2 2 0 1 2 2 2 2 1 1 2 2 1 1 1 2 2 1 1 2 1 1 1 1 1 1 2 2 1 1 2 1 2 1 1 2 2 2 2 1 1 0 1 2 2 0 0 2 2 1 1 0 1 2 2 2 2 1 1 1 2 1 1 1 1 2 1 1 1 2 2 1 1 0 0 2 2 1 1 1 2 1 0 2 0 1 1 0 2 1 1 1 1 1 1 1 2 2 0 0 0 2 1 1 1 0 1 2 1 1 1 1 2 2 2 1 2 2 0 1 1 2 2 1 1 1 0 2 1 2 2 2 0 2 2 2 2 2 1 1 1 2 2 2 1 2 2 1 0 2 0 2 0 0 2 2 2 2 1 0 1 1 1 1 2 2 0 1 2 0 0 2 1 1 2 2 0 2 0 0 0 0 0 1 1 1 2 2 0 2 2 0 1 1 1 1 2 1 1 2 2 1 2 2 1 1 2 0 2 0 0 2 2 1 1 1 1 1 1 2 0 2 2 1 2 2 2 2 1 2 2 2 1 1 2 2 1 1 1 1 0 0 1 1 1 2 2 2 1 2 1 1 0 1 1 1 0 0 1 2 1 1 1 0 2 2 2 1 2 2 2 2 1 1 1 2 2 2 2 2 2 2 2 2 2 1 1 2 2 1 0 1 2 1 1 1 1 1 1 0 1 1 2 2 2 2 1 1 2 1 2 1 2 2 1 1 2 2 2 2 2 1 1 0 2 2 2 2 2 1 2 2 2 1 2 0 1 1 1 1 1 1 1 0 2 2 2 2 1 1 2 2 0 2 0 1 2 2 2 1 1 2 2 2 2 2 2 2 2 2 1 2 2 1 2 2 1 2 2 2 2 2 1 2 1 2 1 1 2 2 2 1 2 2 2 2 2 2 1 1 1 1 2 1 2 1 2 1 2 2 1 2 2 2 2 1 2 2 2 1 2 2 1 2 1 1 2 1 1 2 2 2 2 1 2 2 1 2 2 2 2 2 2 1 2 2 0 2 2 1 2 1 2 1 1 1 1 1 2 2 2 2 1 2 1 2 1 1 2 2 1 1 2 2 2 1 2 1 2 1 2 1 2 2 2 0 2 2 2 1 2 2 1 1 1 2 2 1 2 1 2 2 1 2 1 1 1 1 2 2 2 1 1 2 2 0 2 1 2 1 1 1 2 2 2 2 2 2 1 0 1 2 1 1 1 1 2 2 1 0 2 2 1 2 2 2 2 1 2 1 1 0 1 1 1 1 2 2 1 2 0 2 2 1 2 2 1 1 2 1 2 0 2 2 2 2 1 2 1 2 1 1 2 1 2 2 1 1 2 2 2 2 1 2 1 2 2 2 1 2 2 2 2 1 1 2 2 1 1 2 1 2 2 2 0 2 2 2 2 2 2 0 2 2 2 2 2 2 2 2 2 2 2 2 2 2 2 2 2 1 2 1 2 2 1 1 2 2 2 2 2 2 1 2 2 2 2 2 1 2 2 2 2 2 2 2 2 2 2 2 2 2 2 2 2 0 2 2 2 2 2 2 0 2 2 0 2 2 2 2 2 2 2 0 1 2 1 1 1 1 2 2 2 2 2 2 2 1 1 1 2 1 2 2 2 1 1 1 2 1 2 1 1 2 2 2 2 2 1 0 2 1 1 1 1 1 2 1 1 1 2 1 0 1 1 0 2 1 1 2 2 2 1 1 2 2 2 2 2 0 1 2 2 1 1 1 2 1 1 2 1 1 2 2 2 2 1 2 2 2 2 1 1 2 2 2 1 2 2 2 2 2 1 1 2 2 1 1 1 2 0 2 1 2 1 2 2 1 1 2 2 1 2 1 1 2 1 2 2 2 1 1 1 1 2 1 1 2 2 2 1 1 2 2 2 2 2 2 1 2 2 2 2 2 2 1 2 1 1 2 2 2 2 1 2 2 1 1 2 2 1 1 1 2 2 2 1 2 2 1 2 2 1 1 2 1 0 2 2 1 2 2 1 1 2 1 1 0 2 2 2 2 2 2 2 1 1 0 1 1 1 2 2 2 2 1 2 2 1 2 2 2 0 2 2 1 1 2 2 1 2 2 1 1 1 2 2 2 1 2 1 1 2 2 2 2 2 2 1 2 1 1 2 1 2 0 1 1 2 2 2 2 2 1 2 2 2 2 1 2 1 1 1 0 0 1 2 2 1 2 2 2 2 2 2 1 2 2 2 2 1 1 2 1 2 2 2 2 1 2 2 2 2 1 2 1 2 2 2 2 2 2 2 2 2 2 2 2 2 2 2 2 2 2 2 1 1 1 2 2 2 1 1 1 1 1 1 1 2 1 2 2 2 0 2 2 2 2 2 2 2 2 2 2 0 1 2 1 2 1 2 1 2 1 1 1 1 1 1 0 0 2 2 2 1 2 1 1 2 0 2 2 2 2 1 1 2 1 1 1 2 2 2 2 1 1 2 0 1 1 2 1 2 2 2 2 2 2 1 2 2 2 1 2 2 2 2 2 2 2 2 2 1 1 1 2 1 1 1 2 2 1 2 0 0 2 1 2 2 2 2 0 2 1 1 1 1 2 2 2 1 2 1 1 1 1 1 2 2 2 2 2 2 0 0 1 1 1 2 2 1 2 1 1 2 2 1 2 1 1 1 2 1 1 1 2 2 2 1 0 2 2 2 2 2 1 2 2 2 1 1 1 1 2 2 2 0 0 0 2 0 0 1 1 2 2 2 0 2 1 2 1 1 2 2 2 1 1 1 2 1 1 2 1 1 2 2 2 0 2 2 1 1 1 2 0 2 1 2 2 1 1 1 2 2 2 2 1 2 1 2 0 2 0 2 1 2 2 2 2 2 1 0 1 2 1 1 1 0 2 1 1 0 0 1 2 1 1 1 2 2 2 2 2 2 1 2 2 0 0 2 1 2 1 2 2 1 2 1 2 2 2 2 1 0 0 2 0 0 2 2 1 2 1 2 1 1 1 1 1 0 1 1 1 2 1 1 1 2 2 2 1 1 2 1 2 1 2 1 2 2 2 2 2 2 1 1 1 1 1 2 2 1 2 2 0 1 2 2 1 0 2 2 2 2 1 1 1 1 1 1 2 1 0 2 2 1 2 1 2 2 2 1 2 1 1 2 1 1 1 1 2 2 1 1 1 2 2 2 1 2 2 1 0 0 2 0 2 2 2 2 1 2 2 2 2 1 0 2 0 0 1 2 2 2 0 2 2 2 0 2 2 2 2 2 1 2 1 2 2 2 2 2 2 2 2 2 0 2 2 2 2 2 2 2 2 2 2 2 2 2 1 2 1 2 1 2 2 2 2 1 1 2 2 1 2 2 1 2 2 2 1 0 2 2 2 2 2 2 2 0 2 2 0 2 2 2 2 2 2 2 2 0 2 2 2 0 2 0 2 0 0 0 2 2 2 2 2 2 2 2 2 2 0 0 2 2 2 2 1 1 2 1 1 2 2 2 2 0 2 2 1 1 1 0 2 1 2 2 1 2 2 1 1 2 2 0 2 2 2 2 2 2 1 1 1 2 1 2 2 2 1 2 2 1 1 1 2 1 2 1 2 1 1 1 2 1 2 1 2 1 2 2 2 2 1 1 2 2 1 2 2 2 1 2 2 1 1 1 2 2 2 2 2 2 2 1 1 1 1 0 0 1 0 1 1 0 1 2 1 1 2 2 0 2 2 2 2 0 0 2 0 2 2 0 1 1 2 1 0 0 0 2 2 2 2 2 2 1 1 1 2 1 2 1 1 1 1 2 1 1 0 2 2 2 2 2 2 2 2 2 2 0 2 1 2 2 2 2 0 0 0 1 1 1 1 1 1 2 1 1 1 2 1 1 1 1 1 2 1 1 1 1 2 1 1 1 2 2 1 1 1 2 2 2 2 0 1 1 1 1 0 2 1 2 2 1 1 2 2 2 1 1 2 1 2 1 2 1 1 1 2 2 1 2 2 2 1 1 2 1 2 2 2 2 2 0 0 0 0 0 0 2 1 1 2 1 2 0 2 2 2 2 2 2 2 2 2 2 2 2 2 2 1 2 2 2 2 1 2 2 2 1 2 1 2 1 2 2 1 2 2 2 0 2 2 2 2 2 1 1 2 0 1 1 2 2 2 2 1 1 2 1 2 2 1 0 0 2 1 1 1 2 2 2 2 2 2 1 2 2 2 2 1 1 2 1 1 1 1 1 1 2 2 2 1 1 1 2 0 2 2 2 2 2 1 2 1 1 1 2 1 1 1 2 2 1 1 1 1 2 2 1 0 1 0 1 2 2 1 1 1 1 2 1 2 1 2 2 1 1 2 1 1 2 2 2 1 2 2 2 2 2 2 2 1 1 2 2 2 2 0 2 2 2 1 2 1 1 2 1 2 1 1 2 2 2 2 1 2 2 0 0 1 1 2 2 2 2 1 1 1 2 2 1 2 2 2 0 2 1 1 2 1 2 1 1 1 1 2 2 1 1 1 2 2 2 2 2 2 0 2 2 2 0 2 2 2 2 2 2 2 2 1 2 2 2 2 2 1 1 1 2 2 1 2 2 1 2 1 1 2 2 2 1 2 1 1 2 1 1 1 0 0 2 2 2 2 1 1 1 1 1 2 1 2 2 1 1 2 2 1 2 1 1 2 2 2 2 1 0 2 2 0 2 0 0 2 0 2 2 0 2 2 0 2 2 2 2 2 2 0 0 2 2 2 2 0 2 2 2 2 2 0 2 2 2 2 2 2 2 2 2 2 2 2 2 0 2 2 2 1 1 2 1 2 1 1 2 0 2 1 2 2 2 2 2 2 2 1 2 2 2 2 1 2 2 2 2 2 1 2 2 1 1 1 1 1 2 1 1 2 1 2 2 2 0 1 2 1 1 1 2 2 2 2 2 1 2 1 2 1 1 1 2 2 0 2 2 2 2 2 1 2 2 1 2 1 2 2 2 2 2 1 2 1 2 1 1 1 2 0 0 2 1 2 0 1 1 1 2 2 2 1 2 2 2 1 1 1 2 1 2 1 1 1 1 1 2 1 0 1 2 1 2 2 1 1 1 2 2 2 2 2 1 0 1 1 2 2 2 2 2 2 1 2 1 2 1 1 1 2 1 1 1 2 2 2 1 2 1 2 1 1 2 2 2 2 2 2 1 0 2 2 1 1 2 1 1 1 1 1 1 2 2 1 0 1 2 1 1 2 2 1 1 1 1 1 1 1 1 1 1 2 1 1 1 1 1 1 2 2 2 1 2 2 2 0 2 2 1 2 2 2 1 1 2 2 2 2 2 2 2 2 0 2 0 0 2 2 2 2 2 2 2 0 2 2 2 2 2 2 2 2 2 2 2 2 0 2 0 2 2 0 2 2 2 2 0 2 2 2 2 2 2 2 2 2 2 0 0 2 2 2 0 0 2 2 2 2 2 2 2 2 2 2 0 2 2 2 0 2 0 2 2 0 2 2 0 2 2 2 2 2 2 2 2 2 0 0 2 2 2 0 2 0 0 0 2 2 2 1 1 1 1 1 0 1 1 2 2 2 1 2 2 2 2 2 2 1 0 2 2 2 2 1 2 2 1 2 1 2 2 2 1 2 2 2 2 0 0 1 0 1 1 1 0 1 1 1 1 0 2 2 2 2 2 2 1 1 2 1 2 1 2 0 1 1 1 1 2 1 2 1 2 1 1 2 2 2 1 1 1 2 1 2 0 1 2 1 1 1 1 0 1 0 2 2 1 1 1 1 2 1 2 2 1 1 1 2 2 2 2 2 1 1 1 1 1 2 2 2 2 2 1 1 1 2 1 1 1 2 2 2 1 2 2 0 2 0 2 2 1 2 1 1 1 1 2 1 1 2 2 2 2 1 2 2 1 2 2 1 2 1 2 1 2 1 1 2 2 2 2 2 1 1 1 1 1 2 2 2 2 2 1 2 2 1 1 2 1 1 2 1 2 2 2 2 2 1 1 2 2 2 2 1 1 2 2 2 1 1 2 2 1 2 2 2 1 1 1 1 1 2 1 1 2 2 2 2 2 2 2 2 2 2 1 1 2 2 2 2 2 0 2 2 2 2 2 2 2 2 2 2 2 2 2 2 2 2 2 2 0 0 0 0 2 2 2 2 2 2 2 1 2 1 1 1 1 2 1 1 2 0 2 2 2 2 1 1 2 1 1 1 2 1 2 2 2 1 2 1 2 1 2 2 2 1 1 1 1 2 2 2 2 0 2 0 1 2 2 2 2 0 2 0 2 2 2 2 1 2 1 2 2 2 1 1 2 2 1 2 1 1 1 1 2 2 1 2 2 2 1 2 2 1 1 2 2 1 2 2 2 2 1 2 2 2 2 1 2 2 2 2 1 2 2 2 2 2 1 0 1 2 2 2 2 2 2 2 2 2 2 1 2 2 2 2 2 2 2 2 2 2 1 2 2 1 2 1 2 0 2 2 2 0 1 2 2 2 1 1 2 2 1 1 2 2 2 2 2 2 2 1 2 1 1 2 2 2 1 1 1 2 2 1 2 2 2 2 1 2 1 1 2 2 2 1 1 2 2 1 2 1 2 2 2 1 2 1 2 1 1 2 2 2 2 2 2 1 0 1 2 1 1 1 2 1 2 2 2 1 2 2 1 1 2 2 2 2 1 0 0 2 1 2 2 2 1 2 1 1 1 2 2 2 2 1 1 1 1 2 2 2 2 0 1 1 1 2 2 2 2 2 2 2 2 2 2 2 0 2 1 1 2 2 2 2 2 0 2 2 2 2 2 2 2 2 2 2 2 0 2 2 2 2 2 0 2 2 0 2 0 2 2 0 2 2 2 2 1 1 2 2 0 2 2 0 2 2 2 2 2 2 2 2 0 0 0 2 2 2 2 0 0 0 0 2 2 0 2 2 0 2 2 2 2 2 0 2 2 2 2 2 2 2 2 2 2 2 2 0 0 2 0 2 2 2 2 2 0 0 2 0 2 2 2 2 2 2 2 2 2 2 1 2 2 2 2 1 2 1 2 2 2 2 1 2 2 2 1 2 2 1 1 2 1 1 2 2 2 2 2 1 2 2 1 2 1 0 2 2 1 2 1 1 2 2 2 2 2 2 2 2 2 2 2 1 1 1 2 1 2 0 2 2 1 2 0 2 2 2 1 1 2 2 1 2 2 2 0 2 2 2 2 2 2 1 2 2 2 2 2 1 1 0 2 2 2 1 1 2 0 0 1 1 2 1 2 1 1 2 1 1 2 2 0 2 2 2 2 2 2 2 2 0 2 1 1 1 1 1 1 2 1 1 2 1 2 2 2 0 0 1 2 1 2 2 2 2 2 2 2 2 0 0 2 2 2 2 1 1 1 1 1 1 2 2 2 2 1 1 1 1 2 1 1 0 2 2 2 0 0 0 2 1 2 1 1 1 2 2 2 2 2 1 1 2 2 1 2 0 2 2 1 1 1 1 2 2 0 0 2 2 2 2 2 2 2 2 2 2 2 2 0 2 2 2 2 2 2 2 0 2 2 2 2 2 2 2 2 2 2 0 0 2 2 1 2 2 1 1 2 1 1 1 1 1 1 2 2 1 2 2 2 2 2 2 1 1 2 2 1 1 1 1 2 0 0 1 1 1 1 1 1 1 2 2 1 2 2 1 1 2 2 2 2 2 1 1 2 2 2 2 1 2 2 2 2 2 2 0 2 2 2 2 2 2 2 2 2 1 2 2 1 2 2 1 2 1 1 2 2 2 2 2 2 1 2 1 2 2 1 2 1 1 1 1 2 1 0 0 0 2 2 2 0 2 2 2 2 2 2 2 1 2 2 2 2 2 2 2 2 1 1 1 1 0 0 0 0 1 2 0 2 1 2 2 2 2 2 2 0 2 2 2 2 0 2 0 0 0 2 1 2 2 2 2 1 1 1 0 2 2 1 2 2 2 1 2 2 2 2 2 0 0 2 2 2 2 2 2 0 1 2 1 0 1 0 2 1 2 1 1 1 1 2 0 1 0 2 1 2 2 2 0 1 2 2 1 1 1 1 1 1 1 1 1 1 2 1 1 1 1 2 2 1 2 1 2 1 2 2 0 2 2 2 2 2 2 2 2 1 0 0 1 2 2 2 2 1 1 1 1 1 2 1 2 2 2 1 1 2 2 2 1 2 2 1 2 2 2 1 1 2 0 2 2 0 2 0 0 2 2 2 0 0 1 0 2 1 1 1 1 2 2 2 2 2 0 2 2 0 2 0 0 0 1 1 2 2 2 1 1 2 1 0 1 2 1 1 2 1 1 1 0 2 0 2 2 2 0 0 1 2 2 2 1 2 2 0 2 2 2 2 2 1 1 1 2 2 2 2 2 2 2 2 2 2 2 2 1 1 1 2 1 2 1 2 2 1 1 1 2 2 1 1 1 2 1 2 2 2 2 1 2 2 0 1 2 2 2 2 1 2 2 2 2 2 2 0 2 0 0 1 2 2 2 1 1 2 2 2 2 1 1 1 1 1 1 2 2 1 2 2 2 2 2 1 2 2 2 0 1 2 1 2 0 0 2 1 2 2 1 1 1 1 1 1 0 0 1 1 2 2 1 1 2 2 2 2 2 1 0 2 2 1 1 2 2 2 2 1 1 2 1 1 2 2 2 1 2 2 1 1 2 2 1 1 0 2 1 1 2 2 2 2 2 2 2 2 1 1 2 1 1 0 0 0 0 2 2 2 1 1 1 2 1 1 2 2 1 1 2 2 0 0 0 2 2 1 2 2 1 1 2 1 1 2 2 2 2 2 2 2 2 1 1 2 2 2 2 2 1 1 1 1 1 1 1 1 1 1 2 2 2 2 2 2 2 2 2 2 2 2 2 2 2 2 1 1 0 1 2 2 0 2 2 2 2 2 0 2 1 2 2 2 1 1 1 2 1 1 2 1 1 1 1 1 1 1 2 1 1 2 1 2 2 1 1 2 1 1 2 2 2 1 2 2 2 2 1 2 2 1 2 2 2 1 1 1 1 2 1 1 1 2 2 1 2 2 1 2 1 0 1 1 2 2 2 1 1 1 2 1 0 2 2 2 2 2 2 2 1 1 1 1 1 1 2 2 1 0 1 2 2 2 2 1 2 1 1 2 1 1 2 1 2 2 2 1 2 2 2 2 2 1 2 2 0 2 1 2 1 2 1 2 0 2 2 2 1 2 1 2 2 1 1 2 1 1 2 2 2 2 2 1 2 1 2 2 2 1 2 1 1 2 2 1 0 1 2 1 2 1 2 2 2 2 1 2 2 2 2 0 2 2 0 2 2 2 2 2 2 1 1 2 2 2 2 2 2 2 2 2 1 2 2 2 1 1 1 2 2 2 2 1 1 2 2 1 1 2 2 2 2 1 1 1 1 2 2 2 1 0 1 2 2 2 2 2 1 2 2 2 1 2 1 1 1 2 1 2 1 1 2 2 2 2 0 2 2 2 0 0 2 2 2 2 2 2 2 2 0 2 2 0 0 2 2 2 2 2 2 2 2 2 2 2 2 0 2 0 0 0 2 0 2 2 2 2 2 0 0 2 0 2 2 2 2 2 2 2 2 2 2 2 2 2 2 0 0 0 0 2 2 2 0 2 2 0 0 2 2 2 2 2 2 2 2 2 2 2 0 0 2 2 2 2 0 2 0 2 0 2 2 2 2 2 2 2 2 2 2 2 2 2 2 2 0 2 2 0 0 2 2 0 0 2 2 2 0 2 2 2 0 0 2 2 2 2 2 0 2 0 2 2 2 2 2 2 2 0 2 2 2 2 2 2 2 2 2 2 2 2 2 2 0 2 2 2 2 2 2 2 0 2 2 2 0 2 2 2 0 2 2 2 2 2 2 0 2 2 2 2 2 2 0 2 2 2 2 2 2 2 2 2 2 2 2 2 2 2 0 2 0 2 0 2 2 0 2 2 2 2 2 0 2 0 2 2 0 2 2 2 0 0 2 2 2 2 2 2 2 2 0 2 0 2 2 2 2 2 0 2 2 2 0 0 2 0 2 2 2 2 2 2 2 2 2 2 2 0 2 2 2 2 2 2 2 2 2 2 2 2 2 0 0 2 0 2 0 0 2 2 2 2 2 2 2 2 2 2 2 2 2 2 2 2 2 2 2 2 2 2 2 2 2 2 2 2 2 2 2 2 2 2 2 0 2 2 2 1 2 1 1 1 2 1 1 1 1 2 1 1 1 1 1 2 1 2 1 2 0 2 2 1 0 0 2 0 1 1 0 1 2 1 1 2 1 2 1 2 1 2 1 1 2 1 1 2 2 2 2 2 2 2 2 1 1 2 2 1 2 1 0 2 1 1 2 2 2 2 2 2 2 1 1 1 1 2 1 0 1 1 0 1 2 2 2 1 1 2 2 0 2 1 2 1 2 2 2 1 2 2 2 1 2 1 2 1 2 1 0 1 2 2 2 2 2 1 1 2 1 1 1 1 2 2 2 0 0 2 1 2 1 1 1 1 1 1 2 1 2 1 1 1 1 1 1 2 1 1 2 0 2 2 2 2 2 2 1 1 2 1 1 2 1 1 2 2 2 2 2 2 1 2 2 2 2 2 2 0 2 2 2 2 2 2 1 1 1 1 2 1 1 1 2 1 1 2 2 2 2 1 1 2 2 1 1 1 0 1 2 2 1 1 1 2 1 1 1 2 1 2 1 1 1 1 1 1 1 2 1 1 2 1 1 2 2 2 1 1 1 1 2 1 2 1 2 2 1 1 1 2 0 1 2 2 2 2 2 1 2 1 2 2 1 1 1 1 2 2 0 2 2 2 1 1 1 1 0 1 2 2 2 2 2 2 2 1 0 2 1 1 1 2 1 2 1 2 2 2 2 2 2 2 2 2 2 1 2 1 1 1 1 1 1 2 2 2 2 2 2 2 2 2 2 2 2 1 2 2 2 2 2 0 2 2 2 2 2 2 2 2 2 2 2 0 0 0 0 2 2 1 2 1 2 2 2 2 2 2 2 2 2 2 2 2 2 1 2 2 2 1 2 1 1 2 2 0 1 0 2 2 2 1 1 2 2 1 1 2 2 2 2 2 2 1 1 2 1 2 2 2 2 1 1 2 2 2 1 1 1 2 1 1 1 2 1 2 2 2 2 2 2 2 1 1 2 2 2 2 1 2 2 1 2 2 2 2 2 2 2 2 1 2 1 1 1 1 1 1 1 1 1 2 2 1 2 2 2 1 1 1 2 1 2 1 2 2 2 1 2 1 2 2 1 2 1 2 2 1 1 1 1 1 1 2 1 2 1 1 0 2 1 1 1 2 2 2 2 1 1 2 2 1 2 1 1 2 2 2 2 2 2 2 2 1 1 1 2 1 1 2 1 2 1 2 2 2 2 2 2 2 2 1 2 2 2 1 1 1 1 1 2 2 2 2 2 1 1 1 2 2 2 1 2 1 1 1 0 2 2 2 0 2 2 1 1 2 1 1 2 1 1 2 2 0 2 2 2 2 2 2 2 2 2 0 0 2 2 2 1 2 2 2 2 2 2 1 2 1 2 1 1 2 2 2 2 2 2 2 2 0 1 1 2 1 0 2 1 2 2 2 1 0 0 0 0 2 2 0 2 2 1 2 2 1 2 2 2 2 2 2 2 1 1 2 0 1 0 2 2 1 1 2 0 2 1 2 1 2 2 1 1 0 0 0 0 1 2 0 2 2 2 0 2 2 2 2 1 1 1 2 1 1 2 1 2 2 2 0 2 2 1 2 1 0 2 2 2 1 1 0 0 0 0 2 2 2 2 2 2 2 2 2 0 2 1 2 1 1 2 0 1 2 2 2 2 2 0 2 2 1 2 2 1 2 1 1 2 2 1 0 1 2 0 2 1 1 1 2 2 2 2 2 0 2 2 0 2 2 0 2 0 2 2 2 2 2 2 0 2 2 2 0 0 2 0 0 2 2 0 2 2 2 2 2 0 2 0 2 2 2 2 2 2 2 2 2 0 0 2 2 0 0 2 2 2 2 2 2 2 2 2 0 2 0 0 2 2 2 2 2 2 2 2 2 2 2 2 2 2 0 2 2 2 0 2 2 0 2 2 2 0 2 2 0 2 2 2 2 2 0 2 2 2 0 2 0 2 2 2 2 2 2 2 0 2 2 2 2 2 2 2 2 0 0 2 2 0 0 2 2 0 2 2 2 2 2 2 2 2 2 2 2 2 2 2 2 0 0 2 0 2 2 2 0 0 2 0 2 2 2 0 0 0 0 0 0 2 2 0 2 0 2 2 0 2 2 2 2 2 2 2 2 2 2 0 2 2 2 2 2 2 2 2 0 2 2 2 2 2 0 0 0 2 2 2 2 2 2 2 2 2 0 2 2 2 0 2 2 2 0 2 2 0 2 2 2 2 2 2 2 0 2 2 2 0 2 2 0 2 2 2 2 2 0 2 0 2 1 2 1 2 1 1 1 1 1 1 2 2 1 1 1 2 2 0 2 2 2 1 1 2 1 2 0 2 2 2 2 2 2 1 2 2 2 2 2 2 2 2 2 1 2 2 2 1 2 2 2 2 2 1 2 2 2 2 1 1 2 2 1 2 1 1 1 0 0 1 2 2 2 2 2 1 1 2 2 2 1 2 2 2 2 0 2 2 1 2 0 1 0 2 2 2 2 2 2 2 2 2 2 2 2 2 2 1 1 1 1 2 2 2 1 1 1 2 0 2 2 2 1 1 1 1 2 2 2 0 2 2 2 2 2 2 2 1 1 2 0 2 2 2 1 1 2 2 2 1 1 1 1 2 1 2 1 2 0 1 1 2 2 2 1 1 2 1 2 0 2 2 1 1 2 2 1 1 2 0 2 2 0 1 0 0 1 2 2 2 2 2 2 2 2 1 1 0 2 2 2 2 1 2 2 1 1 1 2 1 2 1 2 1 0 1 2 0 0 1 1 2 1 2 1 1 2 1 1 2 2 1 1 1 2 2 2 1 2 1 1 1 1 2 2 2 2 2 2 1 2 1 2 1 2 1 1 2 1 1 1 2 2 2 2 2 2 1 1 1 1 1 2 0 2 2 2 2 0 2 2 2 2 2 2 2 2 2 0 2 2 2 2 2 2 0 2 2 2 2 2 2 2 1 1 2 1 2 1 2 2 1 2 1 1 2 2 0 2 2 2 1 1 1 2 1 1 2 1 1 2 2 1 1 1 2 2 1 0 1 2 2 2 2 1 2 1 2 1 2 2 1 2 1 1 1 0 0 2 1 2 1 2 2 2 2 1 1 1 2 0 0 2 2 2 2 1 1 1 1 1 1 2 2 2 2 2 2 2 2 2 2 1 1 1 1 2 2 2 2 1 2 2 2 1 2 2 2 2 2 2 1 2 1 2 1 2 2 2 2 1 1 1 2 2 1 1 1 1 2 2 2 2 2 2 1 0 2 1 1 1 2 2 2 2 2 1 2 2 1 2 2 2 1 2 1 1 1 1 1 1 1 1 1 1 1 1 1 1 2 2 2 1 1 2 2 2 2 2 2 2 1 1 1 2 2 1 2 1 2 2 1 1 0 1 2 2 2 2 1 2 1 1 1 2 2 2 1 1 2 1 2 2 1 2 2 1 2 1 1 2 2 1 2 1 2 2 1 1 2 2 2 0 1 1 1 1 1 2 1 0 2 2 2 2 1 1 2 2 2 2 2 2 1 2 2 2 2 1 2 1 2 2 2 1 2 1 0 2 2 1 1 1 2 1 2 2 2 0 0 0 2 2 0 0 2 2 0 2 2 2 2 2 2 2 2 0 2 0 0 0 2 0 2 0 2 2 2 2 2 2 2 2 2 2 2 2 0 2 2 0 2 0 0 2 2 2 2 2 0 2 2 2 2 2 2 2 2 2 0 2 2 2 0 2 2 2 0 1 2 2 2 1 2 2 1 2 1 2 2 1 2 2 1 2 2 2 2 1 2 1 1 2 2 2 2 1 1 2 2 1 0 2 2 2 2 1 1 2 1 2 2 1 2 1 1 1 1 1 2 2 1 2 1 2 2 2 2 1 1 2 1 2 2 2 2 1 1 2 0 2 1 2 1 1 2 2 2 1 1 1 2 1 2 1 2 1 1 1 1 1 1 1 1 2 1 2 2 2 1 2 2 2 1 1 1 2 2 1 1 2 0 1 2 2 2 1 2 2 1 2 2 1 1 1 2 2 2 2 2 1 2 2 2 2 2 2 1 2 1 2 2 2 2 2 1 2 1 2 1 1 2 2 2 2 1 2 2 2 2 1 2 2 2 1 0 2 0 2 2 2 2 2 2 2 2 2 0 0 0 2 0 2 2 2 2 1 1 1 1 1 1 1 2 2 2 2 2 2 1 2 2 2 1 0 1 2 2 1 1 1 1 1 2 1 2 0 2 1 2 2 1 2 2 2 1 1 1 0 0 2 2 1 1 1 2 1 1 2 2 2 0 2 2 1 2 1 2 2 2 1 1 2 2 2 0 2 2 2 2 2 2 2 2 1 2 0 0 2 0 0 0 1 1 2 2 1 1 1 0 0 2 2 2 2 2 1 1 2 2 1 1 1 2 1 2 1 2 2 0 2 2 2 1 1 2 0 2 2 2 0 2 2 1 2 1 2 1 2 1 2 1 2 1 1 2 2 2 1 1 1 1 1 2 1 2 2 2 1 1 2 2 2 2 2 1 2 2 2 2 2 2 2 1 1 2 1 1 2 1 1 2 1 2 1 1 1 1 2 2 2 2 1 0 1 2 2 1 0 2 2 0 0 2 2 1 1 2 0 0 1 1 1 2 1 1 1 2 1 2 1 2 1 1 1 2 2 2 1 2 1 2 1 0 1 2 2 0 2 2 1 2 2 2 1 2 1 0 1 0 1 0 2 0 2 2 2 2 2 1 1 1 1 1 1 2 2 1 1 1 1 1 0 2 1 1 2 2 2 1 1 2 1 2 1 1 2 1 2 2 2 1 2 2 1 0 1 2 1 2 1 2 1 2 1 1 1 1 2 2 2 1 2 2 1 2 2 2 2 1 2 2 2 2 2 2 2 1 2 2 2 2 2 2 2 2 2 2 1 1 1 2 1 1 1 2 2 2 1 1 1 2 2 2 2 1 2 1 2 2 2 1 1 2 2 1 1 1 2 1 1 1 1 1 2 2 1 1 2 2 1 2 2 2 2 2 2 1 2 2 2 2 2 2 1 1 2 2 2 2 2 2 2 2 2 1 2 1 2 2 1 2 1 2 2 1 2 1 1 2 2 2 2 2 2 2 2 1 2 2 1 2 2 2 1 2 2 2 2 2 2 1 2 2 1 2 2 2 2 2 2 2 2 2 1 1 2 1 2 2 2 1 1 2 2 2 2 2 2 1 1 1 2 2 2 2 2 2 0 2 2 2 2 2 2 2 2 2 2 2 2 0 2 2 2 2 2 0 2 0 2 2 0 2 2 2 2 2 2 2 0 0 2 2 2 2 2 2 2 2 2 2 2 2 2 0 2 0 2 2 2 2 2 2 2 0 0 2 2 2 2 2 2 2 2 2 0 2 2 2 2 2 2 2 2 0 2 2 2 2 2 2 2 2 2 2 2 2 2 2 2 2 2 2 2 2 0 2 2 2 0 2 2 2 2 0 2 2 2 2 2 2 2 2 2 0 2 2 0 0 2 2 2 2 2 2 2 2 1 2 2 2 2 1 1 2 2 2 1 2 2 2 1 2 1 2 1 1 1 1 1 1 2 2 2 2 1 2 1 2 2 1 2 2 2 2 2 2 2 2 2 2 2 2 2 2 2 2 2 2 2 2 1 2 2 2 1 2 2 2 1 1 1 1 1 1 2 1 2 1 2 2 2 1 1 2 2 2 2 2 2 2 2 2 2 1 2 1 2 2 2 2 1 1 1 1 1 1 2 2 1 1 2 1 1 1 1 1 1 1 2 2 2 2 2 1 1 1 1 1 1 2 2 1 2 1 2 2 2 2 2 2 2 2 2 2 2 2 2 0 1 0 2 1 1 1 2 2 1 1 1 2 2 2 2 2 2 2 2 2 1 1 1 1 2 2 2 1 1 1 1 2 2 2 1 1 2 1 1 2 1 2 2 1 1 1 1 2 2 2 1 2 2 2 2 2 1 2 1 2 1 1 2 1 2 1 2 0 2 2 2 2 2 2 2 2 1 2 2 2 2 2 2 2 2 1 2 2 2 1 2 1 2 0 0 2 2 1 2 2 2 2 1 1 1 1 1 2 2 1 1 1 1 1 2 0 2 2 2 2 1 2 2 1 1 2 2 2 1 2 1 1 1 1 2 1 1 2 1 2 1 1 1 2 2 1 1 2 1 1 1 1 2 2 2 1 1 1 1 2 2 2 2 1 1 1 2 2 2 1 1 2 1 1 2 2 1 2 1 2 2 2 2 2 1 1 2 1 0 0 1 2 1 1 2 1 2 2 1 2 2 2 2 2 1 1 1 2 2 0 2 1 1 0 2 2 2 1 1 1 2 1 2 1 1 1 2 2 2 2 2 2 1 1 2 2 2 2 1 1 2 2 1 2 2 2 2 2 2 1 1 2 1 1 1 1 2 1 1 1 0 2 1 2 2 2 1 2 1 2 1 1 2 1 1 2 2 1 0 2 1 2 2 2 1 2 2 2 1 1 2 2 0 1 2 1 2 2 1 1 1 1 2 1 2 1 1 1 1 2 2 1 2 1 1 1 1 1 2 2 2 2 1 2 2 2 2 2 1 2 2 1 2 2 1 2 1 1 1 1 1 1 2 1 1 2 0 2 2 2 0 2 2 0 0 0 2 2 1 1 1 2 0 2 2 2 1 1 1 2 2 2 2 2 1 1 2 1 2 2 1 1 2 2 2 1 1 2 2 2 0 2 1 2 1 1 2 2 2 1 2 2 2 2 2 2 1 1 1 2 2 2 2 2 2 2 2 1 1 2 1 1 2 2 2 2 2 1 2 2 2 2 2 2 2 1 2 2 2 2 2 2 0 2 0 2 1 1 2 2 2 1 1 2 2 1 1 2 2 1 2 2 0 2 1 1 2 2 2 2 2 1 2 1 2 1 2 0 1 1 1 1 2 2 2 2 1 2 1 2 2 2 2 2 2 2 2 1 2 2 0 1 1 1 1 1 1 2 2 1 0 2 2 2 2 0 0 2 2 2 2 2 1 2 2 2 2 2 1 1 1 2 2 0 2 2 2 1 2 1 2 1 1 2 2 1 1 1 1 1 2 1 2 2 0 2 2 2 2 0 1 2 1 2 2 2 2 2 1 2 1 2 1 2 2 0 2 2 2 2 1 2 2 2 2 2 2 2 1 2 1 2 2 2 1 2 2 1 1 2 2 1 2 2 2 2 1 2 2 2 2 1 0 1 2 1 1 2 1 1 2 1 0 2 2 1 1 2 1 1 1 1 1 1 2 2 2 1 1 1 2 1 2 2 2 2 0 1 2 1 2 2 1 1 0 0 1 1 2 1 1 2 2 2 2 2 1 1 1 1 2 1 2 1 2 2 2 1 1 2 2 2 2 2 2 1 2 2 0 2 2 2 0 2 2 2 2 2 2 2 1 2 0 1 1 2 2 1 1 2 2 1 1 2 2 1 1 1 2 2 1 1 1 2 1 2 1 1 1 2 1 2 0 1 1 2 1 1 1 2 2 1 1 1 1 0 2 0 0 2 1 2 2 2 1 1 2 2 1 2 2 2 1 2 2 2 1 2 2 1 2 0 1 2 2 2 1 2 2 1 2 1 2 2 2 1 1 1 1 2 2 1 2 0 2 1 1 2 1 0 2 2 2 1 2 2 1 2 0 0 1 2 2 1 1 1 1 1 1 2 1 1 2 0 2 2 2 2 2 2 0 2 2 1 2 2 1 1 1 2 2 2 1 2 2 1 1 1 1 1 2 2 1 1 0 1 2 2 1 1 1 0 2 2 2 0 2 2 2 2 2 2 1 1 1 2 1 2 0 0 2 0 1 1 2 2 1 0 2 0 1 2 2 1 1 2 2 2 2 2 2 1 2 2 1 2 2 1 1 2 1 2 2 1 2 2 2 1 2 2 2 1 1 1 2 2 1 2 1 2 2 2 2 1 2 1 2 1 2 1 2 1 1 0 1 1 1 1 2 2 2 2 2 2 2 0 2 2 0 0 1 2 2 0 0 0 0 2 1 1 1 2 1 1 2 2 1 2 2 1 2 1 2 1 2 2 2 2 2 2 0 0 0 0 0 2 2 2 2 2 2 1 1 1 2 2 1 1 1 1 1 2 1 1 2 1 2 0 2 0 2 1 2 2 2 2 2 2 2 1 2 1 1 1 1 1 1 2 2 1 1 1 1 1 2 2 2 1 2 2 2 1 1 1 1 2 1 2 2 2 2 1 0 0 2 2 2 1 0 1 1 1 2 0 2 1 2 1 2 2 1 1 1 2 2 2 2 0 0 2 1 1 1 2 2 2 2 2 2 2 0 0 2 1 1 1 1 1 2 2 1 1 0 1 1 1 1 1 2 1 2 2 1 2 2 0 1 0 1 1 1 2 2 1 1 1 1 1 2 1 1 2 2 2 2 2 1 2 2 2 2 2 2 2 1 2 1 2 1 2 2 2 1 2 1 1 2 2 2 1 1 2 1 2 0 1 1 2 1 2 0 2 2 2 2 2 2 2 2 2 2 2 1 2 2 2 2 1 1 1 1 1 1 2 1 2 2 0 0 2 0 2 0 0 1 1 2 0 1 0 1 1 2 1 2 2 1 2 2 2 2 1 2 1 2 0 2 2 1 1 1 2 0 2 2 0 2 0 2 2 2 2 2 2 0 2 2 2 2 2 2 2 2 1 1 2 2 2 1 1 1 1 1 1 1 1 1 2 2 1 2 1 1 1 2 2 2 1 2 1 2 1 1 2 2 2 2 1 2 2 2 2 1 1 2 2 2 1 0 2 1 1 1 1 1 2 2 2 2 2 2 2 0 0 1 2 1 1 2 2 2 2 1 2 1 1 0 1 2 2 1 2 2 2 0 0 1 2 1 1 2 2 0 2 1 2 1 2 1 1 2 1 1 2 1 1 1 1 1 1 2 2 2 1 2 2 2 2 2 2 2 0 2 2 2 2 0 2 2 2 2 2 2 2 2 2 2 2 2 0 2 2 0 2 0 0 2 2 2 0 2 0 2 0 2 2 2 2 2 2 0 2 2 2 2 2 1 2 2 2 1 1 2 1 1 2 1 2 2 2 2 2 1 2 2 2 2 1 2 2 2 2 2 1 2 1 2 2 2 2 2 0 2 1 2 2 2 2 1 1 1 0 1 2 2 1 1 1 1 1 2 1 1 1 1 2 2 2 2 0 2 1 0 0 1 1 2 0 2 2 1 1 2 2 1 1 2 2 2 1 2 1 2 2 2 2 1 0 1 2 2 2 2 1 1 1 2 2 2 2 1 1 1 1 0 2 0 0 1 1 1 0 2 2 2 1 2 0 2 2 2 2 2 2 1 1 1 2 1 1 1 1 1 1 2 2 1 2 1 2 2 2 2 2 1 2 2 1 2 1 1 1 2 2 2 1 2 2 1 1 1 2 2 2 2 2 2 2 1 2 2 2 1 2 2 1 1 1 1 1 1 2 2 1 1 1 1 1 0 1 1 1 1 2 2 2 2 1 2 2 1 2 2 2 2 2 2 1 2 2 2 1 2 2 2 1 2 1 2 1 1 1 2 1 2 1 1 2 2 2 2 1 2 1 1 1 1 1 1 2 1 1 1 1 2 1 1 2 1 2 2 1 2 2 2 2 2 1 2 1 2 2 1 2 2 0 2 2 2 2 2 0 1 1 1 2 2 2 2 1 2 1 2 0 2 1 1 1 1 2 1 1 2 1 0 2 0 1 0 1 2 2 2 2 0 2 2 1 1 2 0 0 1 1 1 2 2 2 1 2 1 2 2 2 2 1 2 1 1 1 1 2 0 2 2 2 2 2 1 2 2 2 1 2 0 2 1 1 1 2 1 0 1 2 1 0 1 2 0 2 2 2 1 1 2 2 2 2 2 1 2 2 0 2 2 0 2 2 2 1 1 2 2 2 2 0 2 2 2 1 2 2 0 2 2 1 2 2 2 2 1 2 2 1 1 1 1 2 2 2 2 2 1 1 1 2 1 2 2 1 2 0 0 0 2 2 1 1 1 2 1 1 1 1 2 1 2 0 2 2 2 1 1 1 2 2 2 0 0 1 2 2 2 1 2 1 2 2 1 2 0 1 2 1 1 1 2 1 2 1 2 2 0 0 2 0 2 0 0 2 2 2 2 0 2 2 0 0 2 0 2 0 2 2 0 0 1 1 0 2 1 0 0 2 1 2 1 1 2 2 2 2 1 2 0 0 2 2 2 2 2 2 2 2 2 1 2 2 2 2 2 2 2 1 1 1 2 1 2 1 1 0 2 1 2 1 1 1 2 2 1 1 1 1 2 1 2 0 1 2 2 2 0 1 1 2 1 2 2 2 2 2 2 2 2 2 1 1 1 0 0 2 2 2 1 1 2 2 1 2 2 1 0 1 1 2 2 2 2 2 2 2 1 1 1 1 1 1 1 1 2 1 1 2 2 2 1 1 2 2 2 2 1 1 1 1 1 1 1 2 1 2 2 2 2 2 2 0 2 1 1 2 1 1 1 1 1 2 2 1 1 2 0 1 1 2 2 2 1 2 2 1 2 2 1 2 1 2 1 1 2 1 2 0 2 2 1 2 2 1 2 1 2 2 1 2 2 1 2 2 2 0 1 2 2 1 2 1 2 1 1 1 1 1 2 2 1 1 2 2 1 1 1 1 2 2 0 2 2 2 1 2 2 2 0 2 1 2 1 1 2 1 2 2 1 2 1 1 1 1 2 1 1 1 1 2 2 2 1 2 2 1 2 1 2 1 1 1 1 1 2 1 1 1 2 2 2 2 2 1 1 1 2 2 2 1 1 2 2 0 1 2 1 0 1 1 0 2 2 1 1 1 2 2 2 2 2 2 2 1 2 2 2 2 2 1 1 1 2 2 2 2 2 2 2 2 1 2 2 2 2 2 2 2 1 2 1 2 1 1 0 2 2 2 2 2 1 2 2 2 2 2 2 2 2 2 2 2 2 2 1 0 2 2 2 2 1 2 2 2 2 2 1 2 2 1 2 2 1 1 0 0 1 1 2 2 1 2 2 2 2 2 2 2 2 2 0 2 2 2 0 2 2 2 2 2 0 2 2 2 2 2 2 2 0 2 2 2 2 0 2 2 0 2 2 0 2 2 2 0 2 0 2 2 2 2 2 2 2 2 1 0 1 1 2 2 2 2 2 2 2 2 2 2 2 0 0 1 2 1 1 1 2 2 1 0 2 2 2 2 2 1 1 1 2 1 2 2 2 2 2 2 2 2 2 2 2 2 1 1 2 2 2 2 0 2 2 2 2 2 2 1 1 2 2 2 0 2 2 1 2 1 2 1 1 1 1 1 1 0 1 1 1 1 2 0 1 2 2 0 2 2 1 1 1 2 1 1 1 2 2 1 2 2 0 2 1 2 2 1 2 2 2 2 2 0 2 2 1 1 1 0 1 2 2 2 1 2 0 2 1 2 2 0 0 1 1 2 1 1 0 2 2 1 2 2 2 2 2 2 1 2 2 2 2 2 0 2 1 2 1 2 1 1 1 2 1 1 0 2 0 0 0 1 0 2 2 1 1 2 1 1 2 2 2 2 2 2 2 2 2 2 2 2 2 2 0 2 1 1 1 1 2 1 1 1 1 2 2 1 2 1 1 1 2 1 1 2 2 1 1 1 1 1 1 1 2 1 2 2 2 1 2 0 1 2 1 0 1 1 2 2 1 2 2 2 2 2 2 2 2 2 2 2 0 1 2 1 2 0 1 1 2 2 1 1 1 2 2 1 1 1 2 1 2 1 2 2 0 2 1 2 1 1 1 0 1 1 2 1 1 2 1 1 1 2 2 1 2 1 2 1 0 2 2 2 2 0 1 2 1 1 2 2 2 1 1 2 2 1 2 0 2 0 0 0 2 2 0 0 0 2 0 2 2 2 1 2 2 2 2 1 0 2 2 0 2 2 2 2 2 2 2 1 1 1 2 2 2 1 2 2 1 1 2 1 1 2 2 1 1 2 2 2 1 2 2 2 2 1 1 1 1 1 2 2 2 1 2 2 2 2 1 2 1 1 2 2 1 1 2 2 2 1 0 2 2 2 0 2 0 2 2 2 1 1 2 1 2 1 2 0 2 1 2 1 1 2 2 1 1 2 1 1 2 2 2 1 2 1 2 2 1 2 2 1 1 1 1 1 2 2 1 1 2 2 2 2 2 2 2 2 2 2 2 2 2 0 0 2 2 0 2 2 0 2 2 2 2 1 2 0 0 1 2 2 2 1 2 2 2 2 2 2 1 2 0 0 2 1 1 1 1 1 1 1 1 2 2 2 0 2 2 1 0 2 1 1 2 1 2 2 1 2 1 2 1 1 1 1 1 2 2 2 2 1 1 2 1 1 1 2 2 0 2 2 2 2 1 1 1 1 1 1 1 2 1 2 2 1 0 2 0 0 0 1 1 1 2 1 0 1 2 2 2 2 2 1 1 2 2 1 2 2 0 2 2 2 0 0 1 1 2 2 2 2 2 2 1 1 2 2 2 1 1 1 1 2 2 2 2 2 1 1 2 1 2 2 2 2 0 0 1 2 1 1 1 2 2 2 2 2 2 2 2 2 2 2 2 2 0 2 2 2 2 1 2 1 2 1 2 0 0 2 2 1 2 2 2 2 2 2 2 2 1 2 2 1 1 1 1 1 1 2 1 1 1 1 1 1 1 1 2 2 2 2 0 2 1 2 1 2 2 2 2 2 2 2 2 2 2 2 2 0 1 1 1 2 2 2 2 0 2 2 0 2 2 2 2 1 2 1 2 1 1 1 0 1 0 2 2 1 2 1 1 1 1 1 1 1 1 1 1 1 1 2 2 2 2 1 1 2 1 1 1 2 2 2 2 2 2 1 1 1 1 1 1 1 2 2 1 2 0 1 2 1 2 2 2 1 2 2 1 2 2 2 2 2 2 2 1 2 1 1 2 2 2 2 2 2 1 2 2 2 2 1 1 2 1 2 2 2 2 1 1 1 2 2 1 0 2 2 2 1 0 1 2 2 2 2 2 2 2 2 2 2 2 2 2 2 2 2 1 2 1 2 2 2 1 2 2 2 0 2 2 2 2 2 2 2 2 2 2 2 1 1 2 1 0 2 2 1 2 2 2 2 2 2 2 2 1 1 2 2 2 1 2 2 2 2 2 2 2 1 2 1 2 1 2 2 2 2 2 2 2 1 2 2 2 2 2 2 2 1 2 2 2 2 2 1 2 2 1 0 2 0 2 2 1 2 2 1 2 2 1 1 2 0 2 0 2 0 2 1 2 1 1 2 1 2 1 2 1 2 1 2 1 2 2 2 1 2 2 2 2 2 2 2 2 2 1 1 2 2 2 2 2 0 2 2 2 2 2 0 2 2 2 1 2 2 0 0 1 2 2 1 2 1 2 1 1 0 1 0 2 2 2 2 1 1 1 2 0 2 2 2 1 2 1 0 2 2 2 0 1 2 2 1 1 0 2 2 2 1 2 2 2 2 2 2 1 1 2 1 1 1 2 1 1 1 1 2 2 2 1 2 2 2 1 1 1 2 0 2 2 1 2 2 2 2 2 2 1 2 1 2 2 0 2 2 2 2 2 1 1 1 2 2 2 0 2 2 2 2 2 2 2 2 2 1 1 1 1 1 2 2 1 2 1 2 2 2 1 1 2 2 1 2 1 2 1 2 2 2 2 2 2 2 1 0 1 1 1 2 2 1 1 1 1 2 1 2 2 2 2 2 2 1 0 2 2 1 2 2 1 2 2 2 2 2 2 2 1 1 0 1 1 2 2 2 2 2 2 0 2 0 2 2 1 1 1 0 1 1 0 1 2 2 2 0 1 1 2 2 1 1 2 2 2 1 2 1 1 1 1 1 2 1 2 2 1 1 1 2 0 1 1 2 2 0 0 2 1 1 2 2 2 2 1 1 2 2 2 2 2 2 2 2 1 1 1 2 1 2 2 0 0 2 2 0 2 2 2 1 1 1 1 2 2 0 2 2 1 2 1 2 1 2 1 2 1 2 2 2 2 0 0 1 1 1 1 0 2 2 2 2 0 2 1 2 2 0 2 1 0 0 1 2 1 2 1 1 1 1 2 2 2 1 2 2 0 2 2 2 0 2 2 2 2 2 2 1 2 1 1 2 2 2 2 2 2 2 1 1 2 0 1 2 1 2 2 2 1 2 2 1 2 1 1 2 2 1 2 1 2 1 0 1 1 1 2 2 2 2 2 2 0 0 2 2 1 0 2 2 2 2 2 1 1 2 2 1 2 1 2 2 1 1 2 1 2 2 1 0 2 2 1 2 1 2 1 1 2 2 1 1 1 0 1 0 2 2 1 1 2 1 0 2 1 0 2 2 2 2 2 2 2 0 1 1 2 2 1 2 2 2 2 2 1 1 2 1 2 2 2 2 1 2 2 1 2 2 1 1 1 1 2 2 1 1 2 1 2 1 2 2 1 1 2 1 2 2 2 2 2 2 2 1 1 1 2 2 1 2 2 2 2 2 1 2 1 1 2 2 0 1 2 1 2 1 1 1 1 1 2 1 2 1 2 2 2 1 2 2 2 2 2 1 1 1 2 2 2 1 1 2 2 2 2 2 2 2 2 2 2 2 2 2 2 0 2 2 2 2 2 2 2 2 2 2 2 2 2 2 2 2 2 2 2 2 2 2 2 2 2 2 2 2 2 2 2 2 2 2 0 2 2 2 2 2 2 2 2 1 2 2 2 2 2 2 1 2 0 2 2 1 1 1 2 1 2 1 2 1 2 2 1 2 2 2 2 2 2 2 2 1 1 2 1 2 2 1 1 2 0 1 1 1 2 2 2 1 1 2 2 1 2 1 0 2 2 2 2 2 2 1 1 1 2 2 2 2 1 1 2 1 2 2 0 2 1 2 2 1 1 1 2 2 2 1 1 1 1 1 2 2 1 1 2 2 2 1 1 2 1 1 2 2 2 2 2 1 0 0 1 1 2 2 2 1 2 1 2 2 2 1 1 2 1 0 0 2 1 1 2 1 1 2 0 1 1 1 1 1 2 2 2 2 2 1 1 1 2 2 2 2 2 2 2 2 2 2 2 1 2 2 1 2 2 2 2 2 2 2 2 2 2 2 0 0 1 1 1 2 2 0 1 1 1 2 2 1 1 2 2 2 2 1 1 2 1 2 1 2 2 1 1 1 2 0 2 1 1 0 2 2 2 2 2 1 1 2 1 2 1 2 1 1 2 2 1 2 2 2 1 1 1 1 1 1 2 1 2 1 2 1 1 2 1 1 2 0 2 1 1 1 1 2 1 2 2 0 0 1 1 1 1 2 0 2 2 2 2 1 2 1 1 0 1 0 1 2 2 2 1 2 1 2 1 1 1 1 0 1 2 0 1 2 2 2 1 0 1 2 0 2 2 1 2 2 2 1 1 1 2 2 2 2 2 2 2 1 0 2 1 2 1 2 2 2 1 2 1 1 1 0 0 2 2 2 2 1 2 2 0 0 2 2 1 2 2 1 1 2 1 1 2 1 0 1 2 2 2 2 0 2 2 2 2 2 2 2 1 2 2 2 1 2 2 1 2 2 1 1 1 1 2 2 2 2 1 2 2 2 1 2 1 2 2 0 1 2 2 1 2 1 1 1 2 1 0 2 0 1 2 2 1 1 1 2 2 1 1 1 1 1 2 2 1 1 2 2 2 1 2 2 2 0 2 0 1 2 1 2 2 1 2 1 1 2 2 2 1 2 2 1 1 0 2 1 2 2 1 1 1 1 0 2 2 2 2 2 2 1 1 2 1 2 2 2 2 1 1 2 2 2 2 1 2 2 2 2 2 2 0 1 2 2 2 2 1 2 2 2 1 2 2 1 0 2 2 2 1 2 1 2 1 1 1 2 2 0 0 0 0 2 2 0 1 1 2 2 2 1 2 2 2 2 2 2 2 2 2 2 2 1 1 1 2 1 1 1 1 1 1 1 2 2 2 1 2 2 0 2 1 1 2 2 2 1 2 2 1 1 1 1 1 2 1 1 1 1 1 1 1 1 2 1 1 1 1 1 1 1 1 2 2 1 1 1 1 1 2 2 2 2 2 2 2 2 2 1 1 2 2 2 2 2 2 2 2 2 2 1 2 2 1 1 1 1 2 1 0 2 2 0 0 2 2 2 2 2 2 2 0 2 2 2 2 2 2 2 2 2 0 2 2 2 2 2 2 2 2 2 1 1 1 2 2 1 1 2 2 2 1 2 2 2 2 2 2 2 1 2 2 1 2 2 2 2 2 2 2 2 2 2 2 2 2 2 2 2 2 2 2 2 2 2 2 2 2 2 2 2 2 2 2 2 2 1 1 1 1 1 1 1 2 1 1 2 2 1 2 2 1 1 2 2 2 1 2 1 1 1 1 2 2 2 2 2 2 2 2 2 1 2 2 2 2 1 2 2 2 2 1 2 1 2 1 2 1 1 2 2 1 2 2 2 1 2 2 1 1 2 2 1 1 2 2 1 1 2 1 1 1 1 1 1 0 2 1 1 2 1 1 1 2 2 1 1 2 2 2 2 1 1 2 1 1 1 1 1 1 2 2 2 2 1 1 2 2 2 2 1 1 2 2 1 1 2 0 1 2 1 0 2 0 1 0 2 2 2 2 1 1 1 2 2 1 2 1 1 1 2 0 1 1 1 2 2 2 0 1 1 1 1 1 0 1 1 0 1 2 1 1 0 1 1 1 1 1 2 2 2 2 2 1 2 1 2 1 1 2 0 2 2 1 1 1 2 2 1 2 2 2 1 1 2 1 2 2 2 0 1 1 1 2 2 1 2 1 1 1 1 1 2 2 2 2 0 2 0 0 2 2 0 2 2 2 2 2 2 2 2 2 2 2 2 0 2 1 2 1 2 1 2 1 1 1 2 2 2 2 2 1 2 1 2 2 2 2 1 2 2 2 1 1 1 1 2 2 1 2 0 2 2 2 1 1 2 2 1 2 1 0 2 2 2 2 1 2 1 2 1 1 1 1 2 2 0 2 1 2 2 2 0 2 2 2 1 2 1 1 1 1 2 1 1 2 1 2 0 2 0 2 0 2 2 2 0 2 2 2 2 2 0 0 2 2 2 2 2 0 0 2 2 2 2 2 2 0 2 2 2 2 2 0 2 2 2 2 1 1 1 2 1 2 1 1 2 2 2 2 2 0 1 1 1 1 1 1 1 2 1 1 1 2 1 2 2 1 2 2 0 2 2 2 1 2 2 2 1 1 2 1 0 0 0 1 1 2 2 1 1 1 1 1 2 0 2 2 2 2 2 1 1 2 2 2 2 2 0 2 1 2 2 2 2 2 2 0 0 2 2 2 2 1 0 2 1 2 1 1 1 0 2 1 1 1 1 2 1 1 1 2 2 2 2 1 2 1 2 1 1 2 2 2 2 2 1 0 1 2 2 2 0 2 2 1 2 1 2 2 0 2 2 1 2 1 1 2 1 0 2 2 2 2 0 2 0 2 2 2 2 0 2 2 0 2 2 0 2 0 2 0 2 2 2 2 2 2 2 0 2 2 2 2 2 2 0 2 2 0 2 2 2 2 2 2 0 2 0 2 2 0 2 2 0 2 2 2 2 2 0 2 2 2 2 2 2 2 2 2 2 2 0 0 1 2 1 1 2 2 1 1 2 2 2 2 1 1 1 2 0 2 2 2 2 1 2 1 2 2 2 1 1 2 2 2 2 2 1 1 1 2 2 1 1 2 1 1 1 1 0 2 1 2 1 2 0 2 1 1 2 1 2 2 2 1 1 1 2 1 1 1 1 2 1 2 1 1 1 0 1 1 2 1 2 0 1 1 2 1 1 1 1 2 2 1 1 1 2 1 1 2 1 1 1 2 0 1 1 1 0 2 0 2 2 2 1 1 1 2 2 1 1 1 2 1 1 2 0 1 2 0 0 0 0 0 2 1 1 1 1 1 1 2 1 2 1 1 1 2 2 1 1 1 1 1 1 2 2 1 1 2 1 2 1 1 0 1 1 1 2 2 2 2 0 2 0 1 2 1 0 1 0 1 1 1 2 2 2 1 1 0 1 1 1 1 2 2 1 2 0 1 2 2 2 2 2 2 2 2 2 2 0 2 1 2 2 1 1 2 1 0 0 0 0 0 2 1 2 2 2 2 2 2 2 2 2 2 2 2 2 2 2 2 2 2 2 2 1 1 2 2 1 2 2 2 2 1 1 2 2 2 2 2 2 2 2 2 2 2 2 2 1 1 2 2 2 2 1 2 0 1 2 2 2 2 1 0 1 1 2 0 2 2 2 2 2 2 1 1 2 2 2 2 2 2 2 2 1 1 2 1 1 2 2 2 2 1 0 2 1 2 2 2 1 1 1 1 2 2 1 2 2 2 1 1 1 1 2 2 2 2 2 2 1 1 0 0 1 2 0 2 0 1 0 1 1 0 1 0 0 2 2 2 0 1 2 2 2 2 2 0 2 2 0 0 2 0 1 1 1 2 2 1 0 2 2 1 2 1 0 1 2 1 1 2 2 2 2 2 2 2 2 1 1 2 1 1 1 2 2 2 2 2 2 2 0 2 2 2 2 2 1 2 2 2 2 2 2 2 2 2 2 2 0 2 2 0 0 0 2 2 0 0 0 2 2 2 2 2 2 2 2 2 2 2 0 2 2 2 2 2 2 2 2 2 2 2 0 2 2 0 2 2 2 2 2 2 2 0 0 2 0 2 2 2 2 0 0 2 2 0 0 2 2 2 2 2 2 2 2 2 2 2 2 2 2 2 2 2 2 2 1 1 2 1 2 2 2 2 2 1 1 2 2 1 1 1 2 1 2 2 0 2 2 2 2 2 2 2 2 1 2 2 1 1 2 2 2 1 2 1 2 2 2 2 2 2 0 0 2 1 2 1 0 1 0 2 2 1 1 2 2 2 2 2 1 2 2 2 1 2 1 1 1 2 2 2 1 1 2 1 1 0 1 1 1 2 2 2 1 2 2 2 2 2 1 1 1 1 2 2 2 2 2 0 2 0 2 2 2 2 1 2 2 2 1 2 2 2 2 2 2 1 2 2 2 2 2 2 1 1 1 1 1 1 1 0 0 0 0 1 1 2 1 2 1 1 2 0 2 2 2 2 1 2 0 2 1 2 1 1 1 2 2 2 2 1 1 2 1 1 2 1 2 2 2 2 2 2 2 2 1 1 1 2 1 2 2 2 2 0 2 1 2 2 1 2 2 1 2 0 1 1 1 2 2 1 2 0 2 2 1 1 1 1 1 2 1 2 1 2 1 1 1 2 1 2 1 1 1 1 1 2 1 2 1 2 0 2 2 1 1 2 2 0 2 1 1 2 2 2 1 2 2 2 1 2 1 2 2 1 1 1 2 2 1 1 0 2 2 2 2 2 0 2 2 2 2 0 0 2 2 2 2 2 2 0 1 2 2 2 2 2 2 2 2 2 2 0 2 1 1 1 2 2 0 2 2 1 1 1 1 1 1 1 1 1 2 2 2 2 2 2 1 2 1 1 0 1 1 1 1 2 1 2 2 2 2 2 2 1 2 2 1 1 1 2 1 2 2 2 1 2 1 1 2 2 1 2 2 2 2 2 1 1 1 2 2 2 2 1 2 1 2 2 1 1 2 0 2 0 2 1 1 2 2 1 1 2 2 2 1 2 2 2 1 1 1 2 2 2 0 1 0 0 2 1 2 1 2 2 0 1 0 1 1 2 2 2 2 2 1 1 1 2 2 1 1 2 2 0 2 2 2 2 1 2 1 0 1 2 2 2 2 2 2 2 2 1 2 2 2 1 2 2 1 1 1 2 2 1 2 2 2 2 2 1 1 2 1 2 1 2 2 1 1 2 2 2 2 1 1 2 2 2 0 1 2 2 2 2 2 2 1 1 1 2 1 1 2 1 1 1 2 2 1 1 1 1 0 1 1 1 1 2 1 1 2 2 2 2 2 1 2 1 2 2 2 1 1 1 0 2 2 2 2 1 2 2 2 1 1 1 1 1 2 1 1 2 1 1 2 1 2 1 2 0 2 2 2 1 1 2 2 2 2 1 1 1 2 2 1 1 2 2 1 2 1 2 2 2 1 1 1 2 0 2 2 2 2 0 2 2 1 2 1 2 2 2 1 1 1 2 1 1 2 0 1 1 2 1 2 2 1 1 2 2 2 2 1 2 1 1 1 1 1 1 1 1 1 2 0 2 2 1 1 0 2 1 2 2 2 1 2 1 2 1 2 1 2 2 1 1 2 2 2 2 2 2 1 2 1 1 1 1 1 1 1 2 2 2 2 2 2 1 1 2 1 2 2 2 1 2 2 2 2 2 1 2 2 2 1 1 2 1 1 2 2 2 2 1 1 1 2 2 0 2 2 2 2 2 1 1 2 2 0 0 2 2 1 1 1 1 2 2 0 2 1 2 2 2 2 1 2 1 1 2 1 2 0 2 1 2 1 1 2 1 2 1 2 2 1 0 0 2 2 1 0 2 2 1 1 2 1 2 2 2 2 1 2 1 1 0 0 2 2 2 2 2 2 2 2 0 2 2 2 2 2 2 1 2 2 2 1 2 1 1 1 2 1 1 1 2 0 2 2 2 2 2 2 2 2 2 0 2 2 1 2 2 2 1 2 2 2 1 1 2 2 2 0 2 2 2 2 0 2 0 2 2 2 2 2 0 0 2 2 2 2 2 2 2 0 0 0 2 2 2 2 2 1 2 2 2 2 1 2 2 2 2 1 1 1 0 2 1 2 2 2 2 2 2 1 1 1 1 1 1 2 1 2 2 2 1 0 2 0 2 2 1 2 2 0 0 2 2 0 0 0 1 1 0 1 1 2 2 2 1 1 1 2 1 1 2 2 2 2 2 0 2 2 1 2 2 2 0 1 2 2 1 1 1 2 2 2 1 2 2 2 1 1 1 1 1 2 1 2 0 2 2 2 2 2 2 2 2 0 2 2 2 0 2 2 2 2 2 2 2 2 0 2 0 0 2 2 1 2 2 2 2 1 1 1 2 0 2 1 2 1 2 2 1 2 2 2 2 2 2 2 2 1 1 1 1 2 2 2 2 1 2 1 2 2 1 1 2 1 1 1 1 1 2 2 0 2 2 2 1 2 1 1 2 1 1 1 1 1 2 0 1 2 1 2 1 2 1 2 2 2 2 2 1 1 1 2 2 2 2 2 1 1 1 1 2 2 0 2 1 2 0 2 1 2 2 2 1 1 1 1 1 1 1 1 1 2 1 0 2 2 2 1 1 2 2 1 1 1 2 1 1 2 0 1 1 2 2 2 2 1 1 1 2 2 2 1 2 1 2 2 2 2 1 2 2 2 0 2 2 2 1 2 1 2 2 1 1 1 1 2 2 2 2 2 1 2 1 1 1 2 2 1 1 2 2 2 1 2 2 0 1 1 2 1 0 2 2 2 2 2 2 2 2 2 2 2 2 2 0 2 2 1 2 2 1 2 2 2 2 2 2 2 2 2 2 0 2 2 1 1 1 2 2 2 2 2 2 2 1 1 2 1 1 2 1 1 2 1 1 1 2 1 1 1 2 2 1 1 1 1 1 1 1 2 2 1 2 1 0 2 2 2 2 2 2 0 2 2 2 1 1 2 1 1 2 2 2 2 2 2 2 1 1 2 2 2 2 2 1 2 2 2 2 1 1 2 1 1 1 2 2 2 2 1 1 1 1 2 1 2 1 1 0 0 1 2 1 1 2 1 1 2 1 1 1 2 2 2 0 1 0 1 0 1 2 1 1 0 2 2 1 1 1 1 1 2 1 1 1 2 2 2 2 2 2 2 1 2 2 2 1 2 2 2 1 1 2 2 2 2 1 1 2 2 1 2 2 2 2 2 2 2 2 2 2 2 1 1 2 1 1 2 2 2 1 2 2 2 1 2 2 1 2 2 2 2 2 1 2 1 2 2 1 1 2 1 0 1 1 1 1 2 1 2 2 1 1 2 2 1 1 2 1 1 1 0 1 1 1 1 0 2 1 2 2 2 2 1 2 1 1 1 1 1 1 2 2 1 1 1 1 2 1 1 2 2 2 2 2 2 0 2 2 0 0 2 2 2 2 2 0 0 0 2 2 2 1 2 2 2 2 2 2 2 1 2 2 1 2 2 2 1 1 1 1 1 2 2 1 2 1 1 1 1 1 1 1 1 2 2 2 1 1 2 2 1 1 2 2 2 2 0 0 2 1 1 1 1 1 2 1 2 1 1 2 1 1 1 1 1 2 1 1 1 1 1 1 2 1 1 2 1 2 2 1 1 2 2 2 1 2 1 2 1 2 1 0 1 0 2 2 2 0 1 1 0 1 2 0 1 2 1 2 2 1 1 2 1 1 2 2 0 2 1 1 2 2 2 2 2 0 2 2 1 1 1 2 2 2 2 1 2 1 2 2 2 1 2 2 2 0 0 0 2 2 2 0 2 2 1 1 1 2 2 2 1 1 2 1 0 2 1 2 1 2 2 1 2 1 1 2 2 2 2 2 1 2 0 2 2 2 0 2 1 1 2 2 2 2 2 1 2 1 2 2 2 1 2 1 1 2 2 2 2 2 0 1 1 1 2 1 1 1 1 1 2 2 2 2 2 2 2 1 1 1 2 2 1 1 2 1 1 2 2 1 1 1 2 1 1 2 1 1 2 1 1 1 2 1 2 1 1 2 1 2 1 1 2 1 1 2 2 1 1 2 1 2 1 0 1 2 2 2 2 2 2 2 2 1 2 2 2 0 1 1 2 1 2 2 2 2 2 2 2 2 1 1 1 1 1 1 2 1 1 2 1 2 1 1 1 1 2 1 1 2 0 2 0 2 1 2 1 1 0 2 1 2 2 2 2 2 2 1 2 2 0 0 2 0 1 2 1 1 2 2 0 1 1 2 2 2 2 2 2 1 2 1 2 2 0 2 2 2 2 2 2 2 1 1 0 1 2 1 1 1 1 1 1 1 2 2 1 2 2 1 2 2 2 2 0 2 1 0 1 1 1 2 2 2 2 2 1 2 2 1 1 2 2 1 2 2 1 2 1 1 2 2 0 2 2 1 1 1 2 1 2 2 2 2 2 1 2 1 2 2 1 1 1 0 2 2 1 1 1 1 1 2 2 1 2 0 0 1 2 1 2 2 0 2 2 2 2 2 2 0 2 2 0 2 2 0 2 2 2 0 2 0 2 2 2 2 2 2 2 2 2 2 2 2 2 2 2 2 0 2 0 2 2 2 0 2 0 2 2 2 2 2 2 2 2 2 2 2 2 2 2 2 2 0 2 0 2 0 2 0 2 2 0 0 2 2 2 2 2 2 2 2 0 2 2 2 2 2 2 2 2 2 2 2 1 1 1 1 2 2 1 2 2 2 2 2 1 1 2 2 1 2 2 2 2 1 2 1 2 1 2 2 1 1 1 2 1 1 2 1 1 2 1 1 2 2 2 2 2 2 2 1 1 2 2 1 0 2 1 1 1 1 2 1 1 2 2 2 2 2 2 2 2 2 2 2 1 2 2 2 2 2 2 2 2 2 2 2 2 1 1 2 2 2 2 2 1 2 1 1 1 2 2 1 2 2 2 2 1 2 1 2 2 2 2 2 1 2 1 1 2 0 0 2 2 2 2 2 1 1 1 2 2 0 0 2 2 0 2 0 2 2 0 2 2 2 2 2 2 2 2 2 2 2 2 2 2 2 2 2 2 2 2 2 2 0 2 2 0 0 2 2 0 0 2 2 2 2 2 2 2 2 2 2 2 2 2 2 2 2 2 2 0 2 2 0 2 2 2 2 2 2 2 2 2 2 2 2 2 2 0 2 1 2 2 2 1 2 1 2 2 1 2 2 2 1 2 2 0 2 2 2 2 2 1 1 2 2 2 1 2 2 1 2 1 2 2 2 2 2 2 1 1 1 2 1 2 2 1 2 2 0 2 2 1 1 0 2 2 1 2 1 1 1 1 2 1 2 2 0 2 1 1 0 1 2 2 2 2 2 1 0 2 1 2 2 2 1 1 1 1 1 1 1 1 1 2 2 1 2 2 1 1 2 2 2 2 2 2 2 2 2 1 1 0 1 2 2 0 0 1 1 2 2 2 2 2 1 1 2 2 2 2 0 0 2 1 2 2 2 2 1 2 2 1 0 2 0 2 2 2 2 1 1 1 2 1 2 2 2 2 2 2 0 0 2 2 2 2 2 2 0 1 1 1 1 1 2 2 1 1 1 1 1 1 1 2 1 1 1 1 1 0 2 1 2 2 2 2 1 2 2 2 2 2 1 1 2 2 2 2 2 1 2 2 2 2 2 1 2 2 2 0 2 2 1 1 1 1 1 1 2 1 2 0 1 1 2 1 0 1 1 1 2 2 2 1 1 1 1 1 1 2 1 1 1 1 2 0 1 1 1 2 0 1 1 1 1 1 2 1 2 0 2 2 1 2 2 1 1 1 1 1 2 2 1 0 1 2 0 0 2 2 2 2 2 2 1 2 2 2 2 2 2 0 0 1 1 2 2 1 2 1 2 2 1 1 2 2 1 1 2 2 1 1 0 2 1 1 1 0 2 2 2 2 2 1 2 1 2 1 2 2 1 1 0 0 0 1 2 1 2 2 1 1 2 1 2 1 1 2 1 2 1 1 0 1 2 1 2 2 1 2 2 2 2 1 1 2 2 1 1 1 1 1 2 1 1 1 2 1 1 1 2 1 1 2 2 0 2 2 2 2 1 2 2 2 2 2 1 2 2 2 2 2 2 2 1 1 1 1 1 1 1 1 1 1 1 1 1 1 1 1 1 1 1 2 1 1 2 2 2 2 2 1 1 1 1 1 1 1 1 2 2 2 2 2 1 2 2 2 2 0 2 1 1 2 1 2 2 2 1 1 1 1 1 2 2 1 1 1 1 2 2 2 2 2 2 2 2 2 2 2 2 1 1 2 1 2 1 1 2 2 2 2 2 2 0 1 2 1 2 1 1 2 0 0 2 2 2 2 1 1 2 1 1 2 1 1 2 2 2 1 2 1 2 2 2 2 2 1 1 1 2 2 2 2 2 2 1 2 1 2 2 1 1 1 0 2 1 2 1 1 2 2 2 2 0 1 2 2 1 2 2 2 2 1 1 1 1 1 1 1 2 2 2 1 2 1 1 2 2 1 1 1 1 1 2 1 1 1 1 2 2 2 1 1 2 2 2 2 1 2 1 2 2 2 1 1 1 2 1 1 1 1 1 1 2 2 2 1 1 2 1 0 2 1 1 1 2 1 1 1 2 1 2 1 1 1 1 2 2 2 2 2 2 2 2 2 2 1 2 1 2 2 2 2 2 1 0 1 1 2 1 0 2 2 0 0 2 2 2 2 2 2 1 2 1 1 0 2 1 2 1 1 2 1 1 2 2 2 2 0 2 1 2 1 2 2 1 2 2 2 2 1 1 2 1 1 1 2 1 0 1 0 2 2 2 2 2 1 1 1 1 2 1 1 2 2 1 2 2 2 1 2 2 1 2 2 2 2 2 2 1 2 1 2 2 2 1 1 1 2 2 2 1 1 2 2 1 2 2 2 1 2 2 2 2 2 1 1 2 2 1 2 2 1 0 2 1 2 1 2 2 2 1 1 1 1 1 1 1 2 1 1 2 2 2 2 1 1 2 1 1 2 1 1 1 2 2 2 2 2 2 2 1 1 1 2 1 2 1 1 2 2 2 1 2 2 2 2 2 2 1 2 2 0 2 1 2 1 1 2 1 2 2 2 2 1 0 1 1 2 2 2 2 2 2 1 2 1 1 2 1 2 2 2 2 2 1 1 1 1 2 2 1 2 2 2 2 1 1 2 2 2 2 1 1 2 2 1 2 2 1 1 1 1 1 1 1 1 1 0 1 1 1 1 2 0 1 1 2 2 2 1 1 1 2 2 2 2 2 2 2 2 2 0 2 2 0 2 2 2 2 1 2 1 1 1 1 2 2 1 2 1 1 1 2 2 2 1 1 1 2 1 2 1 1 1 1 1 2 2 1 2 1 1 1 2 1 2 1 1 2 0 1 1 2 2 1 1 1 1 1 2 2 2 2 1 1 0 1 1 0 0 1 1 1 2 2 1 1 2 2 1 2 1 1 2 1 2 1 1 1 1 1 2 2 2 1 2 2 0 0 1 1 2 2 2 2 2 2 2 2 2 2 2 2 2 2 2 2 2 2 2 2 2 2 2 0 2 2 2 0 0 2 2 2 1 1 2 1 1 0 2 1 2 2 2 2 1 1 1 2 2 2 1 1 2 2 2 0 1 0 2 1 1 2 1 1 2 2 2 2 0 2 1 1 1 1 1 1 0 1 2 2 2 0 1 2 2 2 2 2 2 1 2 2 2 2 2 1 2 2 2 2 2 1 1 1 2 0 1 2 1 2 1 1 1 2 1 2 2 1 2 1 2 0 2 1 2 2 2 2 0 1 1 1 1 1 1 2 0 1 1 1 2 2 2 2 2 2 2 2 2 2 2 1 1 1 1 2 1 1 1 1 2 1 2 2 1 2 1 1 1 1 2 1 1 1 2 2 2 2 2 2 2 2 1 2 2 2 1 2 2 2 1 2 2 1 1 1 1 2 2 1 2 2 2 2 1 2 2 1 1 1 2 1 2 1 1 2 2 1 2 2 2 2 2 0 2 2 1 1 2 2 0 0 2 2 2 0 1 1 1 1 2 1 1 0 2 2 2 0 2 2 1 2 1 2 2 2 2 2 2 1 1 1 2 2 2 1 2 1 1 2 1 2 2 2 1 0 1 0 1 0 1 1 1 2 2 1 2 2 1 2 2 2 2 2 1 2 2 2 1 2 2 1 2 2 1 2 2 1 2 1 1 2 1 2 1 2 1 2 1 2 2 2 1 1 1 2 1 2 0 2 2 2 0 2 0 2 2 1 1 2 2 1 0 1 2 1 2 2 1 1 1 2 2 2 2 2 1 2 1 2 2 2 1 1 1 2 2 2 1 1 1 2 1 2 2 2 2 1 2 2 2 2 2 2 1 2 2 1 1 1 1 2 2 2 2 2 2 2 2 2 2 2 2 2 2 1 2 2 2 1 1 1 2 1 1 2 2 2 0 2 2 0 2 2 0 2 1 2 2 1 1 1 2 2 1 1 2 2 1 2 1 2 1 1 2 2 2 1 1 1 2 2 2 2 1 0 1 2 2 2 1 2 1 2 2 2 1 1 2 2 1 1 0 1 2 2 2 1 0 2 0 2 2 2 2 0 2 0 1 2 1 2 1 0 2 1 1 1 1 2 2 0 2 1 1 1 1 2 1 1 1 1 2 2 2 1 1 2 0 1 2 0 2 1 1 1 1 0 1 2 2 2 2 1 0 1 2 2 0 2 2 2 1 1 2 2 1 1 1 1 2 2 1 2 2 1 2 2 2 2 1 2 0 1 2 2 2 2 2 2 2 2 2 2 1 1 0 2 2 0 2 2 2 0 2 2 1 2 1 2 2 2 2 2 2 0 2 2 2 2 2 2 2 2 2 1 0 1 2 1 2 2 2 2 2 2 2 2 1 1 2 1 1 1 1 1 1 0 2 2 2 2 2 0 2 1 2 2 2 2 2 1 2 0 0 0 0 2 2 2 2 2 2 2 2 2 2 2 0 2 0 2 2 2 2 2 0 0 2 2 2 0 2 2 0 2 0 2 2 2 2 2 0 0 0 2 0 0 0 0 2 2 2 0 2 2 2 2 2 2 2 0 0 2 0 0 2 2 2 2 2 2 0 0 2 2 2 2 2 2 0 0 0 2 2 0 2 2 2 2 0 2 2 2 2 2 2 2 2 2 0 0 2 2 2 2 0 2 2 2 2 2 0 2 0 2 0 2 2 2 2 2 0 2 0 2 2 2 2 2 2 2 2 2 2 2 2 2 0 0 2 2 2 2 2 0 2 2 2 2 2 2 2 0 2 2 2 2 2 2 2 2 2 2 0 2 2 2 2 2 2 2 0 0 2 2 2 2 2 0 0 2 0 2 0 2 2 2 2 2 2 2 0 0 0 0 2 2 2 2 2 2 0 2 0 2 0 2 2 2 2 2 2 2 2 2 2 2 0 2 2 2 2 0 2 2 2 2 2 0 2 2 0 2 0 2 0 2 0 2 2 0 2 2 2 0 2 0 2 2 2 2 2 2 2 2 2 2 2 2 2 2 2 2 2 2 2 2 2 2 0 0 2 2 2 2 2 2 0 2 2 2 2 2 0 2 0 2 2 2 2 2 2 2 2 2 2 2 2 2 2 2 2 2 2 2 2 2 2 2 2 2 2 2 2 2 2 2 2 2 2 2 2 0 2 0 2 2 2 2 0 2 2 2 2 2 2 2 2 2 2 2 2 0 0 2 2 2 2 2 2 2 0 0 0 2 2 2 2 0 2 2 0 0 2 2 2 2 2 2 2 2 2 2 0 2 2 2 2 0 2 2 2 0 2 2 2 0 2 2 2 0 0 2 2 2 2 2 2 2 0 0 2 2 2 2 2 2 0 2 0 0 2 2 2 2 2 2 2 2 2 0 0 2 0 2 2 2 2 2 2 2 2 2 0 2 2 0 0 2 2 2 2 2 2 2 2 0 0 2 2 2 2 2 0 0 0 2 2 0 0 2 2 2 2 2 0 2 0 0 2 0 2 0 2 2 2 0 2 2 2 2 2 0 2 2 2 2 2 2 0 2 0 0 2 2 0 2 2 2 0 0 2 2 2 2 2 2 2 2 2 2 2 2 0 2 2 2 2 2 2 2 0 2 2 2 2 2 2 2 2 2 2 2 2 2 0 0 0 2 2 0 2 0 0 2 2 2 0 2 2 0 2 2 2 2 2 2 0 2 0 2 2 1 1 1 2 2 2 2 2 0 2 2 0 1 2 2 1 2 2 0 1 1 2 1 1 1 2 1 2 2 1 1 2 2 2 2 1 2 2 1 1 2 2 2 2 1 2 1 2 1 2 1 1 1 1 1 1 2 1 1 2 1 2 1 1 2 1 1 1 2 1 1 1 2 1 1 1 2 2 2 2 1 2 2 2 1 2 2 2 1 1 2 1 1 1 1 1 2 1 2 2 1 1 1 2 2 2 0 2 2 2 2 1 0 2 0 0 0 0 1 2 2 2 2 2 1 2 2 2 1 1 1 1 2 2 2 2 2 1 0 2 2 2 1 2 2 1 1 2 1 1 2 1 1 2 2 2 1 2 1 1 2 2 2 1 1 1 1 2 2 2 1 1 1 0 2 2 2 2 0 2 1 0 2 1 2 2 2 2 0 2 1 1 1 2 2 1 2 1 2 2 2 2 2 2 1 2 2 1 0 2 1 1 1 2 2 2 0 1 2 2 2 2 2 2 0 0 2 0 2 2 2 2 2 2 2 2 2 0 2 0 2 2 2 2 2 2 2 0 2 0 0 0 2 2 2 2 2 2 2 2 2 2 2 2 0 2 2 2 2 2 2 2 0 0 0 0 0 0 0 0 2 2 2 2 2 0 0 0 2 2 2 0 2 2 0 2 0 2 2 0 0 0 2 2 2 2 2 2 2 2 2 2 2 0 2 0 1 1 2 2 0 2 1 2 2 2 2 2 2 2 2 2 2 2 1 2 1 1 1 2 1 1 2 2 1 1 1 2 1 1 2 0 2 2 2 2 1 1 1 2 1 2 2 2 1 1 1 1 2 1 1 0 2 1 1 1 2 1 2 0 2 1 2 2 1 2 2 0 1 1 1 0 2 2 0 0 1 1 1 1 1 1 1 2 2 1 1 2 2 1 2 2 2 2 1 1 1 1 2 2 1 2 1 2 2 2 1 1 2 1 2 2 2 0 2 2 2 2 1 2 1 1 2 2 1 2 2 2 2 0 2 0 1 1 2 2 1 1 1 2 0 1 1 1 1 2 2 2 2 2 0 2 2 0 0 2 2 1 1 1 1 2 2 2 2 2 2 1 2 2 2 1 0 0 0 2 2 2 2 0 2 2 0 2 2 2 2 1 2 2 1 1 2 0 0 2 2 1 0 2 1 2 2 1 1 2 0 2 2 2 2 2 2 2 2 2 2 0 2 2 0 2 1 1 2 2 1 1 2 2 0 2 2 2 1 2 2 2 2 0 2 2 2 2 1 2 1 2 2 2 2 2 2 1 0 0 0 2 2 0 1 2 2 2 2 2 1 2 2 1 1 1 0 2 1 2 2 2 2 0 1 0 1 2 2 2 2 2 1 1 2 2 2 1 1 1 1 1 1 1 1 2 2 2 2 1 2 2 2 0 2 0 1 2 2 1 2 1 2 1 2 2 2 2 2 2 2 2 2 2 2 1 1 1 1 2 2 1 2 1 2 0 1 0 0 2 1 2 2 2 2 2 1 2 2 1 2 1 2 2 2 2 1 0 2 1 2 1 0 1 2 2 1 2 2 2 2 2 0 0 0 2 2 2 0 0 0 1 2 1 1 1 0 1 0 0 0 1 1 2 2 2 1 2 2 1 2 1 1 2 1 2 2 2 2 2 2 2 1 1 1 2 1 2 2 2 2 1 1 2 1 2 1 1 2 2 2 2 1 1 0 1 1 2 1 2 2 2 1 1 1 2 1 1 1 2 1 2 1 2 1 1 2 1 1 2 1 1 1 1 1 1 2 1 1 1 0 1 1 2 1 0 1 1 1 2 1 2 1 2 1 0 0 2 2 1 1 2 1 2 1 2 0 2 1 2 1 2 2 2 2 2 2 1 1 1 1 1 1 1 1 1 2 1 1 1 1 2 2 2 1 1 1 2 2 1 2 1 2 2 2 2 0 1 2 2 2 2 2 1 2 2 2 2 2 2 2 2 2 1 1 1 2 1 2 2 0 0 1 1 2 1 1 2 2 2 2 1 2 2 2 1 2 0 2 0 2 1 1 2 1 0 1 2 0 1 1 1 1 1 1 1 1 2 1 2 2 2 2 0 1 1 2 1 2 2 1 2 2 2 1 2 2 2 2 2 2 1 2 2 2 2 0 0 1 1 1 2 1 1 1 1 1 1 2 1 2 2 2 0 1 1 1 2 1 1 1 1 2 1 1 2 1 1 2 0 2 1 2 2 2 2 2 2 2 2 1 1 1 1 2 1 2 1 1 2 1 2 1 2 2 1 1 2 1 2 1 2 2 2 1 1 2 2 2 2 2 1 1 2 1 1 1 2 2 2 2 1 2 2 1 2 0 0 2 2 1 1 1 2 2 2 2 2 2 2 0 0 0 0 2 2 2 2 2 2 2 2 2 2 0 2 2 2 2 0 2 2 2 2 2 2 2 2 2 2 2 0 2 2 2 1 1 2 1 2 0 2 1 1 1 2 2 1 1 1 2 1 1 1 1 1 1 2 0 2 1 1 1 2 1 1 2 2 1 0 2 2 1 0 2 0 0 2 2 0 2 2 2 0 2 2 2 2 2 2 2 2 2 2 2 2 2 2 2 2 2 0 2 0 2 2 0 2 2 2 2 0 0 2 2 2 2 2 2 2 2 0 0 2 2 0 2 2 2 2 0 2 0 2 2 2 0 2 2 0 2 2 0 2 2 2 0 0 0 2 0 2 2 2 2 2 2 2 2 2 2 2 2 2 2 0 2 0 2 0 2 2 2 2 2 0 2 2 2 2 2 2 2 2 2 2 2 2 0 2 0 2 2 2 2 2 2 0 0 0 2 0 2 0 2 2 2 2 2 2 0 2 2 2 2 2 2 2 2 2 2 1 1 2 2 2 2 2 2 2 2 2 2 2 1 2 2 1 2 2 2 2 2 1 2 1 1 1 2 2 2 1 1 1 2 1 1 2 2 2 2 0 2 2 1 2 1 2 1 1 2 2 2 2 2 2 2 1 0 1 1 1 1 1 2 2 1 2 1 2 2 1 0 1 2 2 2 2 1 1 2 2 2 1 2 1 1 1 2 2 1 1 0 1 1 2 1 1 2 1 0 2 2 1 2 2 0 1 2 2 2 2 0 1 1 2 2 2 1 1 2 1 2 1 2 1 2 1 2 1 2 2 2 1 2 1 2 2 2 2 2 1 1 2 2 1 1 1 1 2 2 1 1 1 2 2 2 2 2 2 2 1 1 2 1 2 2 2 1 2 2 1 2 1 1 1 1 2 2 1 2 2 2 1 1 1 2 2 2 2 2 2 2 2 2 2 2 2 2 2 2 1 1 1 1 2 2 2 1 1 1 1 2 2 1 2 2 1 2 1 1 1 2 1 1 2 2 2 1 2 0 2 1 2 2 1 2 1 1 2 1 0 1 2 2 2 2 2 1 2 1 2 1 2 2 1 2 1 0 1 2 2 2 2 0 2 2 2 2 2 0 0 2 2 2 2 0 2 2 2 2 2 1 1 1 1 2 0 2 0 2 2 2 2 2 2 2 2 1 1 0 0 2 2 1 1 2 2 0 0 1 2 2 2 2 2 0 0 0 2 2 1 1 1 1 1 2 1 1 2 1 1 1 1 0 2 0 0 2 2 2 2 1 2 2 2 2 2 2 2 0 1 2 1 2 2 2 2 0 0 2 0 1 2 2 2 2 1 2 2 2 1 1 2 0 2 2 2 1 1 2 2 2 2 2 1 2 1 2 1 2 1 1 1 2 1 1 2 2 2 0 1 1 1 1 1 1 1 1 1 1 2 2 1 1 1 2 0 1 1 2 1 2 2 1 2 2 1 1 1 2 2 1 2 0 1 2 2 2 1 1 2 2 2 1 1 1 2 1 1 2 2 2 2 2 2 1 2 0 1 1 2 1 2 2 1 1 0 0 2 2 2 2 1 1 1 0 0 1 2 0 2 2 2 2 2 1 1 2 2 2 2 2 2 2 2 2 2 2 2 2 0 1 1 1 1 2 0 2 1 2 2 2 1 1 2 1 1 2 1 2 1 2 2 2 1 0 2 0 1 0 1 2 1 1 1 1 1 1 2 1 2 1 2 1 2 1 1 2 2 1 1 2 2 1 1 1 1 2 2 1 0 0 2 2 1 1 2 2 2 2 2 2 1 1 2 1 2 2 0 1 1 1 1 1 2 2 1 0 2 1 0 2 2 1 2 2 2 2 2 2 2 2 0 0 2 2 2 2 2 2 2 2 2 2 2 2 2 2 2 2 2 2 2 2 2 1 2 2 2 2 1 1 2 2 2 1 2 2 2 1 1 2 2 2 2 1 2 1 1 1 1 2 2 2 2 2 1 2 2 1 2 2 2 1 2 1 1 1 2 1 1 2 1 2 2 1 2 1 2 2 2 1 2 2 1 1 2 1 1 1 2 1 2 2 1 2 2 2 2 2 2 2 2 2 2 2 2 2 2 1 1 2 1 2 1 1 2 2 2 2 2 2 2 1 2 2 1 2 1 2 1 2 2 2 2 2 2 2 2 2 1 1 1 2 2 1 2 1 2 1 2 2 2 2 2 1 1 1 1 2 1 2 1 2 1 1 1 1 1 1 2 1 1 1 2 2 2 1 2 1 2 2 1 1 1 1 1 2 1 1 1 1 1 1 1 1 2 1 1 2 1 2 1 1 1 1 1 2 2 1 0 0 1 1 2 1 1 2 2 2 1 2 2 1 1 2 1 1 2 1 2 1 1 1 1 2 0 2 2 1 1 1 2 1 2 2 1 2 1 2 2 1 1 1 2 2 2 2 2 2 2 1 2 2 2 2 1 2 0 2 1 0 2 0 2 1 2 2 1 1 2 0 2 1 2 2 1 0 0 2 1 2 2 1 1 2 2 2 2 2 1 1 1 2 1 2 2 2 2 2 2 2 2 0 2 2 2 2 1 0 2 2 1 2 2 1 1 2 1 2 2 1 1 1 0 1 2 2 2 1 1 2 0 2 2 2 2 0 0 0 2 2 2 2 0 2 2 2 2 2 2 2 2 0 0 2 2 0 2 2 2 0 2 2 2 2 2 0 2 2 0 2 2 2 0 2 2 2 0 2 2 2 2 2 2 2 2 2 2 2 2 2 2 0 2 2 0 2 2 2 2 2 2 2 2 0 2 2 2 2 2 2 2 2 0 0 2 0 0 0 2 2 2 2 2 2 2 0 0 0 0 2 0 0 2 2 2 2 2 2 2 2 2 2 2 2 2 2 2 0 2 2 2 2 2 2 2 2 2 2 2 1 1 1 1 1 1 1 2 2 2 1 1 2 2 1 2 2 2 2 2 1 2 2 1 1 2 2 1 2 1 2 1 2 1 2 2 2 2 0 1 2 1 2 1 0 2 2 2 2 1 2 1 1 2 1 2 2 1 2 2 1 1 2 2 1 0 2 0 1 2 2 2 1 2 2 1 1 1 1 2 2 1 2 1 2 2 1 1 1 1 1 2 2 0 0 2 1 2 1 1 2 1 0 1 1 2 2 2 1 1 1 2 1 2 2 2 1 1 2 1 2 1 1 1 1 2 0 2 2 2 2 1 2 2 2 2 2 2 1 1 2 1 2 2 2 1 2 2 1 2 1 2 1 2 1 1 2 1 2 1 2 1 2 2 1 1 2 2 2 2 2 2 1 1 2 1 2 2 0 1 0 2 2 2 2 2 1 2 2 2 1 1 2 1 1 1 2 2 1 2 2 2 1 2 2 1 1 1 1 2 2 2 2 2 2 2 2 2 1 2 2 1 1 2 2 2 2 1 2 2 2 2 2 1 2 2 2 2 2 2 2 1 2 2 2 2 2 2 2 2 2 1 2 2 2 1 2 1 2 2 1 1 2 2 1 1 2 2 1 2 2 2 1 1 2 2 1 1 1 1 1 2 2 1 1 2 2 1 2 1 2 1 1 2 1 2 2 2 2 2 1 1 2 2 2 2 2 0 0 2 2 2 2 2 2 2 2 2 2 2 2 2 2 2 2 2 2 0 2 2 2 2 2 2 2 2 2 2 2 2 2 2 0 2 2 2 2 2 2 2 2 2 2 2 2 2 1 2 2 1 1 1 2 1 2 1 1 1 1 2 2 2 1 2 2 2 1 1 2 1 1 1 1 2 2 1 2 2 2 2 1 2 1 1 2 2 2 2 1 1 1 2 2 2 2 2 1 1 1 2 2 2 2 2 2 1 2 2 1 2 2 2 2 2 1 1 1 1 2 2 2 1 1 2 2 2 2 2 2 2 2 2 1 2 2 2 2 2 1 2 2 1 1 2 2 1 1 1 2 2 2 2 2 2 2 2 1 1 2 1 2 1 1 2 2 1 2 1 2 1 1 1 2 2 2 2 1 2 2 2 2 2 1 1 2 2 2 2 1 1 2 2 2 1 1 1 2 1 2 2 2 2 2 2 2 2 0 2 2 0 0 2 0 2 2 2 2 2 0 2 0 2 2 0 0 2 2 2 0 2 2 2 0 2 0 2 2 2 0 2 2 2 2 2 2 2 0 0 0 2 2 2 2 2 2 2 2 0 2 2 2 2 2 2 2 2 2 2 2 0 0 2 2 2 2 2 2 2 2 2 2 0 2 2 0 2 2 2 2 2 2 2 2 2 2 2 2 2 2 2 2 2 2 2 2 2 2 2 0 0 2 2 0 0 2 2 2 2 0 2 2 2 2 2 2 2 2 2 2 2 0 2 2 2 2 0 2 2 2 2 2 0 2 2 2 2 2 2 2 2 2 2 2 2 2 2 2 2 2 2 2 2 2 2 2 2 2 2 2 2 2 2 2 2 2 2 2 2 2 2 0 2 2 2 2 2 2 2 2 0 0 2 2 2 2 2 2 2 0 2 2 0 0 2 2 2 0 2 0 2 2 2 2 2 2 0 0 2 2 2 2 2 2 2 2 2 2 2 0 0 0 0 2 0 2 2 0 0 2 2 0 2 0 2 0 2 2 2 2 2 2 2 0 2 2 2 2 2 2 2 2 2 2 0 0 2 2 2 2 2 2 2 2 2 2 2 2 2 0 2 2 2 2 2 2 2 0 2 2 2 0 2 1 2 2 1 1 1 2 1 1 2 2 2 2 2 2 1 1 0 2 2 0 1 2 1 2 2 2 2 2 2 2 2 1 2 2 1 1 2 2 1 1 0 2 2 1 1 1 2 1 2 2 2 2 2 1 0 1 2 2 1 1 2 2 1 1 2 2 1 0 1 1 1 2 2 2 2 2 2 2 1 2 2 1 2 2 1 1 1 1 2 2 1 2 1 2 1 1 2 2 1 1 1 2 2 1 1 1 1 2 1 2 2 1 2 1 2 1 2 2 1 2 2 1 2 0 1 2 1 2 2 1 2 2 2 1 1 1 2 1 1 2 2 2 2 2 2 1 1 2 2 2 2 1 1 1 2 2 2 2 1 0 2 1 1 1 2 2 2 2 2 2 1 1 1 1 2 0 2 1 2 2 1 2 2 1 1 1 1 1 1 2 1 2 1 2 2 1 2 1 2 2 2 1 1 2 1 1 2 1 1 2 2 1 1 1 2 1 1 1 2 2 0 2 2 2 2 0 1 2 1 2 1 2 1 2 2 2 1 2 2 2 1 2 1 2 1 1 2 0 2 2 2 1 1 2 1 2 2 2 2 2 1 1 1 2 1 1 2 1 1 2 2 2 2 2 2 1 1 1 2 1 2 2 1 2 2 1 2 1 1 1 2 2 1 2 2 2 1 2 2 2 2 1 2 1 1 1 1 2 2 1 1 2 1 2 2 2 2 1 1 2 1 2 2 2 2 2 2 2 2 2 2 2 1 1 2 2 2 0 0 0 0 1 0 1 1 1 2 2 2 2 2 2 1 1 2 2 2 2 1 1 2 2 1 2 2 2 1 1 2 2 2 1 1 1 2 2 2 1 1 1 1 1 2 2 2 2 1 1 1 1 2 2 2 1 1 1 1 2 2 2 2 2 1 2 2 2 1 2 2 1 1 2 2 2 1 2 2 1 1 2 2 2 2 1 2 2 2 1 2 2 1 1 2 1 2 1 1 1 2 1 1 1 2 1 2 2 1 1 1 2 2 2 2 2 2 2 1 2 2 2 2 2 2 2 0 2 1 1 2 2 2 2 2 2 1 2 1 1 2 2 2 1 1 0 2 1 1 2 0 2 0 1 2 2 2 2 2 2 0 2 2 2 2 2 2 1 2 2 2 2 2 2 0 1 1 1 2 1 2 2 2 1 2 2 1 1 2 2 2 2 2 2 2 2 2 2 2 2 2 0 2 2 2 2 1 2 2 2 1 2 0 2 2 0 0 2 1 0 2 2 2 2 1 2 2 2 0 2 2 0 1 2 1 1 1 2 2 1 1 2 2 2 0 0 1 2 2 1 0 2 1 1 2 2 2 2 2 2 1 1 1 1 2 2 2 2 1 1 0 2 0 2 1 2 1 2 2 2 0 1 1 1 2 1 2 1 2 2 0 2 2 1 2 2 1 2 2 2 1 2 1 2 2 2 2 2 1 2 2 2 1 2 1 2 1 1 1 2 1 2 1 2 2 1 1 2 2 1 1 1 1 2 2 1 1 2 1 1 1 2 1 1 1 1 1 2 2 2 2 1 0 1 2 2 2 2 1 1 1 1 2 2 2 2 2 2 1 1 1 2 1 2 2 2 1 1 2 1 2 1 2 2 1 2 2 2 2 2 1 2 1 1 1 2 2 2 2 2 1 2 2 1 1 2 2 1 2 2 1 2 2 0 1 2 2 1 1 2 2 2 2 2 2 2 2 0 2 2 2 2 2 2 2 2 2 2 2 2 2 0 2 1 2 2 2 1 2 1 1 1 1 2 1 1 1 2 1 1 1 1 2 1 1 1 1 1 2 2 2 1 1 1 2 2 1 1 1 1 1 1 1 0 0 2 2 2 2 1 2 1 1 2 2 2 2 2 2 2 2 2 1 2 2 2 2 1 1 1 1 2 2 2 2 1 2 1 1 1 2 2 2 2 1 1 1 1 1 2 2 2 2 2 1 2 2 2 1 1 2 1 2 2 2 1 2 2 2 1 2 2 1 1 1 2 2 2 1 2 2 2 1 2 2 2 1 1 2 2 2 1 2 0 1 2 2 2 2 2 2 2 2 0 2 2 2 2 0 1 1 1 2 1 2 2 2 1 2 1 1 1 2 0 2 0 2 2 1 1 1 1 2 0 2 1 2 2 1 2 2 1 1 1 2 2 2 2 2 1 2 1 2 1 1 1 2 2 2 1 2 2 2 1 1 1 2 2 2 0 1 1 1 2 1 2 2 2 2 1 1 1 1 2 2 2 1 1 1 2 1 1 2 2 2 2 0 2 1 2 0 2 0 2 2 1 2 2 2 2 2 1 2 2 1 1 1 2 0 1 2 2 2 2 1 2 1 2 2 1 1 2 1 1 1 1 1 2 2 2 2 1 2 1 2 2 2 0 1 0 1 0 1 1 1 1 1 1 1 0 2 1 1 2 1 1 1 1 2 2 2 2 2 1 1 2 1 1 1 0 2 1 2 1 2 2 1 1 1 2 1 1 1 1 2 2 1 1 0 1 0 1 1 2 1 2 1 1 2 2 2 2 2 1 1 2 2 2 1 1 2 0 1 0 1 1 1 1 2 2 1 1 1 2 2 2 2 0 2 2 2 2 2 1 2 2 2 1 1 1 2 2 2 0 2 2 2 2 2 2 2 1 2 2 1 1 2 1 2 2 2 2 1 1 1 1 1 1 1 1 2 1 2 2 1 1 1 1 1 1 2 1 1 2 1 1 1 1 1 2 2 1 0 1 1 2 2 2 1 0 2 2 2 0 1 0 1 0 2 1 1 1 1 2 0 1 1 2 1 2 2 1 1 1 1 2 1 2 2 0 2 1 2 1 1 1 1 2 0 1 2 1 2 1 1 1 0 1 2 2 1 1 2 2 2 2 2 2 1 2 2 2 2 1 1 1 1 0 1 0 0 0 2 2 2 2 1 1 1 1 0 2 1 1 2 2 1 1 2 2 1 2 1 1 2 1 1 2 1 1 1 2 2 2 2 2 1 1 2 1 1 2 2 2 2 2 2 2 2 1 2 2 2 2 1 2 2 1 2 2 0 2 2 2 2 2 2 2 2 2 2 0 1 1 1 1 2 2 2 2 2 1 2 1 1 1 0 0 0 2 1 2 2 1 2 2 0 2 1 1 2 2 1 2 1 1 2 2 2 0 2 1 0 2 1 1 2 2 2 2 1 0 1 1 2 2 2 2 2 2 2 2 2 2 2 2 1 2 2 2 1 1 2 2 2 2 1 2 1 1 2 1 1 2 2 2 2 0 2 2 2 2 2 0 1 2 1 1 2 1 0 2 0 1 1 2 2 1 2 2 2 2 0 2 1 2 2 0 1 1 1 0 2 2 2 2 2 2 1 2 2 1 0 0 1 1 2 1 2 2 1 2 2 1 2 1 1 2 1 2 2 2 2 1 2 2 2 2 1 1 1 2 0 2 1 2 1 1 1 1 2 2 2 1 2 2 2 2 2 1 1 2 2 2 1 1 2 2 2 2 2 0 0 2 2 2 2 1 2 1 1 1 2 2 1 1 1 0 2 1 1 1 2 1 1 2 2 2 1 1 2 1 2 2 1 1 1 1 1 2 2 2 1 1 1 1 2 2 2 1 1 2 2 1 1 1 2 2 2 1 1 2 1 2 2 0 2 2 2 2 2 1 1 1 2 2 2 2 2 2 2 2 2 1 1 2 2 2 1 1 1 1 2 1 1 1 1 2 2 2 1 2 1 1 1 2 2 2 1 2 2 2 1 2 2 2 1 2 2 2 2 2 1 1 1 1 0 1 1 2 1 1 1 1 1 2 2 2 2 1 2 1 2 2 0 2 2 2 2 1 2 2 2 2 1 1 1 1 2 1 1 2 2 2 2 2 1 2 1 2 2 2 1 1 1 2 1 2 2 2 2 2 1 1 1 2 2 2 0 2 2 1 2 2 1 1 2 2 1 1 1 2 2 2 2 2 2 2 2 2 2 2 2 2 2 2 2 2 2 2 2 2 2 2 2 2 2 2 2 2 2 1 2 2 1 1 2 2 2 1 2 2 1 1 1 2 1 1 2 2 1 1 1 2 2 2 2 2 2 2 2 1 1 1 1 2 2 1 2 2 2 2 2 2 1 2 1 2 1 2 2 2 1 2 2 2 2 2 2 1 1 1 2 2 0 1 1 1 2 2 2 2 1 1 2 1 2 2 1 2 1 1 1 1 2 1 2 2 2 2 1 1 1 0 2 0 2 2 2 1 2 2 2 1 1 2 1 2 2 2 2 1 0 2 2 2 1 2 1 2 2 1 1 1 2 1 1 1 2 2 2 2 2 0 1 1 1 1 0 2 1 1 2 2 2 2 2 1 2 1 2 2 2 1 1 1 2 2 2 1 2 2 2 1 1 2 1 1 1 1 2 2 2 2 2 2 2 1 2 2 2 2 1 2 2 1 2 2 1 2 2 1 2 1 1 2 2 1 2 2 2 2 0 2 2 2 2 1 1 2 2 1 0 1 2 2 2 2 1 1 2 2 2 1 2 2 1 2 2 1 2 1 1 1 2 1 2 0 2 2 2 0 0 1 0 2 1 1 2 1 1 2 2 0 2 2 1 1 2 2 2 2 2 2 2 2 2 2 1 1 1 1 2 2 2 2 0 0 2 2 2 0 2 1 2 1 1 2 1 1 2 1 0 2 0 1 1 1 1 1 1 2 2 2 2 2 2 1 2 2 0 0 0 1 2 1 2 1 1 2 1 2 1 2 2 2 2 1 2 1 1 2 2 1 2 2 2 2 2 2 2 1 2 1 1 2 1 0 2 2 0 1 1 0 2 2 2 1 1 2 1 1 2 0 1 2 2 2 2 1 1 2 2 2 2 2 1 2 1 2 2 2 2 2 2 2 1 2 1 2 2 1 1 2 1 2 2 0 0 2 2 2 2 2 1 1 2 1 1 1 0 2 0 2 1 1 2 1 1 2 2 2 1 2 1 2 1 2 1 1 2 1 2 0 2 2 1 1 1 0 1 1 2 2 0 2 2 2 2 2 1 1 2 1 1 2 1 2 2 2 0 0 2 1 1 1 2 0 2 2 2 2 2 2 2 2 2 2 1 2 2 2 2 1 2 1 1 2 0 1 0 0 2 1 1 2 1 1 2 0 0 2 2 2 2 1 1 1 1 2 2 2 2 2 1 2 1 1 2 2 2 1 1 2 2 2 2 2 2 2 1 0 2 2 1 1 1 1 2 1 1 0 1 1 2 1 2 1 2 2 1 2 1 2 2 2 1 2 2 0 1 2 2 1 2 0 0 0 2 2 2 2 2 0 0 0 2 2 1 1 2 2 1 1 2 1 2 2 2 2 2 0 0 0 2 2 2 2 0 0 2 2 2 2 2 2 2 2 2 1 1 2 2 1 0 2 2 1 2 2 2 1 2 1 1 1 0 1 0 2 2 1 2 1 1 1 2 2 1 1 1 1 2 2 2 1 2 1 1 1 2 0 1 1 1 0 2 2 2 0 1 1 2 2 1 1 1 1 0 1 1 2 2 1 1 2 1 2 1 1 1 2 1 1 1 2 1 2 1 2 1 1 2 1 1 2 1 2 2 2 1 1 2 1 2 2 2 2 2 2 1 1 1 2 1 2 0 2 0 1 1 1 1 0 1 1 1 2 1 2 2 2 1 2 2 1 2 2 0 1 2 2 2 2 2 2 2 2 2 2 2 1 2 2 1 2 1 2 2 2 2 1 1 2 1 2 1 1 2 2 1 1 2 2 2 1 2 1 2 0 2 1 2 2 1 1 2 2 2 2 2 2 1 2 2 2 1 1 1 1 2 0 2 2 1 2 1 1 2 1 2 2 2 1 1 2 2 2 2 2 2 2 2 2 2 2 2 2 1 1 2 1 2 1 1 2 2 2 2 1 1 1 1 2 2 1 2 2 2 2 2 2 2 2 1 1 1 1 2 1 1 2 2 2 2 1 0 1 2 2 1 2 2 1 1 1 1 1 1 2 2 1 1 1 0 1 2 1 1 1 2 0 2 1 1 1 2 2 2 1 2 2 1 1 2 1 2 2 2 1 1 2 2 1 2 2 2 2 1 1 1 2 2 2 2 1 1 0 2 2 2 1 2 2 2 1 1 2 2 2 2 1 1 1 1 2 2 2 2 1 1 0 1 0 2 2 0 0 2 2 1 2 2 2 2 2 2 2 1 1 1 2 1 2 1 1 1 2 1 2 2 2 1 2 2 2 2 1 1 1 2 2 1 1 2 1 2 1 2 2 2 1 1 2 2 2 2 2 2 2 2 2 1 2 2 1 2 1 2 2 2 2 2 1 1 1 2 2 1 1 2 2 1 1 2 2 0 2 0 2 1 1 2 1 1 1 2 2 2 2 1 1 0 1 1 1 2 2 0 1 1 1 1 1 1 1 2 2 1 2 2 1 0 2 2 2 0 2 2 0 1 2 1 1 2 2 2 2 2 1 2 2 2 2 1 1 2 2 2 2 1 1 2 1 2 1 2 1 1 1 1 1 1 2 1 2 1 1 2 1 1 1 1 2 1 1 2 2 2 2 1 2 2 1 1 2 1 1 0 2 2 1 1 2 2 1 2 0 2 2 2 1 2 2 2 1 1 1 2 2 2 2 1 2 2 1 1 2 1 1 2 2 2 2 2 2 2 1 2 2 2 2 1 2 1 1 1 1 1 1 1 1 1 2 2 1 1 2 2 0 1 2 1 2 1 1 2 2 1 2 2 0 2 2 2 0 1 1 1 2 2 2 1 0 1 1 1 1 2 0 1 1 1 2 2 2 2 1 2 2 2 2 1 1 2 2 1 2 1 1 2 2 1 0 1 1 2 1 2 0 0 0 0 0 2 2 2 2 2 1 2 1 1 2 1 0 2 2 2 1 2 2 2 1 2 1 2 2 0 2 1 2 0 1 2 1 2 2 2 2 2 2 2 2 2 1 1 1 2 1 2 1 1 2 2 2 1 2 2 2 1 2 2 1 2 2 2 2 0 2 2 2 2 2 1 2 0 2 1 2 2 1 1 1 2 1 1 1 2 2 1 2 1 1 2 2 0 2 2 2 2 2 2 2 1 1 0 1 1 2 1 2 1 2 2 1 1 2 1 2 2 2 2 2 2 1 2 1 2 1 1 1 2 2 2 2 2 2 1 2 2 1 2 1 1 2 1 1 1 1 2 1 1 2 2 1 2 2 2 2 1 2 2 2 1 1 1 2 1 2 2 2 1 2 1 0 2 2 1 2 2 0 1 2 2 1 1 1 1 1 1 2 2 2 2 1 1 2 2 1 2 2 2 2 2 2 2 1 2 0 2 2 1 1 2 2 2 2 2 2 2 2 2 2 2 1 1 1 2 2 0 2 1 2 1 2 2 2 2 2 2 2 2 1 1 2 2 2 2 1 1 1 1 2 2 1 1 2 1 2 1 2 1 1 1 0 0 1 1 1 2 2 2 2 2 2 2 2 1 1 1 1 1 1 1 1 1 1 1 1 1 2 2 1 2 1 2 2 2 2 2 2 2 2 2 2 1 1 2 0 0 1 2 1 2 2 2 1 2 1 2 2 1 2 2 2 2 1 2 2 1 1 1 1 1 1 2 1 2 1 2 2 1 1 2 2 2 1 2 2 1 2 2 1 2 1 2 2 2 2 2 2 1 1 1 1 1 2 2 1 1 1 2 2 2 2 2 2 2 2 2 2 1 1 2 2 0 2 1 2 1 1 1 1 1 1 2 2 1 1 2 2 0 0 1 2 1 1 1 2 2 1 1 2 2 2 2 2 2 2 2 2 0 1 1 2 0 2 1 0 0 2 2 0 2 2 2 2 1 2 1 2 2 2 2 2 2 2 1 2 1 1 1 2 2 1 1 0 2 2 2 2 1 0 1 2 2 1 1 2 0 2 1 1 2 2 2 2 2 2 2 1 2 1 2 2 2 1 2 2 2 2 1 0 0 2 0 2 2 2 1 2 1 1 1 2 2 2 2 2 2 2 2 2 1 2 2 2 1 2 0 2 2 1 2 2 2 2 1 1 0 1 2 1 1 1 1 1 1 2 2 1 1 2 2 2 2 1 1 1 2 2 2 1 0 2 2 2 1 2 1 1 2 1 2 2 1 2 2 1 1 2 2 1 2 2 2 2 1 1 1 2 2 1 1 1 1 1 2 2 2 2 2 2 2 2 2 2 1 1 1 2 1 2 2 1 2 0 2 1 2 1 1 1 1 1 0 0 2 1 1 0 2 0 2 2 0 0 2 2 2 1 2 1 2 2 2 0 2 2 2 2 0 2 2 2 2 1 1 2 1 2 2 2 1 2 1 1 1 1 2 2 2 1 1 1 1 1 0 2 2 2 1 2 2 2 2 1 2 2 2 1 1 2 2 2 1 1 1 1 2 2 2 2 2 1 2 2 2 0 0 0 2 2 0 2 2 2 0 0 2 2 2 2 1 1 2 2 1 2 0 2 2 2 2 2 2 2 1 1 2 2 2 1 1 2 1 2 2 1 1 1 2 2 2 2 1 1 1 2 2 1 1 2 1 2 1 1 2 2 1 1 1 2 2 1 1 0 2 2 1 2 2 0 2 1 2 2 2 2 2 1 1 2 2 2 2 1 1 2 1 0 2 2 1 2 2 2 2 2 1 1 1 2 1 1 2 0 1 2 1 1 1 2 2 1 2 1 2 1 1 2 1 2 2 2 1 2 2 2 2 2 2 2 1 1 1 2 0 2 2 2 2 2 0 0 0 0 0 2 2 2 2 2 2 2 2 0 2 2 2 0 2 0 2 2 2 2 0 0 2 2 2 2 2 2 2 1 1 1 1 2 2 2 1 1 2 2 2 1 2 0 2 0 2 2 2 2 2 2 2 2 2 2 1 2 2 1 2 2 0 2 2 2 1 2 2 2 1 1 1 0 0 2 0 2 2 1 1 1 2 2 2 1 2 2 1 1 2 1 1 1 2 1 2 0 0 1 1 0 0 1 1 2 0 2 0 1 1 1 2 2 1 2 0 1 2 1 2 2 1 1 1 0 1 2 2 1 2 2 2 0 1 2 2 2 2 2 2 2 1 2 2 2 0 0 2 2 2 1 1 1 2 2 2 2 1 2 1 2 2 2 1 2 2 2 2 2 2 2 2 2 2 1 0 1 2 1 1 2 2 0 2 2 2 1 0 1 2 2 0 0 2 1 2 1 1 1 1 1 1 1 2 1 1 2 2 1 1 0 1 2 2 2 2 1 2 2 1 2 1 2 0 1 2 1 2 2 1 0 1 1 2 2 2 2 2 0 1 1 1 2 2 1 0 2 2 2 2 2 2 2 2 2 2 2 2 2 2 1 2 1 2 1 2 2 2 1 2 2 2 1 1 2 2 2 2 0 2 2 1 2 2 2 0 2 2 1 2 1 1 0 2 2 1 2 2 2 2 1 1 2 1 2 2 2 2 2 2 1 1 1 2 2 1 1 2 1 2 2 2 1 1 1 2 2 1 1 1 1 1 1 2 1 2 2 1 2 1 2 2 2 2 2 2 1 1 2 2 1 2 2 1 1 2 2 2 2 2 0 0 1 1 2 2 2 2 2 2 1 1 2 2 2 0 2 2 1 2 1 1 1 2 1 1 2 2 2 2 0 0 1 2 0 0 1 2 2 1 2 0 0 0 2 2 1 1 1 2 2 1 1 1 2 1 2 2 2 2 2 2 2 2 1 1 1 2 2 1 1 0 0 2 2 2 2 0 0 2 1 2 2 2 2 2 1 2 2 1 1 1 2 1 1 1 1 2 0 1 2 1 1 1 1 2 1 2 1 1 2 1 1 2 1 1 2 2 2 2 2 2 2 2 1 1 1 1 1 1 1 2 2 2 1 0 2 1 1 2 1 2 2 2 1 1 0 1 2 2 2 2 1 1 2 2 2 2 0 2 0 2 2 0 2 1 2 1 1 0 2 2 2 2 2 0 1 2 2 1 2 2 2 1 2 2 2 2 2 2 2 2 1 1 2 0 2 1 2 2 2 2 2 2 2 2 2 2 1 1 1 2 1 2 1 2 2 2 1 2 2 1 2 2 1 1 1 1 2 1 1 1 2 2 2 2 1 1 0 2 1 1 2 2 1 2 2 2 1 1 0 1 1 1 1 1 1 1 0 2 1 2 1 1 1 1 1 1 1 1 0 2 1 0 1 1 1 1 2 2 2 2 2 2 1 1 2 2 2 1 1 2 2 2 1 1 2 2 2 1 1 0 1 2 2 1 2 1 2 2 1 2 1 1 2 2 2 2 2 2 1 2 2 1 0 2 1 1 2 1 2 0 2 2 0 2 2 2 0 2 2 2 2 1 1 2 1 1 1 2 2 1 2 1 2 1 2 2 1 2 2 2 1 1 2 1 2 1 1 1 2 2 1 1 2 1 2 2 1 1 2 1 1 2 2 2 1 2 2 1 2 1 1 2 2 2 2 2 1 1 1 2 1 2 2 1 1 1 2 2 2 1 1 2 2 1 1 0 1 1 1 1 1 2 1 2 1 1 2 2 1 1 2 2 2 2 2 2 0 2 2 2 2 2 2 1 1 0 1 1 0 1 2 1 1 1 2 2 2 1 2 2 1 2 1 2 2 1 2 1 2 2 2 1 1 1 1 1 2 2 1 0 2 1 1 2 2 2 2 2 1 2 1 2 2 2 2 1 2 2 2 0 1 1 2 1 1 1 2 1 1 2 2 2 2 0 2 0 2 1 2 2 2 2 1 2 2 0 2 2 2 2 2 0 2 2 2 2 2 1 2 1 1 2 1 2 2 2 2 2 0 0 2 1 1 2 1 2 2 2 2 1 1 1 1 1 2 2 2 2 2 1 1 1 2 1 1 2 1 2 2 0 1 2 2 1 1 2 1 2 1 2 2 2 1 1 1 2 2 0 1 2 1 2 2 2 2 1 2 1 1 2 2 2 1 2 2 2 2 2 1 2 2 2 2 1 1 1 2 1 1 1 0 0 2 1 0 2 2 1 0 2 2 2 2 1 1 1 1 2 1 1 2 2 2 2 2 2 1 0 1 1 2 2 2 2 2 2 0 2 0 1 2 2 2 2 2 2 2 1 2 0 2 1 1 2 1 1 1 2 1 1 0 0 0 2 2 1 1 2 0 2 1 2 2 2 1 1 0 0 0 2 0 0 0 2 2 2 2 2 2 2 0 0 2 2 2 2 2 2 2 0 0 0 0 0 2 2 0 2 0 2 2 2 2 2 2 2 2 0 2 2 2 2 2 0 2 0 0 0 2 0 2 2 2 0 0 2 2 2 2 2 0 2 2 2 2 0 2 2 0 0 0 2 2 2 2 2 2 2 2 0 2 2 0 2 0 2 2 2 2 1 2 2 1 2 2 1 2 1 0 2 1 1 1 2 0 1 1 2 2 2 1 2 2 1 2 1 1 1 1 2 1 2 2 2 2 2 2 1 2 0 2 1 2 2 2 1 2 2 1 1 1 2 1 1 2 2 1 2 2 2 0 2 2 1 1 1 1 1 1 2 1 1 1 2 2 2 2 2 2 0 2 0 2 2 2 1 2 1 2 2 1 2 2 1 2 2 2 2 2 1 1 1 2 1 2 2 2 1 1 1 2 0 1 2 2 2 2 1 1 1 2 1 2 1 2 2 2 2 2 1 2 2 0 1 2 2 2 0 2 2 2 0 2 2 1 1 1 2 2 2 2 1 1 1 1 1 1 1 1 2 2 1 2 1 2 2 2 2 2 2 1 2 1 2 2 1 1 1 1 2 1 1 2 2 2 2 2 2 0 2 2 2 1 1 2 2 0 0 2 2 1 1 1 1 2 1 1 2 2 2 1 1 2 2 2 2 2 2 1 2 2 1 0 1 1 2 2 2 1 2 2 1 1 1 1 1 2 2 2 1 1 1 1 2 2 2 1 1 2 1 2 2 1 2 2 2 2 2 2 2 2 2 2 2 2 2 2 2 2 1 1 1 2 2 0 2 0 2 2 2 2 2 1 1 0 0 2 2 2 2 2 2 1 0 2 0 2 2 2 2 2 2 2 2 2 2 2 2 2 2 2 2 2 2 2 2 2 2 2 2 2 2 2 2 2 2 2 2 2 2 2 2 2 2 2 2 2 2 2 2 0 2 2 2 0 2 2 2 2 2 2 2 2 2 2 1 2 1 2 0 2 2 2 1 2 2 2 2 2 2 1 2 2 2 1 1 2 1 2 0 1 2 2 2 1 2 2 1 2 2 2 1 1 2 1 0 2 2 2 2 1 1 1 0 1 2 2 0 2 1 1 1 1 2 0 2 0 0 0 0 2 0 2 1 2 2 2 2 2 0 2 2 2 1 1 1 2 2 2 1 1 1 2 2 1 2 1 1 1 1 1 2 2 2 2 1 1 2 2 2 1 1 1 0 1 2 2 1 1 0 2 2 0 2 1 2 1 0 1 1 2 1 1 2 0 1 2 2 2 2 2 2 2 2 2 2 2 2 1 1 1 2 1 1 2 0 2 2 2 2 1 2 1 1 1 1 2 2 2 1 1 2 2 1 2 2 2 1 1 1 1 1 2 1 2 2 2 2 1 2 2 2 2 2 1 1 2 2 1 0 1 1 1 1 0 1 2 1 2 1 1 2 1 2 2 2 2 2 1 1 1 2 1 2 1 2 2 2 1 2 1 1 2 2 1 2 1 2 2 2 2 2 2 2 1 2 1 2 0 2 1 1 2 2 1 2 1 2 2 0 2 1 0 0 2 2 1 0 2 2 2 0 2 2 2 2 1 2 0 1 2 1 2 2 2 2 2 2 1 2 2 2 1 2 2 1 1 1 2 1 2 1 1 1 2 2 1 2 2 1 2 2 1 2 0 2 2 2 2 2 2 2 2 1 1 2 2 1 1 2 1 1 1 1 1 1 1 2 1 2 2 0 1 1 1 2 1 2 1 1 1 1 1 1 2 2 2 2 1 2 1 2 2 1 2 1 2 2 1 2 2 1 1 2 0 1 2 1 2 2 2 2 1 1 2 1 1 2 1 2 2 2 1 2 2 1 1 2 2 2 1 2 1 2 0 2 1 1 2 1 1 1 1 2 2 2 2 1 1 1 2 2 1 2 1 2 2 2 1 0 2 1 1 2 2 1 1 1 1 1 2 2 2 2 2 0 1 2 2 2 2 2 2 1 2 1 1 1 1 2 1 2 1 2 2 2 2 1 2 1 2 1 2 1 2 2 1 0 0 2 1 1 1 1 2 2 2 2 2 1 0 2 2 1 1 1 2 1 2 2 2 2 1 2 2 2 0 1 2 1 2 1 1 0 2 0 2 2 1 1 1 2 2 2 2 1 1 2 2 2 1 1 1 1 1 1 1 1 2 2 2 2 2 2 2 1 2 2 1 0 0 2 2 2 2 2 2 1 1 0 1 0 2 2 1 1 1 1 2 0 1 1 1 1 1 2 2 2 2 2 2 2 2 2 2 1 1 1 1 1 2 2 1 1 2 2 2 1 1 2 1 2 2 2 2 2 2 1 2 2 2 2 1 1 1 2 2 1 2 2 1 2 2 2 2 1 1 1 2 1 1 2 1 2 2 0 2 2 1 2 2 2 2 2 2 2 2 2 1 1 1 1 1 0 2 0 1 1 2 1 1 1 1 1 2 2 2 2 2 1 1 2 2 2 2 1 2 1 2 1 2 2 0 0 1 1 2 2 2 2 2 1 2 2 2 1 2 2 2 2 2 1 1 2 0 1 2 2 1 1 2 1 2 0 0 2 2 2 2 2 2 2 1 2 1 2 2 0 2 1 0 2 1 2 2 2 2 2 2 2 1 0 2 2 2 1 2 2 0 2 0 2 1 2 1 2 1 2 1 1 1 1 1 2 2 1 1 2 0 1 1 1 1 1 2 1 1 2 2 2 1 2 0 1 1 2 1 1 2 2 1 1 2 2 2 2 2 2 1 0 2 2 2 2 1 0 1 2 1 1 1 2 1 1 1 1 1 0 2 2 2 1 1 1 1 2 2 1 1 1 1 1 1 1 2 1 1 2 1 1 0 2 1 2 1 1 2 2 2 2 1 2 2 0 2 1 1 2 2 1 2 1 0 1 1 0 1 1 1 2 2 2 0 2 0 2 2 1 2 2 2 2 1 1 1 1 0 2 2 1 0 1 2 1 2 0 2 2 1 1 2 1 1 1 2 2 1 1 2 1 1 2 2 1 2 1 2 2 2 2 2 2 2 2 2 2 2 2 2 2 2 2 2 0 2 2 2 0 2 2 2 2 2 2 0 2 0 2 2 2 0 2 0 2 0 2 0 2 2 2 2 2 2 0 2 2 0 2 2 2 2 2 2 2 0 2 2 0 2 2 0 2 2 2 2 2 2 2 2 2 2 2 2 2 2 2 2 2 2 2 0 2 2 2 2 2 0 2 2 2 2 2 2 2 2 0 2 0 2 2 2 0 2 2 0 0 0 0 2 2 2 2 2 2 2 0 0 2 2 2 2 2 2 2 0 0 2 2 2 2 2 0 2 2 2 2 2 0 2 2 2 2 2 2 2 2 2 0 2 2 0 2 2 0 0 2 2 2 0 2 2 0 0 2 2 2 2 2 2 2 2 2 0 0 2 2 2 0 2 0 2 2 2 2 2 2 0 0 2 0 0 0 0 0 0 2 2 0 2 0 2 2 0 1 1 1 2 2 2 2 2 2 2 2 2 2 1 2 2 2 2 2 2 2 1 2 2 1 1 2 1 2 1 2 2 1 2 1 2 1 2 2 1 1 2 2 2 2 2 1 1 0 1 2 2 1 1 2 2 2 2 2 2 2 2 2 1 1 2 2 2 0 1 2 1 2 2 1 1 2 1 2 1 1 1 2 1 2 2 1 2 1 0 2 1 1 1 1 1 2 0 2 1 2 2 1 2 0 1 1 2 2 1 2 1 2 1 1 2 2 2 2 2 2 2 2 2 1 2 2 1 2 2 2 2 1 2 1 1 1 2 2 2 1 2 2 2 2 0 2 1 1 1 1 2 2 2 2 2 2 2 1 1 1 1 1 2 1 1 1 1 1 2 2 2 2 1 1 2 2 2 2 2 2 2 1 2 2 2 2 2 1 2 2 2 1 1 1 1 0 2 1 2 2 2 2 2 2 2 2 2 1 1 2 0 1 2 2 2 2 2 2 2 2 1 1 2 2 1 1 1 2 2 2 2 2 2 2 2 2 1 2 1 1 2 2 2 2 2 0 2 2 1 1 1 0 2 1 0 1 2 1 2 1 2 2 2 2 1 1 2 2 2 2 1 2 1 0 2 2 1 0 1 2 2 2 1 2 1 0 2 1 2 2 1 2 2 1 1 2 2 2 2 1 2 2 1 0 1 1 1 2 2 2 0 0 2 2 1 1 2 1 2 1 2 2 2 2 2 1 1 2 2 2 2 1 1 1 1 2 1 1 1 2 2 1 2 2 2 2 2 2 2 2 2 2 1 2 1 1 1 2 1 1 2 2 2 2 2 2 1 2 2 2 1 2 1 2 1 2 1 1 1 1 1 1 1 1 1 1 2 2 2 2 1 2 2 2 2 2 2 2 2 2 1 2 1 1 1 2 1 1 2 1 2 1 1 2 1 0 1 2 2 2 2 1 1 1 2 2 2 1 2 2 1 2 2 1 2 1 2 2 2 1 2 2 1 1 0 2 1 1 0 1 2 2 2 1 2 2 2 2 2 1 1 2 1 2 0 2 1 1 2 1 2 2 2 1 1 1 1 1 1 2 2 1 1 2 2 2 2 1 0 2 2 2 2 1 2 1 2 2 1 2 2 2 0 1 2 2 2 1 1 1 2 2 1 1 1 1 0 1 2 1 2 1 1 1 2 2 2 2 1 1 2 2 0 2 2 2 1 2 2 1 2 1 2 2 2 2 1 2 2 1 2 2 2 0 1 1 2 1 2 1 0 2 1 2 2 1 0 2 0 2 1 2 2 2 1 1 2 2 1 2 1 2 2 2 2 1 1 2 2 2 1 1 0 1 1 1 2 1 2 0 1 2 1 1 2 1 2 2 2 1 1 2 1 1 1 2 2 2 1 2 1 1 1 2 2 1 0 2 2 1 2 2 2 2 1 1 1 1 2 2 2 1 2 2 2 1 2 1 2 2 2 1 1 2 1 1 2 1 1 0 0 0 2 1 2 2 2 1 1 2 2 2 1 2 2 1 0 2 2 2 2 1 2 2 2 2 1 1 2 2 2 2 2 2 2 1 2 2 2 1 1 1 2 2 1 1 1 2 2 1 2 2 2 2 2 2 1 1 1 2 2 2 2 1 1 0 2 2 0 2 1 2 2 2 2 1 2 1 1 2 2 2 1 2 2 2 2 2 0 2 2 2 2 1 1 1 1 1 1 1 1 2 1 2 2 2 2 2 1 0 2 1 2 1 2 2 2 2 1 2 1 2 1 1 2 1 1 2 2 2 2 1 0 2 2 1 2 2 2 2 2 2 1 0 1 0 2 2 0 2 1 2 1 1 2 2 2 2 2 2 2 2 2 1 2 2 1 1 2 2 2 2 0 1 2 2 2 2 2 2 2 0 0 2 0 2 0 0 1 2 1 2 2 1 2 0 2 2 2 2 0 2 2 1 2 1 2 2 1 2 2 2 1 2 1 2 1 1 2 2 1 2 1 2 2 2 0 2 2 2 2 2 2 2 2 2 2 2 2 2 1 2 1 1 2 2 1 1 1 2 1 0 2 2 1 2 1 2 1 2 1 2 2 1 2 1 2 1 1 1 2 2 2 2 1 2 1 1 2 1 0 2 2 2 2 0 2 1 2 2 2 2 2 2 2 1 0 2 0 2 1 1 0 0 0 2 2 1 2 1 2 2 0 0 1 2 1 2 0 2 2 1 2 1 1 0 1 1 2 2 2 2 2 2 2 2 1 2 1 1 1 1 0 2 2 2 2 1 2 2 0 2 2 1 1 1 2 2 2 1 2 2 2 2 2 2 0 2 1 1 2 2 1 1 2 1 2 0 2 2 0 0 1 2 1 2 2 2 2 1 1 2 2 2 2 1 2 1 1 1 1 1 1 2 2 2 2 1 1 2 2 1 1 2 1 1 1 1 2 2 2 2 2 2 1 1 1 2 1 2 1 2 0 2 2 2 2 0 2 1 1 1 2 0 0 0 0 2 2 2 2 2 1 2 2 2 2 1 2 1 1 2 2 2 2 2 2 2 2 2 2 1 1 1 1 1 1 1 0 2 2 1 2 2 2 2 1 1 2 1 1 2 2 2 0 2 2 2 2 2 2 2 2 2 2 2 0 2 2 2 2 2 2 2 2 2 2 0 2 2 2 2 2 2 0 2 2 0 2 2 0 0 2 2 2 0 2 2 2 2 0 2 0 2 2 2 2 2 2 2 2 0 2 2 2 2 2 2 0 2 2 0 0 0 2 1 1 1 0 2 2 2 2 2 2 2 2 2 1 2 0 2 1 1 2 2 2 1 2 2 2 2 1 1 1 1 2 2 2 1 1 1 2 2 2 1 1 2 2 1 2 2 2 2 2 2 2 0 2 1 2 1 0 1 2 2 1 1 2 2 1 1 1 1 1 2 1 1 1 1 1 2 1 1 2 2 2 2 2 2 2 2 2 1 2 2 2 2 0 2 0 2 2 0 0 2 2 2 0 2 2 2 2 0 2 0 2 2 0 2 2 2 0 2 0 0 2 0 2 0 2 2 2 2 0 0 0 2 0 2 2 2 2 0 0 0 2 0 0 2 2 2 2 2 2 2 0 0 2 2 0 0 0 0 0 2 0 0 2 2 0 2 2 0 2 2 2 2 0 2 2 2 2 0 2 2 2 2 2 0 2 2 2 0 2 2 0 2 0 2 2 2 2 0 0 2 2 2 2 0 2 2 2 2 2 2 2 2 0 2 2 2 2 2 2 2 2 2 2 2 2 2 2 2 2 0 2 2 2 2 2 0 0 2 0 2 2 0 2 0 2 0 0 0 0 2 2 2 0 2 2 0 2 2 2 0 2 0 2 2 2 2 2 2 2 2 0 2 0 0 0 2 2 0 2 0 0 2 2 2 2 2 2 2 0 2 0 2 2 0 2 0 2 2 2 2 2 2 0 0 2 2 0 2 0 0 2 2 0 0 2 0 0 2 0 2 2 2 2 2 2 2 2 2 2 2 2 2 2 0 0 2 2 0 2 2 2 0 2 0 2 2 2 0 2 0 0 0 2 2 0 2 0 2 2 2 2 2 2 2 2 2 0 2 2 0 0 2 2 2 0 2 0 0 0 2 2 2 2 2 2 2 2 2 0 0 2 2 2 2 2 0 0 2 2 2 2 2 2 2 0 2 2 2 0 2 0 2 0 2 2 2 2 2 2 2 0 1 2 2 2 1 1 1 2 1 2 1 2
2 2 1 1 2 2 2 2 1 2 2 2 0 1 2 2 2 2 2 2 2 2 0 2 2 2 2 2 2 2 2 2 2 2 2 2 2 2 2 1 0 0 1 2 2 2 1 2 1 2 2 1 2 2 2 0 0 2 1 2 1 2 1 1 1 0 2 2 1 2 2 1 2 2 2 1 0 2 2 2 2 1 2 2 1 1 2 2 2 1 2 1 2 1 2 2 2 2 2 2 2 1 1 2 2 2 2 1 1 2 2 2 2 0 2 2 2 2 1 1 1 1 2 2 1 1 2 1 1 1 2 1 2 2 2 2 2 2 2 2 1 2 2 2 2 2 2 2 1 1 1 1 1 1 1 1 2 1 2 1 1 1 2 1 2 1 1 1 2 2 2 2 1 2 2 2 1 2 2 0 2 2 1 1 1 2 2 1 2 1 0 2 2 1 2 2 2 1 2 2 0 2 2 2 2 2 0 0 1 2 1 1 1 2 2 2 2 0 1 1 2 1 1 2 1 1 1 1 2 1 2 1 0 0 1 2 2 1 2 1 2 2 2 1 2 0 1 0 2 2 2 2 1 2 1 1 1 2 2 2 2 1 2 2 1 0 2 0 2 1 1 2 2 0 0 2 1 1 2 1 2 2 1 1 1 1 2 2 2 1 1 1 1 0 0 2 2 2 0 2 2 2 2 2 1 0 2 2 2 0 2 2 2 2 2 1 2 2 2 2 2 2 2 2 2 2 2 2 2 2 2 2 2 2 2 1 1 1 2 1 1 2 1 1 1 2 2 2 2 1 1 1 2 2 1 2 1 1 1 2 1 2 1 2 2 2 2 2 2 1 2 2 2 2 2 1 1 2 2 2 2 2 1 2 2 2 2 1 1 1 2 2 2 1 2 1 2 1 2 1 2 2 1 2 1 2 2 1 2 1 2 1 1 0 1 1 1 1 2 1 1 2 2 2 2 2 2 2 2 2 2 2 2 0 2 0 2 2 2 2 2 2 2 2 2 2 2 2 2 2 2 2 2 2 1 1 2 2 1 2 1 1 2 2 2 2 2 2 2 2 2 1 1 1 2 2 2 2 2 2 2 2 1 1 2 1 2 1 1 2 2 2 2 2 1 2 2 2 2 2 2 2 1 1 2 2 2 2 1 1 2 2 1 1 2 2 2 2 1 1 1 2 2 1 2 1 2 2 2 2 2 2 1 2 1 1 2 1 2 1 0 2 1 2 2 2 2 2 1 1 1 1 2 2 2 2 2 2 2 1 0 0 2 1 2 0 1 0 0 0 1 2 2 2 2 2 1 1 2 1 1 1 1 1 2 2 2 2 1 2 2 2 2 2 2 2 1 1 1 0 1 1 2 1 2 2 2 1 1 1 2 1 1 1 2 2 2 2 2 1 2 2 2 2 1 2 2 1 1 1 1 1 2 1 1 1 2 1 2 1 2 1 2 1 1 2 2 2 1 1 2 1 2 2 1 2 2 2 1 2 1 2 1 2 2 2 2 1 1 1 2 2 2 2 2 1 1 2 1 2 1 2 2 2 2 2 2 1 2 2 2 2 0 2 0 1 2 1 2 2 0 2 1 1 2 2 2 2 2 2 2 1 2 1 2 2 2 1 1 2 2 1 1 2 1 2 2 2 2 2 2 1 2 2 2 2 1 1 1 1 2 1 1 2 2 2 1 2 2 2 1 2 2 2 1 2 1 1 1 1 1 1 2 1 1 1 1 2 2 2 2 2 2 1 2 2 2 1 2 2 2 2 2 1 1 1 0 0 2 2 2 2 2 2 1 1 1 2 1 2 2 2 2 1 1 1 1 1 2 2 2 2 2 2 2 1 2 2 2 1 2 1 2 0 2 2 1 2 2 1 1 2 2 2 2 1 2 2 2 2 2 2 2 2 2 2 2 1 2 1 2 1 2 1 2 1 2 2 2 2 2 2 2 2 2 2 2 1 2 1 1 2 2 2 1 1 1 1 1 1 1 1 2 2 2 2 2 2 2 1 2 1 2 2 2 2 1 2 1 2 2 2 1 1 1 1 2 1 1 2 2 1 2 1 2 2 2 2 2 1 2 2 2 2 2 2 2 2 2 2 2 2 1 2 1 1 2 2 1 2 2 2 2 2 1 1 1 2 2 2 2 1 2 2 1 1 2 2 2 1 2 1 2 1 1 2 1 0 1 2 1 2 2 2 2 2 1 2 0 2 1 1 2 2 1 1 2 1 1 2 1 2 2 1 2 1 1 1 1 2 2 1 2 2 2 1 2 1 1 1 2 2 2 1 2 2 2 2 2 1 2 2 2 2 2 2 2 2 2 1 2 2 2 2 2 2 2 2 2 1 1 1 1 2 2 2 2 2 2 1 1 1 1 1 1 2 1 2 2 2 2 2 2 1 2 2 2 1 1 2 2 1 2 2 2 2 1 1 1 1 1 1 1 1 1 1 1 1 1 1 1 1 1 2 2 2 1 2 2 1 1 1 1 2 1 1 1 2 0 2 2 1 1 1 1 1 1 2 1 1 1 2 2 1 1 0 2 2 2 2 1 2 2 1 2 2 1 2 1 2 2 1 2 1 2 2 2 2 2 0 0 0 2 2 2 0 2 2 2 2 2 2 2 2 2 2 2 1 2 1 1 2 1 2 1 2 2 2 2 2 2 2 2 2 0 2 2 2 2 2 1 1 1 1 1 0 2 2 2 1 1 1 2 2 2 2 1 2 2 1 0 1 1 1 2 1 0 2 2 2 1 2 2 1 1 0 2 0 0 0 0 0 2 0 2 2 0 1 2 2 0 2 0 2 2 0 0 0 0 2 0 2 2 1 1 1 2 0 2 2 2 2 2 2 2 2 2 2 2 0 1 2 1 2 1 0 2 1 1 1 2 1 1 0 2 0 2 2 1 2 1 2 2 2 2 2 1 2 2 1 1 1 2 2 1 2 1 1 2 2 2 2 0 2 1 0 0 2 2 2 1 1 2 1 2 1 1 2 1 2 1 1 1 1 2 2 2 0 0 2 1 1 2 2 2 2 1 2 2 2 1 2 0 1 1 1 1 1 2 2 2 2 2 1 0 1 2 0 2 2 2 1 1 2 0 1 1 2 2 2 2 2 0 1 0 1 2 1 2 1 1 2 1 0 2 2 1 1 2 0 1 1 1 2 1 1 1 1 2 1 1 1 2 2 2 0 2 2 1 1 2 2 2 0 1 2 2 0 1 1 2 1 1 2 2 2 2 1 1 2 1 1 1 1 1 2 1 2 2 1 2 2 2 2 2 0 2 2 2 2 0 2 2 2 1 2 2 1 1 0 0 2 1 1 2 1 1 1 2 2 1 1 1 1 2 2 2 2 1 1 1 1 2 0 0 2 2 1 1 0 2 0 1 2 2 2 2 1 2 2 1 2 2 1 2 1 2 1 2 1 0 1 1 2 2 2 1 2 1 1 2 2 2 1 0 0 2 0 0 2 1 1 2 2 1 0 2 2 1 1 2 2 2 2 1 1 2 2 1 1 1 1 1 2 2 1 1 1 2 1 2 2 2 0 2 1 2 2 2 1 2 2 2 1 1 2 1 1 1 0 2 0 1 1 1 1 1 1 2 2 1 2 2 2 0 2 0 2 2 2 2 2 2 2 2 1 1 2 2 2 0 2 2 2 2 2 0 0 2 0 0 2 0 0 2 2 2 2 1 2 1 1 2 2 2 2 1 2 1 0 2 2 2 2 2 2 1 1 1 1 1 1 1 2 2 2 1 1 2 2 1 2 2 1 2 2 1 1 1 0 0 1 1 2 0 1 2 1 2 1 1 2 0 2 1 1 1 2 0 0 2 1 1 2 2 0 0 0 0 1 2 2 2 1 1 2 0 0 1 1 1 1 2 2 1 1 2 1 2 1 2 2 2 1 2 1 1 1 1 1 1 0 2 2 1 2 2 2 2 2 2 2 2 2 2 1 0 0 0 0 0 2 2 0 2 2 2 2 2 2 2 0 2 0 2 2 2 2 0 2 1 2 2 2 1 2 1 1 2 2 1 1 2 2 2 2 0 2 2 2 0 2 2 2 1 2 2 1 0 2 2 2 2 2 1 1 1 2 1 0 1 1 1 1 2 1 2 2 2 2 2 1 1 2 1 2 1 1 2 2 2 1 2 2 1 2 1 2 1 1 1 1 2 2 2 2 1 2 2 2 1 2 0 2 2 1 2 2 2 1 1 2 2 2 2 1 2 2 1 1 1 1 1 2 1 1 2 2 2 2 2 1 1 1 1 1 0 2 1 2 2 2 0 2 1 1 2 2 2 2 2 1 2 1 1 1 2 2 2 0 2 2 2 2 2 2 2 2 2 2 2 0 2 1 0 2 1 2 2 2 1 2 2 2 2 2 2 2 1 1 2 2 2 2 2 2 2 1 1 2 1 1 2 2 1 1 1 1 2 2 2 2 1 2 2 2 2 2 1 1 2 1 1 2 2 2 2 2 2 2 2 1 2 2 1 2 0 2 1 1 2 2 1 1 2 1 1 2 1 1 1 1 1 2 2 2 0 2 2 0 1 1 2 2 2 2 2 2 2 1 2 1 2 0 2 2 1 2 1 1 1 2 2 2 2 1 2 1 1 1 2 2 2 1 2 2 0 0 2 2 2 2 2 1 2 2 1 2 2 2 1 2 1 1 1 1 1 1 1 1 1 1 2 2 1 2 2 2 0 2 2 2 2 2 1 2 2 2 2 2 2 2 2 1 2 2 1 2 1 1 1 2 2 2 2 2 2 2 2 1 1 1 0 2 1 1 1 1 1 2 1 2 2 1 2 2 1 2 1 2 2 2 2 1 1 2 2 1 1 1 1 2 2 2 2 0 2 2 2 2 2 2 2 2 2 2 2 2 2 2 2 2 2 2 2 2 2 2 0 1 2 2 1 2 2 1 2 2 2 2 2 2 2 1 2 1 2 2 1 1 1 1 2 1 1 1 1 2 2 2 2 2 1 2 2 2 1 2 0 1 0 2 1 1 2 1 2 1 1 2 1 2 2 0 1 2 1 1 2 1 1 2 1 2 1 2 0 1 1 2 2 1 1 2 1 2 2 2 1 2 0 1 1 1 2 2 2 2 2 2 2 1 2 1 1 1 2 0 2 2 2 0 2 2 2 1 2 2 2 2 1 2 2 2 1 1 2 1 1 1 2 2 2 1 1 0 0 0 2 1 2 2 1 2 2 2 2 2 0 2 1 1 2 2 2 2 2 1 1 2 2 1 0 1 2 2 2 2 1 1 1 2 1 1 1 1 1 1 2 2 1 2 1 2 2 2 2 2 2 2 2 2 2 2 2 2 2 2 2 2 2 2 2 2 0 2 2 2 2 2 0 2 2 2 0 2 0 2 2 2 2 2 2 0 2 0 2 2 1 2 2 2 2 2 1 1 1 0 2 1 1 0 0 1 1 2 1 0 1 1 1 1 1 2 0 2 2 2 1 2 1 1 2 2 2 0 0 2 0 0 1 2 2 1 2 2 2 1 2 0 2 2 2 2 1 2 1 1 0 2 2 0 2 1 2 2 2 2 2 1 1 1 2 2 1 2 2 2 2 2 1 2 1 2 0 2 1 2 2 1 1 1 1 1 2 1 1 2 2 2 2 2 1 1 1 2 2 0 1 2 2 2 2 2 2 1 1 0 2 2 2 2 2 2 2 2 2 2 0 2 1 2 2 2 2 2 2 0 2 1 2 2 2 1 1 1 2 1 1 1 2 1 2 2 1 1 1 2 2 0 1 2 1 2 1 2 2 2 2 2 2 2 0 2 2 2 2 1 1 1 0 1 2 2 2 1 2 1 1 1 2 2 2 1 2 2 2 0 0 2 0 1 2 2 2 2 2 2 2 1 1 1 1 1 2 1 1 1 2 1 2 2 2 1 2 0 0 0 2 2 1 1 1 1 1 1 1 1 1 1 1 2 1 1 2 2 2 1 1 2 2 2 1 1 1 1 2 2 1 1 2 1 1 1 2 2 1 0 1 2 1 2 2 1 1 2 1 1 1 0 2 1 2 1 1 2 1 2 2 1 1 1 1 2 0 0 2 2 2 2 0 1 2 1 2 1 2 2 2 1 1 2 2 2 2 0 0 2 1 1 0 1 2 1 0 0 0 0 2 1 1 2 2 0 0 2 2 2 2 2 2 2 1 1 1 2 1 2 2 2 2 0 0 2 2 0 2 2 2 2 2 1 2 2 2 1 2 1 2 1 2 2 0 2 1 1 1 2 2 2 2 2 1 1 0 2 2 1 2 1 1 2 2 1 1 2 2 1 2 2 2 2 2 1 2 2 1 2 2 2 2 2 0 1 1 2 2 2 2 1 1 2 1 1 2 1 1 1 1 2 2 2 1 2 1 1 1 2 2 2 1 2 2 2 2 2 2 2 2 1 1 2 1 0 2 1 2 1 2 1 1 2 0 0 2 0 2 2 2 2 2 2 2 2 2 2 1 1 2 2 1 2 0 2 1 2 2 1 1 1 1 2 2 0 2 1 2 1 2 1 1 1 1 1 2 1 1 2 2 2 2 1 1 1 1 1 2 2 0 2 2 2 2 2 1 1 2 2 1 2 2 2 1 1 2 2 1 1 1 2 1 2 2 2 2 2 1 0 2 1 1 0 1 2 1 1 0 2 1 1 1 2 2 2 2 1 2 2 2 2 2 1 1 2 1 2 1 0 2 2 2 2 0 1 1 2 2 1 1 0 1 1 2 2 0 0 2 2 0 1 0 1 2 2 1 2 1 2 1 1 2 2 2 2 2 2 2 2 1 1 1 2 2 1 1 1 1 1 2 2 2 2 1 0 1 2 1 2 1 0 2 2 1 2 2 2 2 1 2 2 2 2 1 1 2 2 2 2 1 1 2 2 2 1 1 2 2 1 1 2 2 2 2 2 2 2 1 2 2 0 2 1 0 0 0 0 2 2 2 0 0 0 2 2 2 1 2 1 1 2 2 1 0 1 2 1 2 1 2 2 1 2 1 2 2 1 2 1 2 1 2 2 1 0 2 1 2 1 1 1 1 2 0 0 1 1 1 2 2 2 2 2 2 2 2 2 2 1 2 1 2 1 2 1 1 2 1 2 1 2 2 2 2 2 2 1 2 2 1 1 2 2 1 2 2 1 1 1 1 2 0 0 1 0 0 1 2 2 2 1 2 2 2 1 2 2 2 2 0 2 1 2 1 1 1 2 2 1 1 1 1 0 1 2 2 2 2 1 1 1 2 2 1 2 2 2 2 0 0 2 2 1 2 1 2 2 0 2 1 1 1 2 1 2 1 2 1 1 1 2 2 1 2 1 1 1 2 1 1 1 1 1 0 2 1 1 2 2 2 2 2 1 1 2 1 1 1 1 2 2 1 2 1 1 1 2 1 2 1 2 2 2 0 2 2 2 0 1 2 1 0 1 1 2 2 2 2 2 2 2 1 2 0 1 1 1 1 1 0 2 2 2 2 2 1 1 2 2 2 2 1 2 1 2 2 2 1 0 0 2 1 1 2 2 2 1 1 2 2 2 2 2 2 1 2 2 1 2 2 2 2 2 2 2 0 1 2 1 1 2 1 2 2 1 2 2 2 2 1 2 2 2 2 2 2 1 1 1 1 2 0 2 1 1 2 2 2 1 2 0 2 1 2 2 2 2 2 2 2 2 2 2 2 1 2 2 2 2 2 2 2 1 2 1 1 2 1 2 0 2 2 2 1 1 1 2 2 1 2 2 1 2 2 2 2 2 2 2 2 2 1 2 2 2 2 2 1 1 1 1 2 2 2 2 2 2 2 2 2 0 2 2 2 2 2 2 2 2 2 2 2 0 1 1 2 1 1 1 1 1 1 1 1 1 1 1 2 1 0 2 2 1 1 2 2 2 1 1 2 1 2 2 1 1 2 2 2 1 1 1 1 2 1 2 2 2 2 2 2 2 1 1 2 1 1 2 1 2 2 0 2 1 2 2 2 2 2 2 1 1 1 2 2 2 2 2 2 1 2 1 1 2 2 2 2 1 2 1 2 2 2 2 1 2 2 1 2 1 1 1 2 1 1 2 2 2 1 2 1 1 1 1 1 1 1 2 2 2 2 1 1 1 1 2 0 2 2 2 2 2 2 2 2 2 1 1 2 1 2 1 2 1 1 1 1 1 1 2 2 2 1 1 1 2 1 1 2 2 1 2 2 1 1 2 2 2 2 2 1 1 1 0 2 0 2 2 1 0 0 2 2 2 1 2 2 1 2 1 2 1 1 1 2 1 2 2 2 2 2 2 1 1 1 1 2 1 2 2 1 2 2 2 2 2 2 0 0 2 1 2 1 2 1 2 2 2 1 1 1 1 0 2 0 2 2 2 2 2 2 2 2 2 2 2 1 2 1 0 1 2 1 1 1 1 2 2 1 2 1 1 2 1 1 2 2 1 2 2 2 0 2 1 2 2 2 2 1 1 2 2 1 1 2 2 2 1 1 2 1 1 2 1 1 1 2 1 2 1 1 1 1 1 1 1 2 2 2 2 2 1 1 1 1 2 1 2 1 0 2 1 2 2 2 2 2 2 2 1 1 1 2 2 2 2 2 2 1 1 2 2 2 2 2 2 2 2 2 1 2 2 2 2 2 2 2 2 2 2 2 0 2 2 2 2 2 2 2 2 2 2 2 2 0 2 2 2 2 0 2 0 2 2 2 2 2 2 0 2 2 2 2 2 0 2 0 0 2 0 0 2 2 0 2 0 0 2 2 2 2 0 2 2 2 2 2 2 2 2 0 2 2 0 2 2 2 2 0 0 2 2 2 2 2 2 2 2 2 2 2 0 2 2 0 2 2 2 2 2 2 2 2 2 2 0 2 2 2 0 2 2 2 2 0 2 2 2 1 1 1 2 2 0 2 2 2 2 2 0 2 2 2 2 2 1 0 2 1 2 1 2 2 2 2 2 0 1 1 0 2 0 2 1 1 1 1 2 1 2 1 2 2 1 1 2 1 1 1 2 2 1 2 2 2 2 2 2 2 1 2 1 2 2 2 2 1 1 1 1 1 2 1 1 1 2 2 1 1 1 1 2 2 2 1 2 2 2 0 1 2 1 1 2 2 2 1 1 2 2 2 1 2 2 2 2 2 2 1 1 1 2 2 2 1 0 2 1 2 2 2 2 1 2 2 2 2 1 2 1 1 1 2 1 1 2 2 2 2 2 2 2 1 2 1 0 0 2 2 2 2 2 2 2 2 2 1 1 1 1 1 2 2 2 2 2 2 2 2 1 2 2 0 1 2 2 2 2 2 2 2 2 0 1 1 2 1 1 2 0 0 1 1 1 1 2 1 1 2 2 1 2 2 1 1 1 1 2 2 1 2 1 1 2 2 2 2 2 2 2 1 1 2 1 1 1 1 2 1 1 2 2 1 2 1 1 1 1 1 2 1 1 2 2 2 1 2 2 2 2 2 2 1 1 2 2 2 1 2 0 0 1 1 2 2 2 2 2 2 2 0 1 2 2 1 2 2 1 1 1 1 2 2 1 1 2 2 1 1 1 2 2 1 1 2 2 1 1 1 1 2 2 2 0 1 2 2 2 2 2 1 2 1 1 1 2 2 2 1 1 1 1 2 2 2 1 2 2 1 1 2 2 0 2 1 1 1 1 2 1 1 2 2 1 1 1 1 1 0 2 2 2 2 2 1 1 2 2 2 2 2 2 1 2 0 1 2 1 1 1 1 2 2 2 2 1 2 2 2 2 2 2 1 2 0 2 1 2 1 1 1 2 1 1 1 1 1 1 2 2 1 1 1 2 1 1 2 2 1 2 2 1 1 2 1 1 2 2 1 2 1 2 1 1 2 2 2 0 0 2 2 2 1 0 0 1 0 2 1 2 1 2 2 2 2 1 2 2 2 1 1 0 1 1 2 1 2 2 2 2 2 0 2 2 2 2 2 2 2 2 2 2 2 1 2 2 2 2 2 2 2 2 2 2 1 2 2 1 1 1 2 1 2 1 2 1 1 2 2 2 2 2 1 2 1 2 2 2 2 2 2 2 2 1 2 2 2 2 1 1 1 0 2 2 2 1 1 2 2 1 2 1 1 2 2 2 1 2 1 1 1 2 2 1 1 1 2 2 2 2 1 2 2 2 2 2 2 2 1 2 0 2 2 1 1 2 1 1 1 1 2 2 1 1 2 2 2 2 2 2 2 2 2 2 2 2 1 2 2 2 2 2 2 2 2 1 2 2 2 2 2 2 2 2 1 2 2 1 1 1 2 2 2 1 2 1 1 2 1 2 2 1 1 2 2 2 1 1 1 1 2 1 1 1 2 1 1 2 1 2 2 2 1 1 1 1 1 2 1 2 2 1 1 2 2 1 2 2 2 1 1 1 2 2 0 1 1 1 2 2 2 1 1 2 2 0 0 2 2 1 0 2 2 1 1 1 1 2 2 1 2 2 2 1 1 1 1 1 1 2 2 1 1 1 1 1 2 2 2 1 0 2 2 1 1 2 2 2 1 2 0 2 2 1 2 2 2 2 2 0 0 2 0 0 2 1 1 1 2 0 2 2 2 1 0 2 2 1 2 1 1 1 2 1 2 2 2 2 1 2 2 1 1 0 0 2 2 2 0 2 2 2 1 2 1 0 2 1 2 1 1 0 1 1 2 2 1 1 1 2 0 2 1 2 1 2 2 2 1 1 2 1 0 1 2 2 1 0 2 2 1 2 2 2 2 1 1 0 0 2 0 1 1 1 2 2 2 1 2 2 2 2 1 1 2 2 1 2 1 1 2 2 2 2 2 2 2 2 2 2 2 1 2 1 2 2 0 0 2 1 2 1 1 2 1 2 0 2 1 1 2 2 2 2 1 2 2 2 0 0 1 2 2 1 1 1 2 1 1 1 2 1 1 1 2 2 2 2 2 1 2 1 2 2 2 1 2 2 2 0 2 2 1 2 2 2 0 2 1 1 1 2 1 1 1 2 1 2 2 2 0 1 1 2 1 2 2 1 1 2 1 2 2 2 2 2 2 2 2 1 2 1 2 1 1 2 2 2 1 1 2 2 2 1 1 1 0 1 2 1 1 2 1 2 1 2 0 2 1 1 1 1 2 2 2 1 1 1 1 1 2 1 1 1 1 2 1 2 2 1 1 2 1 2 2 2 2 1 2 1 0 2 1 0 2 0 2 2 1 1 1 1 2 1 2 2 2 2 2 1 2 1 1 2 0 2 1 0 2 0 2 1 2 1 2 2 2 1 2 2 1 2 1 1 2 2 0 2 1 2 2 1 2 2 2 2 2 2 2 1 2 1 2 1 2 2 2 2 1 0 1 1 1 2 2 2 2 0 2 2 2 2 2 1 2 2 2 1 2 1 2 2 2 2 2 2 1 1 2 2 2 2 1 2 1 2 2 2 2 1 2 2 2 0 0 0 1 1 1 2 2 2 2 1 2 2 2 2 2 1 0 1 1 2 2 1 2 2 1 1 2 1 0 0 1 1 1 2 1 1 1 1 1 1 1 2 1 2 2 1 2 1 2 1 1 1 2 1 2 2 2 2 1 2 1 2 2 2 1 1 1 1 1 2 1 1 2 1 1 2 2 2 1 0 0 2 2 2 2 1 2 2 1 2 0 0 1 1 2 0 2 2 0 1 0 2 1 2 1 2 0 0 2 2 2 2 2 2 1 2 1 2 1 2 2 2 2 2 1 2 2 1 1 1 2 1 1 2 2 2 0 2 1 1 0 1 0 1 0 2 2 1 1 1 2 2 1 1 2 1 2 1 1 2 2 1 2 2 2 1 2 2 1 1 2 1 1 1 2 1 1 2 2 2 2 1 1 1 2 1 2 2 2 2 2 2 0 2 2 0 1 2 1 2 1 2 2 2 1 2 1 1 1 1 1 1 1 2 0 2 2 0 1 0 1 1 2 2 1 1 0 2 2 2 1 2 2 2 2 1 2 1 0 1 2 2 2 1 2 2 2 1 1 2 2 2 1 2 2 1 1 0 1 1 1 2 1 2 1 0 0 0 2 1 0 2 2 2 2 2 2 0 2 2 2 2 2 2 2 2 2 2 2 2 2 2 2 2 2 2 2 2 2 0 2 1 2 0 1 1 2 1 2 1 1 0 2 2 2 2 2 2 2 2 2 0 2 0 0 2 0 2 2 0 0 1 0 2 1 2 1 2 2 1 2 0 2 1 0 0 1 2 2 2 2 2 2 2 2 2 2 2 2 2 2 2 1 2 2 1 0 1 1 1 1 1 1 2 1 2 2 2 1 2 2 1 2 1 1 1 1 1 1 1 2 2 1 1 2 1 1 1 2 2 2 1 0 1 2 1 0 0 0 2 2 2 2 2 2 2 2 2 1 2 2 1 1 1 2 0 2 2 2 1 1 1 2 1 1 2 0 2 2 2 1 2 1 2 2 2 0 1 1 2 2 2 2 2 0 2 2 2 2 2 2 1 1 2 2 2 2 1 2 1 1 1 1 0 2 1 2 0 0 0 0 1 1 2 2 2 2 0 0 2 2 2 2 1 2 2 2 1 2 2 2 2 2 2 2 2 0 2 2 2 2 2 1 1 1 1 1 1 1 2 1 2 2 2 2 0 0 1 2 1 2 2 1 1 2 1 1 1 2 2 2 1 1 1 2 1 2 2 2 1 2 1 2 1 1 1 1 2 2 0 2 1 2 2 1 1 1 2 2 2 2 2 2 1 2 2 2 1 1 1 1 1 1 0 2 0 2 2 2 2 2 2 2 2 2 2 2 2 2 2 2 1 2 1 2 2 0 2 0 2 0 2 2 2 2 2 2 2 2 1 2 2 2 1 1 2 1 2 2 1 2 1 2 2 1 2 2 2 2 2 2 2 1 2 2 2 2 2 1 2 2 2 2 0 2 2 2 1 2 2 2 2 2 2 2 2 1 2 1 2 1 1 2 0 1 1 0 0 2 2 2 2 0 0 0 1 2 1 2 2 2 2 1 1 2 1 1 2 2 1 1 1 2 2 2 2 2 2 2 1 1 0 2 2 2 2 1 1 2 0 0 1 2 2 2 2 1 1 1 2 1 2 2 1 1 1 1 2 2 2 2 2 1 1 2 1 1 1 1 1 2 1 1 1 0 2 2 0 2 1 1 0 1 2 1 0 2 2 1 2 2 1 0 2 2 2 2 2 2 1 1 1 2 2 2 2 2 2 2 1 2 0 2 2 0 0 2 2 2 2 2 2 2 1 0 1 1 1 1 1 2 2 2 2 2 1 2 1 1 2 2 1 2 2 2 1 2 2 1 1 2 1 1 2 1 1 1 1 1 1 2 1 1 2 0 2 1 1 1 2 1 2 1 1 2 2 1 2 2 1 2 2 2 1 2 2 1 2 0 1 1 2 2 1 1 2 2 2 1 1 2 2 2 2 1 1 2 2 2 1 2 0 0 1 1 1 1 2 2 2 1 1 1 2 1 1 1 0 1 2 2 1 0 2 2 0 0 2 2 2 2 2 2 2 2 2 2 0 2 2 0 2 1 1 1 1 2 2 1 2 1 1 1 2 2 1 1 1 2 1 2 1 2 2 0 1 1 1 2 2 2 2 2 2 2 1 1 1 2 1 1 1 1 2 2 2 2 0 2 1 2 2 1 2 2 2 2 2 2 2 1 1 2 2 1 1 1 2 2 1 1 1 1 1 1 1 1 1 1 1 1 1 1 2 0 2 2 0 2 2 2 2 1 2 1 1 1 1 1 2 1 1 1 1 1 1 2 2 1 2 2 2 1 2 2 2 1 1 0 1 1 0 2 2 2 2 0 2 2 1 2 2 2 2 0 0 2 2 2 2 1 2 1 1 0 2 2 2 1 2 1 2 1 0 2 1 2 2 2 2 1 1 2 2 1 1 1 1 2 1 2 2 1 1 0 1 1 2 1 1 2 1 2 1 2 1 2 0 1 2 2 2 2 2 2 0 2 0 0 1 1 2 2 2 1 2 2 2 2 2 2 2 2 2 2 2 2 2 1 1 2 1 2 1 2 1 2 2 2 0 1 1 2 0 1 2 2 1 1 2 2 2 2 2 1 1 1 1 2 1 2 1 1 2 2 2 2 2 1 2 2 2 1 1 0 2 0 2 1 2 2 2 2 2 1 1 1 1 1 1 1 1 2 2 2 2 1 2 2 2 2 2 2 2 2 2 2 1 2 1 1 1 1 1 1 1 1 1 1 1 1 1 2 0 1 1 1 1 2 2 2 1 2 2 2 1 2 1 1 2 2 1 2 2 2 2 1 2 2 2 2 0 1 1 2 0 2 2 1 2 1 2 1 2 0 2 2 2 2 0 0 2 2 1 2 2 1 2 2 2 2 0 2 1 1 1 0 2 2 2 0 2 2 2 2 1 2 2 2 1 1 1 2 1 1 2 2 2 2 0 2 1 1 2 2 2 2 2 2 2 2 1 2 2 2 2 2 1 2 1 1 0 1 2 2 0 2 2 2 2 2 1 1 1 2 2 2 1 2 1 0 2 2 1 1 2 2 1 2 2 2 2 1 1 1 2 1 1 2 1 2 2 2 2 2 1 1 1 1 2 1 2 2 2 1 1 1 2 0 2 1 2 2 1 1 2 1 2 2 2 1 2 2 1 1 1 1 1 1 1 2 2 1 1 1 2 2 0 2 1 2 2 1 2 1 1 1 2 2 2 0 0 2 2 1 1 2 2 1 2 1 2 2 1 2 2 1 2 2 2 2 1 2 0 2 2 2 1 2 1 2 2 2 2 1 2 2 1 2 2 1 1 1 1 2 2 1 2 1 1 2 2 2 2 2 1 2 1 2 1 2 2 2 1 1 1 0 1 1 1 1 1 2 2 0 2 2 1 2 2 1 1 1 1 1 2 2 0 1 2 1 2 1 2 2 1 1 2 0 2 2 2 2 2 2 2 0 2 2 1 2 2 2 1 1 1 2 2 1 2 1 2 2 1 1 1 2 0 2 2 1 2 1 0 2 2 2 2 1 2 2 1 2 1 2 0 2 2 2 2 1 2 1 1 1 1 2 2 2 0 2 1 1 1 2 2 1 1 2 1 1 1 2 1 2 2 2 1 1 2 0 1 2 2 1 2 2 2 1 1 1 1 2 2 2 2 2 2 1 1 2 2 2 1 2 1 1 1 1 2 2 2 1 1 1 2 1 1 1 0 2 1 2 2 2 2 1 2 2 2 1 1 2 2 1 2 1 1 2 2 0 2 1 2 1 1 1 2 1 1 1 1 2 2 2 2 1 0 1 2 2 2 2 2 2 2 2 1 2 2 0 2 2 0 2 1 1 2 2 2 2 2 0 2 0 2 2 1 2 1 1 2 1 2 1 1 2 2 2 2 2 1 2 2 2 1 1 1 1 2 2 2 2 2 2 1 2 2 1 1 1 1 1 2 1 2 2 1 1 1 2 2 1 1 2 1 1 1 2 1 2 1 2 0 2 1 1 2 2 2 1 2 2 1 1 1 2 2 1 2 1 1 2 2 2 2 2 1 2 1 1 1 0 2 2 0 2 1 2 2 0 2 2 2 2 2 1 0 2 1 2 2 2 2 1 1 2 2 2 0 2 1 2 2 2 2 2 2 2 2 1 2 1 2 2 1 1 2 2 2 2 2 1 2 1 1 2 1 2 1 1 1 2 1 2 2 1 2 2 2 1 2 1 1 2 0 2 1 1 1 2 1 2 2 2 2 2 2 2 1 1 1 2 2 1 2 2 2 2 2 2 1 2 1 1 2 2 2 2 2 2 2 1 1 2 2 2 2 2 1 1 1 2 2 2 2 2 1 1 1 1 1 2 2 2 1 2 2 1 1 2 2 2 2 2 2 2 2 2 2 1 1 1 2 1 1 1 1 2 1 2 2 2 1 1 1 2 2 1 2 1 0 1 1 1 1 1 2 1 1 2 1 2 2 1 2 2 1 2 1 1 2 1 1 2 1 1 1 1 1 1 1 1 2 2 1 2 1 1 1 2 1 1 2 2 2 1 1 1 1 1 2 1 1 2 1 1 2 2 1 2 1 2 2 2 1 2 2 2 2 1 2 1 2 1 2 1 1 1 2 2 2 2 2 2 2 1 2 1 2 2 2 2 1 2 1 2 2 2 2 2 2 2 2 2 2 1 2 2 2 2 2 2 1 1 2 2 1 2 1 2 2 1 1 1 1 2 1 1 1 2 1 2 1 1 2 2 1 1 2 2 2 2 1 2 2 1 1 0 1 1 2 2 2 1 1 1 1 1 2 2 2 1 2 1 1 1 1 1 2 1 1 2 0 1 1 2 1 1 2 1 2 2 2 2 2 2 2 2 2 2 2 2 2 2 2 2 2 2 2 2 2 2 2 2 2 2 2 2 2 2 2 2 2 0 2 1 2 1 2 1 1 2 2 1 1 1 2 1 1 1 2 1 2 2 1 1 1 1 2 2 2 1 1 2 1 1 2 2 1 2 2 1 2 1 2 2 2 1 2 2 1 2 2 1 1 2 2 2 2 1 1 2 2 1 1 1 1 2 1 2 2 0 2 0 0 0 1 1 1 2 2 1 1 1 2 1 1 2 1 1 1 1 1 1 1 1 2 1 2 2 1 1 1 2 1 2 2 2 1 1 1 1 2 1 1 1 1 2 1 2 2 1 1 1 1 2 2 2 1 1 2 1 1 2 2 2 0 2 2 2 2 2 0 2 2 2 2 2 0 1 1 2 2 2 2 2 2 0 0 2 1 2 1 2 1 1 1 2 0 2 1 1 2 2 2 2 2 2 2 2 2 2 2 1 2 2 2 2 2 2 2 1 2 1 1 0 1 2 2 0 0 2 2 1 2 1 2 2 2 0 2 1 2 1 2 2 1 1 2 2 1 2 2 2 1 2 2 1 1 1 2 2 2 1 1 1 1 2 2 1 2 2 0 2 2 1 2 0 0 2 2 1 2 2 2 2 0 2 2 1 2 1 2 1 2 2 0 1 2 2 2 2 2 2 2 2 2 2 2 1 1 1 1 1 1 2 2 2 2 2 2 1 1 1 1 1 1 1 2 2 2 1 1 2 1 1 1 1 2 1 1 0 2 1 1 1 2 1 2 2 2 2 2 2 2 1 1 2 2 2 2 2 2 2 2 2 2 2 1 2 2 2 1 2 1 1 2 1 2 1 2 2 1 1 1 1 1 2 1 1 1 1 1 2 1 1 2 1 1 2 2 2 2 1 1 2 2 2 2 2 2 2 2 2 2 1 0 2 0 2 2 1 2 1 2 1 2 2 2 2 1 1 2 2 1 1 1 2 1 1 0 0 1 1 1 1 2 2 2 2 1 2 1 2 1 2 1 1 1 2 1 1 1 2 2 2 2 2 2 2 2 2 2 2 2 1 1 1 2 1 1 1 1 2 1 1 1 1 1 1 1 1 1 1 1 1 2 2 1 2 2 1 2 2 1 1 2 2 2 2 2 2 2 1 2 2 2 2 2 1 1 2 2 2 2 2 2 0 0 1 2 2 2 1 1 1 2 2 1 2 2 2 1 2 2 2 1 2 1 2 2 1 2 1 1 2 2 0 2 2 2 2 2 2 2 2 0 0 0 2 2 0 0 1 2 1 2 0 2 1 1 2 2 2 2 2 2 2 2 2 1 2 2 1 2 2 2 2 2 2 2 2 2 2 1 2 2 1 1 1 0 0 1 0 1 0 1 2 0 1 2 2 1 2 1 2 1 1 1 2 1 2 2 1 2 2 2 2 1 2 2 1 1 2 1 2 1 1 1 2 2 2 2 2 2 2 2 2 1 2 2 2 1 1 2 2 1 2 1 2 1 2 2 2 1 2 2 1 2 1 1 1 2 1 2 2 2 1 1 1 2 2 1 1 1 1 1 1 1 1 2 1 2 0 2 2 2 2 1 2 1 2 2 1 2 2 2 2 2 2 2 2 2 1 2 2 2 2 2 1 2 1 1 1 2 2 1 2 2 1 1 1 2 2 1 2 2 2 2 2 2 1 2 1 1 2 2 1 2 1 2 2 1 2 1 2 1 1 1 1 2 1 1 1 2 2 2 2 2 2 2 2 2 1 1 2 2 2 2 2 2 1 2 1 1 2 2 0 2 1 1 2 2 2 2 2 2 2 1 2 1 2 2 2 2 2 2 2 2 2 2 2 2 1 2 2 2 2 1 1 1 1 2 2 2 2 2 2 2 2 2 2 1 2 1 2 2 2 2 2 1 1 2 1 1 2 2 2 2 2 2 1 1 2 1 1 1 1 2 2 1 1 1 1 1 2 2 1 1 2 1 2 1 1 1 2 2 2 2 2 1 1 2 1 2 2 1 1 1 1 2 1 1 2 0 2 2 2 2 2 2 2 0 2 2 2 2 2 2 1 2 2 2 2 2 2 2 2 2 2 2 2 2 2 1 1 2 2 1 1 2 2 2 2 2 1 2 1 1 2 2 2 1 2 1 1 2 2 2 2 2 1 1 1 1 2 1 1 2 1 1 2 1 1 1 1 1 0 1 2 0 2 2 1 1 1 2 1 1 2 1 1 2 1 2 2 2 1 1 2 0 2 2 2 1 1 1 1 1 2 2 2 2 2 2 2 2 2 1 1 0 0 0 2 2 2 2 0 1 1 1 2 2 1 0 2 1 2 1 1 1 1 1 2 2 2 2 2 1 0 2 0 1 1 2 1 1 2 1 1 1 1 1 1 2 1 2 2 2 2 2 1 1 2 0 2 1 1 2 2 2 1 2 2 2 2 2 1 1 2 2 1 1 2 0 0 2 2 2 2 2 2 1 2 2 2 0 2 2 2 2 1 1 1 1 0 1 2 2 2 0 0 1 2 1 2 0 2 2 2 2 1 1 2 1 1 2 2 1 1 2 2 2 1 2 1 2 1 1 1 1 2 2 1 1 2 2 2 2 2 2 1 1 2 1 1 0 1 2 2 2 1 2 2 1 1 1 2 2 2 2 1 1 2 1 1 2 2 2 2 1 2 2 2 2 0 2 1 2 2 2 2 1 0 2 2 0 2 0 0 0 2 2 2 1 1 1 1 1 2 1 1 2 1 1 1 1 1 0 2 2 2 2 2 2 1 2 2 2 2 2 2 1 2 2 2 2 1 1 2 2 0 2 2 1 1 2 2 2 2 1 1 1 1 1 1 2 2 2 2 1 2 2 2 2 1 1 2 1 0 2 2 2 2 2 0 2 2 1 2 2 2 2 2 2 1 2 1 2 1 1 1 2 1 1 1 2 1 1 2 2 1 1 2 1 2 0 1 1 2 1 2 2 1 1 1 1 2 2 2 2 2 1 2 1 2 1 1 2 1 2 2 2 1 2 1 1 1 0 1 1 2 1 2 2 2 1 2 1 1 2 1 2 2 2 1 2 2 0 0 1 1 0 2 2 2 1 1 2 2 2 2 2 2 2 2 2 1 2 2 2 1 1 1 1 2 1 2 1 0 2 1 2 2 2 2 2 2 2 2 0 2 1 0 2 2 1 2 1 1 1 2 2 1 2 1 2 2 2 1 2 2 1 1 0 2 2 1 2 2 2 2 2 2 1 2 2 2 2 1 2 2 1 2 2 0 2 2 2 2 2 1 1 1 1 2 2 1 2 2 1 2 2 2 2 2 1 1 2 1 2 2 2 2 2 2 2 2 2 2 2 2 2 2 1 2 2 2 1 1 2 2 1 2 1 1 2 1 1 2 1 1 2 1 2 1 2 1 1 2 0 2 2 1 1 2 2 2 2 1 1 2 1 2 2 2 2 2 2 2 2 2 2 2 2 2 2 1 1 2 2 1 1 1 1 1 2 2 2 2 2 1 1 1 2 1 1 2 2 1 2 2 1 2 2 2 2 1 1 1 1 1 2 2 0 2 2 0 2 2 2 2 2 2 2 2 1 1 2 1 1 1 2 1 2 1 1 1 1 1 2 2 2 2 2 2 2 1 2 2 0 2 2 1 2 2 2 1 1 1 2 1 2 1 1 1 1 1 2 1 2 2 2 2 2 1 2 2 0 1 2 1 2 2 1 1 1 2 2 1 2 2 1 2 1 2 2 0 2 1 2 0 2 2 2 2 2 1 0 1 1 2 2 2 1 1 1 1 2 0 2 1 2 1 2 1 2 1 2 1 1 1 2 0 0 1 2 1 2 2 2 2 2 2 2 1 2 1 1 1 2 2 2 2 2 1 1 1 0 0 2 2 0 2 1 2 2 2 2 0 2 2 2 2 2 2 2 2 2 2 2 1 2 2 1 1 2 2 2 1 1 1 2 2 2 1 2 2 2 2 2 2 2 2 1 2 0 1 1 2 1 1 2 2 2 2 2 1 1 2 2 2 1 2 1 1 2 2 2 2 2 2 2 1 1 2 1 1 2 2 2 2 1 2 2 1 1 2 2 2 2 2 1 2 2 2 1 2 2 1 1 2 2 1 1 2 2 2 2 2 2 1 2 1 1 2 2 1 2 2 2 2 1 2 2 2 2 1 2 2 1 1 2 2 2 1 1 2 1 2 2 2 2 2 2 2 2 2 2 2 1 2 2 2 2 2 1 1 1 1 2 1 2 1 2 1 2 2 1 1 2 1 1 1 2 1 2 1 2 1 1 1 1 1 1 2 2 1 1 2 1 1 2 2 1 2 2 2 1 2 2 2 2 2 1 2 2 2 1 2 1 2 2 1 2 2 2 2 2 2 1 1 2 2 2 1 2 2 1 1 2 1 2 1 1 2 2 2 2 2 1 2 2 2 2 2 2 2 2 2 2 2 2 2 2 1 2 2 1 1 2 1 2 2 1 1 1 2 0 0 2 2 2 2 2 2 1 2 2 2 0 2 2 2 0 2 2 2 2 2 1 1 0 2 2 1 1 2 2 1 2 2 2 2 2 2 2 1 2 1 2 2 2 2 2 2 2 2 2 1 1 2 1 1 1 2 1 2 2 2 2 2 2 2 2 2 2 2 1 2 1 2 1 2 2 2 2 1 1 2 1 2 1 1 2 2 2 2 1 1 1 1 1 1 1 1 2 2 2 2 2 2 0 0 1 1 2 1 1 1 1 2 2 1 1 0 2 2 0 2 2 2 2 2 1 1 1 2 2 1 1 2 2 2 2 1 1 1 1 1 1 1 1 2 1 2 1 2 2 2 1 2 2 1 1 2 1 1 2 2 2 2 2 2 1 1 1 2 2 1 2 1 2 2 2 1 1 2 1 2 2 1 1 1 1 2 2 2 2 1 2 2 1 2 1 1 1 2 2 1 2 1 1 1 1 2 1 2 2 2 2 2 2 0 1 0 0 2 2 2 2 2 2 2 2 2 1 2 1 2 2 1 1 2 2 2 2 0 2 2 2 1 2 1 0 0 0 2 1 2 2 2 2 2 2 1 1 1 2 2 1 1 1 2 2 2 2 2 2 0 0 0 0 0 2 2 2 2 2 2 2 2 2 0 2 2 2 2 1 2 2 2 1 2 0 1 1 1 0 1 1 1 1 1 1 2 2 2 1 2 2 1 1 2 1 2 1 1 1 1 2 2 2 2 2 2 2 2 2 2 2 2 2 2 2 2 2 1 2 1 2 2 1 2 2 2 2 1 1 2 2 2 2 1 2 1 1 1 2 2 1 2 1 1 2 1 1 2 2 1 2 1 2 2 1 2 1 1 1 1 1 1 2 2 2 0 2 2 1 2 1 1 2 2 2 2 2 1 2 2 0 2 1 1 2 2 2 2 2 1 1 1 2 2 2 2 2 2 1 2 2 1 2 0 2 1 0 0 1 1 2 1 2 2 1 1 0 2 1 1 0 2 1 0 1 2 2 2 1 1 1 0 1 1 1 0 2 1 2 1 0 1 2 1 1 2 2 2 1 2 2 1 1 0 1 2 1 2 1 2 2 2 1 1 1 2 2 2 1 2 0 2 2 1 1 2 0 2 2 2 2 2 2 2 0 0 1 1 1 2 1 2 0 1 1 2 1 1 1 1 1 2 1 1 2 1 2 1 2 2 2 2 1 2 0 2 0 2 1 2 2 2 1 1 1 1 2 0 0 1 2 0 0 2 1 2 1 2 2 2 2 1 2 2 2 1 2 2 2 2 2 2 1 2 1 2 1 1 1 1 1 1 2 2 0 2 1 1 1 0 2 2 2 1 1 1 1 2 1 2 1 2 1 1 2 2 2 2 1 2 2 2 1 2 1 0 1 2 1 2 1 2 1 1 1 2 1 0 1 1 2 1 0 1 2 1 1 2 2 2 0 2 1 1 2 2 1 2 2 1 2 1 2 0 1 2 1 2 1 1 0 0 2 2 1 1 1 2 1 2 0 1 2 1 1 1 2 0 2 2 1 2 1 1 2 2 1 2 2 1 2 2 1 0 1 2 1 2 0 2 1 1 2 2 1 1 1 2 1 1 2 2 2 1 1 1 1 2 1 1 1 2 1 2 2 2 2 1 1 2 2 0 2 2 2 1 2 1 2 2 1 1 2 2 2 1 2 2 2 1 2 2 1 2 2 2 2 2 2 2 2 2 2 2 0 2 2 1 1 1 1 2 1 1 2 2 2 1 1 2 2 2 1 1 1 1 2 2 2 2 1 2 2 1 2 2 1 1 2 1 2 1 2 2 1 1 1 2 0 2 2 2 1 1 1 1 2 2 1 1 1 2 2 2 2 1 2 0 0 0 1 1 1 1 1 2 0 2 2 2 2 1 1 2 2 2 2 2 2 2 2 2 2 2 2 2 2 2 1 1 2 0 2 2 2 0 2 1 1 2 2 2 2 2 1 1 1 1 2 2 1 2 2 2 2 2 2 1 2 1 2 2 1 1 2 1 2 1 1 1 2 1 2 1 2 2 1 2 1 2 2 2 2 1 2 2 2 1 1 1 2 1 2 0 1 1 2 2 1 1 2 1 2 2 2 1 2 1 0 1 1 2 1 2 2 1 1 2 2 2 2 1 1 2 2 0 0 0 2 0 0 0 2 0 0 0 1 2 1 0 1 2 2 2 2 2 1 1 1 2 2 2 1 2 1 1 1 1 1 1 2 2 0 2 2 0 2 1 1 1 1 1 1 2 2 1 2 2 1 2 2 2 1 1 1 2 2 2 2 0 2 0 2 2 2 1 1 2 0 2 2 2 1 1 1 2 2 2 1 1 2 1 2 1 1 0 2 1 2 2 2 0 1 2 1 1 1 2 2 1 1 1 1 1 2 2 2 1 2 2 2 1 1 2 2 2 1 2 2 1 1 2 2 2 1 1 1 1 1 0 1 1 2 2 2 2 2 2 1 0 0 2 2 2 2 2 1 1 2 1 2 1 1 1 0 1 1 0 2 1 1 1 1 2 2 2 2 0 2 1 2 2 2 1 2 0 2 1 2 2 1 2 1 1 1 2 0 2 2 2 2 0 2 2 2 2 2 2 0 2 2 2 1 0 0 2 2 0 1 2 2 1 2 2 1 1 1 1 1 1 2 2 2 2 2 2 2 2 2 2 2 2 2 2 2 0 0 2 0 0 2 2 2 2 2 0 2 0 2 2 0 2 2 2 2 2 1 1 1 1 1 1 2 1 2 2 2 2 0 0 2 1 2 2 1 2 2 1 2 2 2 1 1 2 2 2 2 2 1 2 2 2 2 0 1 2 0 1 1 2 2 2 2 2 1 1 2 2 2 2 1 1 2 2 2 2 1 2 2 2 2 1 2 1 1 1 2 2 2 1 1 2 2 2 2 1 1 2 2 1 2 2 2 1 2 2 1 1 2 1 2 2 1 1 2 2 2 2 1 0 0 0 1 1 1 2 1 2 2 1 1 1 1 2 0 1 2 2 0 0 0 0 2 0 2 2 2 1 2 2 1 2 1 2 2 2 1 2 1 2 2 1 1 1 2 1 1 1 2 2 2 2 2 1 1 2 2 2 1 2 2 2 2 0 0 0 0 2 2 2 2 2 2 2 2 1 1 1 2 1 2 1 1 2 2 1 2 2 0 0 1 2 1 1 1 2 2 2 2 2 2 2 2 0 2 2 2 2 2 0 2 2 0 1 2 2 2 2 1 1 1 1 2 1 1 2 2 1 1 1 1 2 1 1 1 0 0 0 1 0 2 0 2 1 2 1 2 1 1 2 1 1 2 2 1 0 1 1 1 2 2 0 1 2 2 2 2 1 2 2 2 2 2 2 0 2 2 1 0 1 1 2 1 2 2 1 1 2 2 2 0 2 1 1 2 2 1 2 1 2 2 2 2 2 2 2 2 0 2 2 2 2 1 1 2 2 1 1 2 2 0 2 0 0 0 0 0 2 2 2 2 2 2 1 2 2 1 1 1 1 1 1 1 1 1 2 1 2 1 1 2 1 2 1 2 1 1 0 0 0 0 2 1 0 0 2 0 2 0 2 2 2 2 2 2 2 1 2 0 2 2 2 2 1 2 2 1 1 1 2 2 2 2 2 2 2 2 1 1 1 2 2 2 2 2 2 2 1 2 2 1 1 1 1 1 2 2 1 2 1 2 2 1 2 1 1 2 1 1 1 1 0 2 1 2 1 1 2 2 2 0 0 2 1 1 1 2 1 1 1 0 2 2 2 2 1 1 1 1 1 2 1 0 2 1 1 1 0 1 1 2 0 1 0 2 2 0 1 1 1 1 2 1 2 2 1 1 1 0 1 1 1 1 1 2 2 2 2 1 1 1 1 1 2 0 1 1 2 2 2 2 2 2 0 0 2 1 2 2 1 2 1 1 1 2 1 1 1 2 2 1 1 2 1 2 0 1 2 2 1 1 1 0 2 2 2 2 2 2 2 0 2 1 1 2 1 1 2 1 1 1 2 2 1 1 2 2 2 2 1 2 1 2 2 2 2 2 2 2 2 2 2 2 2 2 1 0 2 2 2 2 1 1 1 2 1 1 2 2 1 0 0 2 1 1 2 1 2 1 1 1 1 1 1 1 2 1 1 2 1 1 2 2 1 2 2 1 2 1 1 1 2 2 2 2 1 2 2 2 2 2 0 2 2 1 2 1 2 2 2 1 1 2 1 2 1 2 2 1 2 2 1 2 2 2 2 2 2 1 2 1 2 2 2 2 2 2 2 1 1 1 2 2 2 0 0 2 2 1 1 1 1 1 0 2 1 2 1 0 0 1 1 2 2 1 1 2 1 2 0 2 2 2 1 2 1 1 1 2 2 2 0 0 2 2 1 2 1 0 1 2 1 2 2 2 2 2 1 1 2 1 2 2 1 2 2 1 2 2 1 1 1 1 2 1 2 2 2 1 2 1 2 1 1 2 1 1 2 2 2 2 2 2 2 1 1 1 2 1 2 1 1 1 2 1 2 2 2 2 2 2 2 1 1 1 1 2 2 1 1 1 2 1 2 1 2 2 2 1 1 2 2 2 2 1 1 1 2 2 2 1 2 2 2 1 2 1 2 1 1 1 2 1 2 2 1 2 1 0 1 2 2 1 1 2 1 1 2 1 2 2 2 1 2 1 1 1 1 1 1 1 1 2 2 1 2 2 1 1 1 2 2 2 0 2 2 2 2 2 2 2 2 2 1 2 1 1 2 2 2 1 1 2 2 1 2 1 2 2 2 2 2 2 2 1 2 2 2 1 1 2 2 1 1 1 2 1 1 2 0 2 2 2 2 0 2 0 0 0 1 1 1 1 1 2 2 1 1 2 1 2 2 2 2 2 2 2 2 1 0 1 2 2 2 1 2 2 2 2 2 2 1 0 2 2 1 1 1 2 1 2 2 2 2 2 1 1 0 2 1 2 1 1 2 2 2 2 1 2 2 1 1 2 2 2 2 2 2 1 0 2 2 2 2 2 1 2 1 2 2 2 1 2 2 1 1 1 1 1 1 2 2 2 2 0 1 2 2 1 1 1 0 1 2 2 2 0 2 1 2 2 2 1 2 2 2 2 2 1 1 2 2 1 2 2 2 1 2 0 2 0 1 2 0 2 2 1 2 2 1 2 2 2 1 1 0 0 2 2 0 2 0 2 1 2 2 1 2 1 2 2 2 2 2 2 0 2 2 0 2 2 1 2 0 1 2 2 2 2 0 2 1 1 2 1 1 2 2 2 1 2 1 0 2 2 1 2 0 2 1 2 2 2 1 2 2 1 2 2 1 1 2 2 1 2 1 1 2 2 2 2 1 2 1 2 1 2 1 2 2 1 1 2 1 1 1 1 2 0 0 2 2 2 1 2 0 1 2 1 1 0 1 0 0 2 2 2 1 1 2 2 0 2 1 2 1 1 1 2 2 2 2 2 2 2 1 1 1 2 1 2 0 2 2 2 1 2 2 2 2 2 2 2 1 1 1 1 0 2 0 1 1 1 1 1 2 1 2 2 1 2 2 0 2 2 0 2 0 2 2 2 2 2 2 2 2 2 2 2 2 2 2 2 0 2 2 2 2 0 2 0 2 2 2 2 2 2 2 2 0 2 2 2 0 0 2 2 2 2 2 0 2 2 2 2 2 2 0 2 2 2 2 2 2 2 2 2 2 2 2 2 2 2 2 2 0 2 2 2 2 0 2 2 2 2 2 2 2 2 2 2 2 2 2 2 2 2 2 2 2 2 2 2 2 2 2 2 2 2 2 2 0 2 2 2 2 2 2 0 2 2 0 2 2 2 2 2 2 2 0 2 2 0 2 2 2 2 2 2 2 2 2 2 2 2 2 2 0 2 2 2 2 2 0 2 2 2 2 2 2 2 2 2 2 0 0 2 2 2 2 0 0 2 2 2 2 2 0 0 0 0 0 2 0 0 2 2 2 2 2 2 2 2 2 2 0 2 2 2 0 0 2 2 0 0 2 2 2 2 2 2 2 2 2 2 2 2 2 2 2 2 2 0 2 2 2 2 2 0 0 2 2 2 2 2 2 0 2 2 2 0 2 2 2 2 2 2 2 2 2 2 2 2 2 2 2 2 0 0 0 2 0 2 2 2 2 0 2 2 2 2 2 2 2 2 2 2 2 2 2 2 2 2 0 2 2 2 2 2 0 2 2 0 2 2 2 1 2 1 2 1 2 1 1 2 2 2 2 2 1 1 1 1 2 2 2 1 2 1 1 1 2 2 1 2 2 2 2 2 2 2 2 2 1 1 2 1 2 2 2 2 1 2 2 1 2 2 2 1 2 2 2 2 2 2 2 1 2 1 2 2 1 1 1 2 2 2 2 2 2 2 2 2 2 2 2 2 2 2 1 2 0 2 2 2 2 1 2 2 2 1 1 1 2 1 1 1 1 1 1 1 1 2 2 0 2 2 2 2 2 2 1 2 1 2 2 2 1 1 0 1 1 2 2 2 2 1 1 2 2 2 1 2 2 2 2 2 1 1 2 2 2 2 2 1 2 2 1 1 1 2 2 2 1 2 2 2 0 0 2 2 1 1 1 2 2 1 2 1 1 1 1 2 1 2 1 2 2 1 1 2 1 2 1 2 1 2 1 2 0 2 0 0 1 1 1 1 1 2 1 1 2 2 1 1 0 2 2 1 1 1 1 2 2 1 1 2 2 2 2 2 1 2 0 0 2 2 2 2 2 1 2 1 2 2 1 1 2 1 2 2 2 2 2 2 2 2 2 2 2 1 1 2 2 1 2 2 1 2 0 0 2 1 2 2 2 2 0 2 1 1 1 1 2 2 2 1 2 1 1 1 1 1 2 2 2 2 2 2 0 0 1 1 1 2 2 1 2 1 1 2 2 1 2 1 1 1 2 1 1 1 2 2 2 2 0 2 2 1 2 2 1 2 1 1 1 2 2 2 2 2 2 1 1 1 1 1 1 2 2 2 1 1 1 2 1 2 1 2 2 2 2 1 1 2 1 0 2 1 0 1 1 1 1 1 2 2 0 2 1 1 0 2 2 2 2 2 1 0 2 1 2 2 0 1 2 1 1 1 1 2 1 1 2 1 1 1 2 1 1 2 2 2 1 1 2 1 1 0 0 1 2 1 1 1 2 2 2 2 2 2 1 2 1 1 1 1 2 1 2 1 2 2 2 2 1 1 1 1 1 0 0 2 1 1 2 2 0 2 1 2 1 1 1 1 1 0 1 1 2 2 0 0 0 2 1 1 1 1 1 1 1 1 2 1 1 1 1 1 2 2 1 2 2 2 2 2 2 2 1 1 1 1 2 2 0 0 2 2 2 2 2 2 2 1 2 2 2 2 1 2 2 1 2 1 2 1 1 2 2 1 1 2 1 1 1 2 2 2 2 1 1 2 2 2 2 2 2 2 1 0 1 1 2 2 2 1 2 1 2 2 2 2 1 2 1 1 2 1 1 2 0 2 2 2 1 2 2 1 1 1 1 1 2 2 2 2 1 2 1 1 1 2 1 2 2 2 2 1 2 2 2 1 1 1 2 2 2 2 2 2 2 2 2 1 2 2 1 2 2 2 2 2 0 2 2 2 1 2 2 1 1 2 1 2 2 0 2 2 2 2 1 1 1 1 2 1 2 2 0 1 2 1 2 1 1 2 2 2 2 2 1 2 2 1 2 2 2 2 2 2 2 2 1 2 2 2 1 1 1 1 2 1 1 2 2 1 1 2 2 2 2 2 1 2 2 2 0 2 2 2 0 2 2 1 2 2 2 2 0 1 1 1 0 2 1 0 2 1 0 2 2 2 2 1 2 1 2 2 1 2 1 2 2 2 2 2 1 1 2 2 1 1 1 1 1 2 1 1 2 1 1 2 1 1 2 2 2 2 2 2 2 2 2 1 2 1 1 2 1 1 1 1 1 1 2 1 2 2 1 2 1 2 2 1 1 2 1 2 2 1 0 1 2 0 0 0 0 2 2 2 2 2 2 1 1 1 2 0 2 2 1 0 1 1 0 0 1 2 2 2 2 2 1 1 2 1 2 1 1 1 1 1 1 2 1 1 1 1 1 2 2 2 2 2 1 1 1 2 1 1 1 1 1 2 1 1 1 1 2 1 1 1 2 2 1 1 1 2 2 2 2 1 1 2 1 1 1 1 2 2 2 1 1 2 2 2 1 1 2 1 2 1 2 1 1 1 2 2 1 2 1 1 2 2 2 2 2 2 2 2 2 1 1 1 1 1 1 2 2 2 2 2 1 1 2 2 1 2 1 1 1 1 1 1 2 2 2 2 1 2 2 2 2 2 2 1 2 2 2 1 2 1 1 2 2 2 2 2 1 2 1 2 1 2 1 1 2 0 2 2 2 2 2 2 1 1 2 1 1 1 2 1 1 2 2 2 2 2 2 2 2 2 2 1 2 2 2 2 1 1 2 1 1 1 1 1 1 2 2 2 1 1 1 1 1 2 1 2 2 2 2 2 2 2 2 2 2 2 2 2 2 1 1 2 2 2 1 2 1 2 0 1 2 2 1 1 0 1 2 2 2 1 2 2 0 1 2 2 1 2 2 2 2 2 1 2 1 2 2 2 2 2 1 2 1 1 1 2 2 2 1 1 1 2 2 2 2 0 0 2 2 2 2 2 2 2 1 1 0 2 1 1 2 2 1 2 0 2 2 0 2 2 2 1 2 2 1 2 1 2 1 2 2 2 2 2 1 2 2 2 2 1 2 2 1 1 2 2 2 1 2 2 2 2 2 2 2 2 1 1 1 1 2 2 1 1 1 1 1 1 1 2 2 2 2 1 2 1 1 1 1 2 2 2 2 1 2 1 1 2 2 2 2 1 1 1 1 1 2 1 2 2 2 1 1 1 1 2 2 2 2 2 2 2 2 1 1 1 1 2 0 1 2 1 2 2 1 2 1 1 2 2 2 2 1 1 0 0 2 2 2 2 1 2 2 2 1 1 1 2 1 2 2 2 2 1 2 2 2 2 2 1 1 1 1 2 1 1 2 2 2 1 0 2 1 1 1 2 2 1 1 2 2 2 2 2 1 1 1 1 1 2 2 1 1 1 2 2 1 1 1 1 2 2 0 1 2 1 1 1 2 1 1 2 2 1 1 1 2 2 2 2 1 2 1 2 1 1 1 2 2 1 2 2 2 1 1 2 2 2 2 2 2 2 2 2 2 2 2 2 2 2 0 0 0 2 0 0 2 2 2 0 0 0 2 2 2 2 2 2 2 2 0 2 2 2 2 0 0 2 2 2 2 2 1 2 2 2 0 2 2 1 1 1 2 2 1 2 2 2 1 2 1 2 2 1 1 2 1 1 2 1 1 2 1 2 2 2 1 2 2 0 2 2 1 2 1 2 1 2 1 1 1 2 2 1 2 2 2 0 0 2 2 1 1 1 2 2 0 2 2 2 2 0 0 2 2 2 2 0 2 2 2 2 2 2 0 2 2 0 2 2 2 2 0 2 0 0 2 0 2 2 0 0 2 2 0 0 2 2 2 1 0 0 2 1 2 0 2 2 1 2 2 2 1 2 1 1 2 2 1 1 1 1 2 1 2 2 1 2 2 2 2 2 1 1 0 1 2 2 1 2 1 1 2 1 2 0 1 1 1 1 1 1 1 1 1 1 1 2 2 1 2 1 1 1 2 2 0 0 2 1 2 2 1 2 1 1 2 2 1 2 1 2 2 2 2 2 2 2 2 1 2 2 1 1 2 1 1 1 2 1 2 1 1 1 2 2 1 2 2 1 2 2 1 1 1 1 1 1 2 2 2 1 2 1 1 2 2 2 2 2 2 2 1 1 2 2 2 2 1 2 2 2 1 2 1 2 1 1 1 1 2 1 2 2 1 2 1 2 2 1 2 2 2 2 2 2 2 2 2 2 2 2 2 2 2 2 1 1 2 2 1 2 2 1 1 1 2 2 2 2 2 2 1 1 1 2 1 1 2 1 1 1 2 1 2 2 1 2 2 2 2 2 1 1 2 1 2 1 1 1 1 1 2 1 1 1 2 1 2 2 2 2 2 2 2 2 2 2 1 2 2 1 2 0 1 1 1 1 1 1 1 2 2 1 2 1 1 0 1 2 2 2 2 2 2 2 1 2 2 1 2 1 2 2 2 1 2 2 1 1 1 2 2 2 2 2 0 2 2 2 2 1 2 1 1 2 1 2 2 2 2 2 2 2 1 1 1 1 1 1 1 0 1 2 1 2 2 1 1 2 2 1 1 1 2 1 1 2 2 2 2 2 2 2 2 1 2 1 2 1 1 1 1 1 1 2 2 2 1 1 2 2 0 2 2 2 2 2 2 2 2 2 2 2 2 1 1 2 2 1 2 1 1 1 1 1 2 2 1 1 0 2 2 2 1 1 2 1 1 2 1 2 2 1 2 0 2 2 2 2 1 2 1 1 1 1 2 1 1 2 2 2 2 2 2 2 2 1 1 2 1 1 2 1 2 0 1 1 1 1 1 1 1 1 2 2 2 2 1 1 0 2 2 1 1 0 2 1 2 1 1 2 2 2 1 1 2 0 2 2 1 0 2 2 1 2 1 2 2 2 1 2 1 2 2 2 2 1 1 1 2 2 0 2 1 0 2 1 0 1 0 0 2 1 2 1 1 1 2 1 2 2 2 2 2 2 2 2 2 2 2 2 2 2 1 1 1 2 2 0 2 2 2 0 2 1 2 1 1 2 2 2 1 2 2 2 2 2 1 1 2 2 1 2 2 2 2 2 2 2 2 2 2 0 2 1 1 1 1 2 2 1 1 2 2 1 2 1 0 1 2 0 1 2 2 2 2 2 1 1 1 1 1 2 1 1 0 1 2 2 2 2 2 2 1 1 1 1 0 2 1 2 2 2 1 2 2 0 2 2 0 2 2 2 0 2 0 2 0 2 2 2 2 2 2 2 2 2 2 1 1 1 2 2 2 1 1 2 1 1 2 1 2 1 2 1 0 2 1 2 2 2 1 1 2 2 1 1 2 2 2 1 1 2 0 2 1 1 1 1 1 2 2 0 2 0 2 2 1 2 1 2 1 1 2 1 2 1 1 2 1 2 2 1 2 2 1 1 2 1 1 0 2 2 2 2 1 1 0 1 1 1 1 2 2 1 2 2 2 2 2 1 1 2 2 2 2 1 1 1 2 2 1 1 1 1 2 0 2 2 2 2 2 0 0 2 0 2 2 2 2 2 2 2 2 2 2 1 2 2 2 2 1 2 1 2 2 2 1 2 1 1 2 2 2 2 1 1 2 2 1 2 2 2 1 1 1 2 1 2 2 1 1 2 2 1 1 2 1 1 1 1 2 1 2 2 2 2 2 2 2 2 1 2 2 2 1 2 2 1 2 0 2 1 1 2 1 2 2 2 1 1 2 1 2 2 2 2 2 2 1 2 2 1 1 1 2 2 1 1 2 2 2 1 2 1 1 1 1 2 1 1 1 1 1 2 2 2 2 0 2 2 1 2 2 2 2 2 1 1 1 2 2 1 1 1 2 1 2 2 2 1 1 1 1 1 1 2 2 1 1 2 2 2 2 2 2 1 1 2 2 1 2 0 2 0 2 2 2 2 2 2 2 1 1 1 2 2 2 2 1 2 2 2 1 1 0 2 2 2 0 0 2 2 2 2 2 2 1 2 2 2 1 2 1 2 2 1 2 2 2 2 2 1 1 2 2 1 1 1 1 1 2 2 1 2 2 1 2 2 2 2 2 1 2 1 2 2 2 2 1 2 1 1 2 2 1 1 1 1 1 2 2 2 2 1 2 0 0 1 2 0 2 1 2 2 2 2 2 2 2 1 1 2 2 0 1 0 0 2 0 0 2 2 2 2 2 0 0 2 2 2 2 2 2 0 2 2 2 2 2 0 0 2 2 2 1 2 2 1 2 2 2 2 0 2 2 2 2 1 2 2 2 2 2 2 2 2 2 2 2 2 1 2 1 1 2 2 2 2 1 2 1 2 2 2 1 1 1 1 1 1 1 1 1 1 2 2 2 1 1 1 2 1 2 1 2 1 2 2 2 1 2 2 2 2 1 2 0 2 1 1 1 1 1 2 1 2 1 2 2 2 1 2 2 1 2 2 1 1 1 2 1 0 0 1 1 1 2 2 2 0 2 2 1 2 2 1 2 2 2 1 2 2 2 2 2 1 1 2 2 2 2 2 1 1 1 2 1 1 1 0 2 1 1 0 1 1 1 2 0 1 0 2 1 2 2 2 1 2 2 1 2 2 2 2 2 2 2 2 2 2 1 2 1 2 2 2 2 1 2 0 2 2 2 2 0 2 2 2 2 2 2 2 2 1 1 1 2 1 1 2 2 0 0 0 0 0 2 1 2 2 1 2 1 1 1 1 0 2 2 1 2 2 2 1 2 2 1 1 2 1 2 1 1 2 2 2 1 1 1 1 2 2 1 1 2 2 1 2 1 2 0 2 2 1 2 1 1 1 1 1 1 2 2 1 2 2 1 0 1 2 2 2 2 1 1 1 1 2 1 2 2 2 1 1 1 2 2 2 2 2 2 1 2 1 2 2 2 0 2 0 2 2 1 1 2 1 1 2 1 2 2 2 1 1 2 2 1 2 1 2 2 1 2 1 2 2 1 2 2 2 1 1 2 1 2 1 2 2 1 1 2 2 2 2 1 2 2 2 2 2 2 1 2 1 0 1 2 2 1 2 2 2 2 1 2 2 1 1 1 1 1 2 2 1 1 1 2 2 2 2 1 2 2 0 1 2 2 2 1 1 2 0 1 2 0 1 2 1 2 0 0 1 0 0 2 1 1 1 1 2 2 2 2 1 1 2 2 1 0 2 2 2 2 1 2 1 2 2 1 1 2 2 1 2 1 1 2 1 2 2 1 2 1 0 2 2 2 2 2 2 2 1 1 1 2 1 2 1 1 1 0 2 2 1 1 2 1 2 1 1 2 1 1 1 1 2 1 1 1 2 2 2 2 2 2 1 2 1 1 2 1 2 2 2 2 1 1 1 1 2 2 2 2 2 1 1 1 1 1 1 1 1 1 0 2 2 2 2 2 2 2 2 2 1 2 2 2 2 1 1 0 2 1 2 2 2 1 2 1 2 2 2 1 2 1 2 1 2 1 1 1 1 1 1 2 1 0 0 0 2 1 2 2 0 1 1 1 2 1 1 1 1 1 2 2 2 2 2 1 2 2 1 1 2 2 1 1 1 1 2 1 1 1 1 0 0 0 2 2 0 2 2 2 1 1 0 1 1 1 2 2 2 2 2 2 2 1 2 2 1 1 2 2 2 1 1 0 1 1 1 1 1 1 1 1 2 2 1 2 1 2 0 1 1 2 1 1 0 2 2 2 1 2 2 2 1 2 2 2 1 0 2 1 2 1 2 1 2 0 2 2 2 1 2 1 2 2 1 1 2 1 1 1 2 1 2 2 1 2 1 2 2 2 1 2 2 0 2 1 2 1 2 2 1 2 1 2 2 2 2 1 2 2 2 2 1 1 1 1 2 2 1 1 2 2 1 1 1 2 2 1 1 2 2 2 2 0 2 2 2 0 0 1 2 2 2 2 1 2 2 1 1 0 2 2 2 2 1 0 1 1 1 2 2 2 1 0 2 2 2 2 1 2 1 2 1 1 1 1 0 0 1 1 2 2 2 2 2 1 1 1 2 2 1 1 1 2 2 2 2 2 2 2 1 1 1 2 0 0 1 2 1 2 2 2 2 1 2 2 2 2 1 1 1 1 1 2 1 2 2 2 1 2 0 1 2 0 2 2 2 2 2 2 2 2 2 2 2 2 2 2 1 1 0 1 2 2 2 1 2 2 1 1 1 2 2 2 2 2 2 2 2 2 2 1 1 2 2 2 2 1 2 1 1 1 2 2 1 2 2 2 2 1 2 2 2 2 1 2 2 0 2 1 1 1 1 1 0 1 2 2 2 0 1 2 1 1 1 2 2 2 2 2 0 1 1 2 2 1 1 2 2 2 0 2 2 2 2 2 2 2 1 2 2 2 2 2 1 1 2 2 2 2 2 1 1 1 1 1 1 0 2 2 2 1 2 1 1 1 2 1 1 1 2 2 2 2 2 1 2 1 1 2 1 1 2 2 2 2 2 2 1 2 1 1 1 1 1 1 2 2 1 1 2 2 2 1 1 2 1 2 2 1 2 2 2 0 1 1 2 1 1 1 1 1 2 1 2 1 2 2 2 2 2 1 2 1 2 0 1 1 1 2 2 2 2 2 2 2 2 2 2 2 0 2 2 2 2 2 2 2 2 2 2 2 2 2 0 1 2 1 1 1 1 2 2 2 1 1 2 1 1 1 1 2 1 1 1 2 2 1 1 1 1 2 2 2 2 2 2 2 2 2 2 2 2 2 2 2 1 2 2 2 1 2 2 2 2 1 1 1 1 2 2 2 1 1 2 1 2 1 1 1 1 1 2 2 1 1 1 2 1 2 1 1 1 2 1 1 2 1 2 1 2 1 2 1 1 1 2 1 2 2 2 2 2 2 2 2 2 2 2 2 2 2 1 1 2 2 2 2 2 2 2 1 2 2 1 1 2 1 1 2 1 0 1 1 2 1 2 1 1 1 2 2 1 1 1 1 1 2 2 2 1 2 1 2 1 2 2 2 2 1 2 2 2 1 1 1 1 1 1 1 2 2 2 2 2 2 1 1 2 1 2 2 1 1 1 1 0 2 2 2 1 2 1 0 2 2 2 2 1 2 2 2 2 1 2 1 1 1 2 2 2 1 1 1 2 0 1 2 2 2 1 1 2 2 1 1 2 1 2 2 1 2 2 2 2 2 2 2 2 2 2 0 2 2 2 0 2 2 1 2 2 2 2 2 2 1 0 2 2 2 1 1 2 1 2 1 1 1 0 2 2 2 2 2 2 1 1 2 0 2 2 1 1 1 0 2 2 2 0 2 1 0 2 2 2 1 2 1 2 1 0 1 2 1 2 2 2 2 2 2 1 2 2 1 2 0 1 2 0 2 2 2 2 2 1 1 1 1 2 1 1 2 2 2 2 1 2 0 2 2 1 1 1 2 2 2 2 0 2 2 2 2 2 2 2 2 2 2 1 2 2 2 2 0 1 1 2 2 2 2 2 2 2 2 2 2 2 2 2 2 2 2 2 2 0 2 2 2 2 2 2 2 2 2 2 2 1 1 0 0 2 2 2 2 2 2 1 2 1 1 1 1 1 2 2 1 0 1 2 1 1 2 1 1 1 1 2 2 2 2 1 2 2 2 0 1 1 2 1 1 2 1 1 1 1 2 2 2 2 2 2 2 2 1 2 2 1 1 1 2 2 2 2 1 1 2 2 2 2 1 1 1 1 1 1 1 2 1 2 2 2 2 2 2 2 2 2 2 2 2 2 2 2 2 2 2 2 2 2 2 2 2 2 2 0 2 2 2 2 2 2 2 2 2 1 1 2 2 2 2 2 0 2 1 2 0 1 1 2 2 2 2 2 2 1 1 0 1 2 2 2 1 2 1 1 2 1 2 2 2 2 2 0 2 2 2 1 1 2 2 2 2 2 1 2 2 1 1 2 2 0 1 0 2 2 1 2 2 2 2 1 1 2 2 2 1 2 1 2 1 1 1 1 2 1 1 1 1 1 1 2 2 2 2 2 2 0 2 2 1 2 2 2 0 2 2 1 1 1 2 1 2 0 0 1 1 0 1 2 2 2 2 2 1 2 2 1 1 2 2 2 0 2 2 2 1 1 1 1 1 2 2 2 2 2 2 2 0 0 2 0 0 1 1 1 0 2 2 2 2 2 2 2 1 0 0 1 1 2 1 0 2 2 1 2 2 1 1 1 1 1 2 2 2 1 2 1 2 2 1 2 1 1 1 1 0 2 2 1 2 2 2 0 0 1 2 2 1 1 1 1 2 2 1 1 2 2 2 2 2 1 1 2 1 2 2 2 2 2 2 1 2 2 2 1 1 1 2 2 1 1 1 1 1 1 1 1 2 1 2 0 0 0 0 0 2 2 2 2 1 2 2 2 2 0 2 0 0 2 2 2 1 2 1 2 1 1 2 2 1 1 1 1 2 0 0 2 0 0 0 0 0 1 1 0 2 1 1 1 2 2 1 1 1 2 1 1 2 2 1 2 2 2 2 2 1 1 1 1 1 2 2 2 2 0 0 0 1 0 2 2 2 2 2 2 2 2 2 2 0 1 2 2 1 2 1 0 0 2 0 2 2 1 2 2 2 1 1 2 2 2 2 2 2 2 2 2 2 2 2 1 2 0 1 2 2 1 2 2 1 2 2 0 1 2 2 2 1 1 2 1 1 0 1 2 1 2 1 1 1 1 2 2 1 1 1 2 1 2 2 2 2 2 2 1 1 2 1 1 1 2 1 2 1 2 0 2 2 2 0 2 2 2 0 0 1 2 2 2 2 2 2 2 1 2 2 2 2 2 2 2 1 1 1 2 2 2 2 2 2 2 2 2 2 1 2 2 1 2 0 2 1 0 2 2 1 2 2 2 2 0 1 1 1 1 1 0 2 2 2 2 2 2 2 1 2 1 2 1 2 1 2 0 0 2 1 1 1 2 1 2 2 1 2 0 2 1 0 1 0 1 1 2 1 1 2 1 2 1 2 2 0 2 2 1 1 1 2 0 1 1 2 1 2 1 1 2 1 2 2 1 1 1 1 1 1 1 1 1 1 2 2 2 0 2 2 2 2 2 2 2 2 2 1 1 2 2 1 2 2 2 2 1 2 2 1 2 2 2 2 2 2 2 1 2 2 2 2 1 1 1 2 1 2 2 1 2 1 1 1 2 2 2 2 1 2 2 0 0 2 1 2 2 2 1 2 0 1 2 2 1 1 1 2 2 1 0 1 2 1 1 1 1 2 2 2 1 1 2 2 2 1 2 2 1 1 1 1 1 1 2 2 2 2 2 0 2 1 0 2 2 2 2 2 2 1 2 2 2 2 1 2 2 2 0 0 2 2 2 1 1 1 1 2 1 2 0 2 0 0 0 2 1 1 0 2 2 2 2 1 2 2 2 1 2 2 0 2 2 0 2 2 0 1 1 1 1 2 2 2 2 2 2 2 2 2 2 0 2 2 2 2 1 2 2 1 1 1 2 1 2 1 2 1 0 2 2 0 0 1 1 2 1 2 1 1 2 1 1 2 2 1 1 1 2 2 2 1 2 1 1 1 1 2 2 2 2 2 2 1 2 1 2 1 2 1 1 2 1 0 1 2 2 1 2 1 2 2 1 2 0 2 2 0 2 2 2 2 0 2 2 1 2 1 1 2 2 2 0 2 1 1 2 2 1 1 2 2 1 1 2 2 2 1 1 1 1 2 2 1 2 1 1 2 0 2 1 1 2 1 1 2 1 1 1 1 1 2 1 1 2 2 1 2 2 1 2 2 0 2 2 2 2 2 2 2 0 2 0 2 2 0 1 1 1 0 0 1 2 1 1 1 1 2 2 2 1 1 2 2 1 1 2 2 2 2 2 2 2 0 1 2 2 2 2 2 1 2 2 2 2 2 1 1 1 0 2 2 2 2 1 2 2 2 0 1 1 2 2 2 2 1 2 2 2 0 2 2 1 1 2 1 1 2 2 1 1 2 1 2 2 2 2 2 2 1 0 2 1 2 1 2 1 2 1 2 1 2 2 1 1 1 2 1 2 1 0 0 0 0 0 0 0 0 0 1 1 0 1 2 2 2 1 2 2 2 2 2 2 1 1 1 0 2 2 2 0 2 1 2 2 1 1 1 1 1 1 1 2 1 2 1 2 2 2 2 2 1 1 2 2 2 2 2 2 1 1 2 1 1 2 1 0 2 2 2 2 1 1 1 1 1 1 0 1 1 1 1 2 1 1 2 2 2 2 2 1 2 2 2 2 2 2 2 1 1 2 1 2 2 0 2 2 2 2 2 1 1 2 1 2 2 0 1 0 2 2 1 1 1 0 2 2 0 0 2 2 1 1 2 2 2 1 1 2 2 1 2 1 1 1 2 0 2 0 2 2 2 2 2 2 2 2 2 2 2 2 1 2 2 0 2 1 1 2 2 2 2 2 1 2 2 2 2 2 2 2 2 1 1 2 2 2 1 2 2 2 1 1 2 1 2 0 1 1 2 2 1 2 2 2 2 2 1 2 1 1 2 2 2 1 1 2 2 2 2 1 1 2 2 1 1 2 2 1 2 2 2 2 0 1 1 2 2 2 1 1 1 2 2 2 2 2 2 2 2 2 2 0 2 2 1 2 2 2 2 2 2 2 0 2 2 2 2 1 2 2 2 2 1 1 2 2 1 1 2 1 2 1 2 2 0 2 1 2 1 2 2 2 2 1 1 2 1 2 2 2 1 1 1 1 1 2 2 2 2 1 2 2 2 2 2 2 2 2 2 2 2 1 1 1 2 2 2 2 2 1 0 2 0 2 2 2 2 2 1 2 1 2 1 1 2 2 2 1 0 2 2 1 2 2 2 1 2 1 1 2 1 1 1 2 2 2 2 2 1 2 0 1 1 2 1 2 2 2 2 2 0 0 0 0 2 1 2 2 2 2 2 2 0 2 2 2 1 1 2 2 2 2 1 1 1 1 1 2 2 1 2 1 2 1 1 2 2 1 1 2 1 0 0 2 1 1 1 1 2 1 1 2 2 2 0 2 2 1 2 1 2 2 1 1 1 1 2 2 0 2 2 2 2 1 1 2 2 1 2 0 0 2 1 0 0 1 1 1 1 2 1 1 0 0 2 2 2 2 2 0 2 2 2 0 0 0 2 2 2 2 2 2 0 2 2 2 2 2 2 0 2 2 2 0 2 2 2 2 2 2 0 2 0 2 0 2 2 0 2 2 2 2 2 2 2 2 2 2 2 2 2 0 2 2 2 2 2 2 2 2 2 2 2 2 2 2 2 2 2 0 0 2 0 0 2 2 2 2 0 0 2 2 2 2 2 0 0 2 2 2 2 0 2 2 0 0 2 2 2 2 2 0 0 0 0 0 2 0 0 2 2 2 2 2 2 2 2 2 2 2 2 2 2 2 2 2 0 0 2 2 0 2 2 1 2 2 2 1 2 1 0 1 0 0 0 2 1 2 2 2 2 2 1 2 2 1 1 1 2 2 2 2 0 0 0 0 2 2 2 2 2 2 2 2 2 2 2 1 1 2 2 1 2 2 1 2 1 1 1 1 1 1 2 1 1 1 1 1 2 2 2 1 2 2 2 2 2 1 2 2 2 2 1 1 2 2 2 1 2 2 0 2 2 2 1 1 1 1 2 2 2 0 2 1 2 0 0 1 2 2 2 1 2 0 2 2 2 1 1 1 1 2 2 1 1 2 2 2 1 1 1 2 0 1 1 0 1 2 2 2 0 2 2 2 2 1 1 1 1 1 1 2 2 2 2 2 2 1 1 2 2 2 2 2 2 2 2 2 1 2 1 2 2 1 2 1 2 2 1 2 1 1 2 2 2 2 2 2 2 2 1 2 2 1 2 2 2 2 2 1 2 1 1 2 1 1 2 2 2 2 2 2 2 2 1 1 1 1 0 2 0 2 2 2 2 1 2 1 1 2 2 2 0 2 1 2 2 1 1 2 2 0 1 1 2 2 2 2 1 2 1 1 2 2 1 2 2 2 2 2 1 2 1 1 2 1 2 2 1 2 2 1 1 1 0 2 2 2 2 1 2 1 2 1 1 2 1 1 1 1 1 2 1 1 1 2 2 2 1 1 2 2 2 2 2 2 2 2 2 1 2 2 1 2 2 2 1 2 0 2 2 2 1 1 2 2 2 2 2 2 2 2 2 2 2 1 2 2 2 1 1 1 1 1 2 2 2 2 1 1 1 2 1 1 1 2 1 2 1 2 1 1 1 2 1 2 1 1 1 2 2 2 2 1 2 2 1 0 2 1 1 1 1 2 2 1 1 0 2 0 0 0 0 1 0 2 1 2 2 0 2 0 1 2 1 2 1 2 1 1 1 1 2 2 2 1 2 2 2 1 2 2 2 1 1 1 2 2 2 0 1 2 1 1 0 0 1 1 2 2 2 2 1 2 2 2 1 1 2 2 2 1 2 2 2 1 2 2 2 2 1 2 1 1 1 1 1 1 1 2 0 1 2 1 1 2 1 0 0 1 1 0 1 1 2 2 1 2 0 1 0 0 0 0 2 2 2 1 1 1 2 2 1 2 2 2 2 1 2 2 2 1 1 2 1 2 2 1 1 1 2 1 2 1 2 2 2 2 2 2 2 2 1 1 1 2 1 2 2 2 2 0 1 1 2 1 2 0 0 1 1 1 1 1 2 2 2 1 0 1 1 1 1 1 1 1 1 1 2 1 2 1 2 1 1 2 1 2 0 2 2 2 1 1 1 1 2 2 1 1 1 2 2 2 1 2 2 2 2 2 1 2 1 2 1 2 1 1 2 2 2 2 2 2 2 1 2 1 1 1 2 2 1 2 2 2 1 2 1 2 2 2 1 0 2 2 1 1 2 2 2 2 2 0 2 2 2 2 1 2 2 1 2 1 1 1 2 1 1 1 2 0 1 2 2 2 2 2 1 1 2 2 2 2 2 2 1 1 1 2 2 1 1 1 1 1 2 2 2 1 2 1 1 1 1 1 1 2 1 1 2 2 2 2 2 2 1 2 2 2 2 2 1 1 1 1 2 1 1 1 1 2 1 2 1 1 1 1 1 2 1 1 1 2 1 2 2 2 2 2 2 2 2 2 2 2 2 1 1 1 1 2 1 1 1 1 2 2 2 2 2 2 2 2 2 2 2 2 2 1 2 1 2 2 2 2 1 1 1 1 2 1 1 2 2 2 2 2 1 2 2 1 2 2 1 2 1 1 2 1 1 2 1 1 2 2 1 1 1 2 2 2 0 0 1 2 1 2 1 1 2 1 2 2 1 2 1 1 1 1 1 2 1 1 2 1 2 1 1 1 2 1 2 2 1 1 2 0 2 1 1 1 1 1 1 2 1 1 2 1 1 1 2 1 2 1 1 1 1 2 1 1 1 1 2 0 2 2 2 1 1 1 2 2 2 2 2 1 1 2 1 2 2 1 1 2 2 2 1 1 2 2 1 0 1 2 2 1 1 2 2 1 1 1 2 2 1 2 2 1 2 1 1 2 2 2 2 2 2 2 1 1 2 2 1 2 2 2 2 2 1 2 2 2 2 2 2 2 2 2 2 2 2 2 2 1 2 1 1 1 1 1 1 2 0 2 2 2 1 2 2 2 1 2 2 1 2 1 1 2 1 2 2 2 1 2 1 2 0 2 1 2 1 2 2 1 1 2 1 1 2 1 2 2 2 2 2 2 2 1 2 1 1 1 1 1 1 1 1 1 1 2 2 1 1 2 2 2 0 1 1 2 1 1 2 2 2 2 2 2 2 1 1 2 1 2 1 2 2 1 1 1 2 2 2 1 2 2 2 2 2 1 1 1 2 0 1 2 2 2 2 1 1 2 2 2 2 1 1 2 2 2 2 2 2 1 2 2 1 2 2 2 2 1 1 1 2 2 2 0 1 2 2 1 2 1 1 2 2 1 2 1 2 1 2 2 2 2 2 2 2 2 2 2 2 2 2 1 2 1 1 1 2 2 2 2 2 2 2 2 2 2 1 1 1 1 1 2 2 2 1 2 1 1 1 2 2 1 2 2 1 2 1 1 2 2 2 1 1 2 2 2 2 2 1 2 1 1 1 2 2 1 1 2 1 2 0 1 2 2 1 2 1 2 2 2 1 2 2 2 2 1 2 2 2 1 2 2 2 2 2 2 2 2 1 1 1 1 2 2 1 1 2 1 2 2 2 2 2 2 1 1 1 1 1 2 1 2 2 2 2 2 2 2 0 1 1 2 1 2 2 1 1 2 2 2 2 2 1 1 1 2 2 2 1 1 1 2 1 2 1 1 2 2 2 1 2 0 1 1 2 1 1 2 0 0 2 2 1 1 2 2 1 1 2 0 2 2 2 2 2 2 2 1 1 2 1 2 1 1 2 1 1 1 2 2 2 1 1 2 2 2 1 1 1 1 2 2 2 0 2 1 2 2 1 2 1 2 2 2 2 0 2 0 1 1 2 2 2 1 1 1 2 2 2 1 1 1 2 0 0 1 2 0 0 1 2 1 0 0 1 2 2 2 2 1 2 2 2 2 2 2 2 1 1 1 1 1 1 1 2 2 1 2 1 2 2 2 2 2 2 0 2 1 2 1 1 1 1 2 2 1 2 2 2 2 1 1 1 1 1 2 2 2 0 1 2 2 2 2 2 2 2 1 1 1 2 1 2 1 2 2 2 2 2 2 2 2 2 2 2 2 2 2 2 2 0 2 2 2 1 2 1 1 2 1 2 2 2 2 2 1 2 2 2 2 2 2 2 1 2 2 2 1 1 2 1 2 2 1 2 1 2 2 0 0 2 2 2 2 2 2 2 2 2 2 1 1 2 1 2 0 2 2 1 2 2 2 2 2 2 2 2 2 2 2 0 2 2 2 2 2 2 2 2 2 2 1 2 1 2 2 2 2 2 2 2 1 1 1 2 2 1 2 1 1 2 2 0 1 1 1 0 1 1 1 2 1 1 2 2 2 2 2 1 1 2 2 2 2 1 1 2 2 1 2 1 2 2 2 1 2 1 2 2 1 2 2 1 1 2 2 1 1 1 1 2 2 2 2 2 2 2 2 1 1 2 2 0 2 2 1 2 2 2 2 2 2 0 2 1 2 2 1 2 1 1 1 1 1 2 1 2 2 1 1 0 0 0 2 2 1 1 1 2 2 2 2 2 1 2 2 2 2 2 2 2 2 2 2 2 2 1 2 2 2 2 1 0 2 2 2 1 1 2 1 2 1 1 1 2 1 2 1 2 2 1 2 1 2 2 2 1 2 2 2 2 2 2 2 2 2 2 1 0 2 2 1 2 2 1 1 2 1 2 1 1 2 1 1 1 1 1 0 1 2 0 2 1 2 1 0 1 1 2 2 1 2 2 2 2 2 1 2 2 2 2 1 2 2 2 2 2 2 2 2 2 1 1 2 2 2 1 2 2 2 0 0 2 2 1 1 2 1 2 1 2 2 2 2 2 2 2 2 1 1 1 1 1 1 1 2 2 1 0 0 2 2 1 2 1 2 2 2 2 1 1 2 2 2 1 1 2 1 1 1 1 1 1 1 1 1 2 2 2 0 1 1 1 0 0 1 1 2 2 1 2 1 1 0 2 2 1 2 2 2 2 0 0 1 1 2 1 2 2 0 2 1 2 2 1 1 1 1 1 0 1 2 2 2 2 2 2 1 1 1 1 2 1 2 2 2 1 2 1 2 1 2 1 1 2 2 2 2 2 2 2 2 2 2 2 2 1 2 2 1 2 1 1 2 2 2 1 1 1 1 1 2 2 2 2 2 2 0 2 2 2 2 2 1 2 2 2 1 1 2 1 1 2 1 2 2 2 2 2 1 2 2 2 2 1 2 2 2 2 2 1 2 2 1 1 1 2 1 1 2 2 2 2 1 1 1 1 2 1 1 2 1 0 1 1 1 2 2 1 1 1 2 1 1 2 2 1 2 2 1 1 0 0 2 1 2 2 2 1 1 2 1 2 2 2 1 2 2 1 2 2 2 2 1 0 1 2 2 2 2 1 1 1 2 2 2 2 1 1 2 2 1 2 1 1 1 1 1 0 2 2 2 2 2 1 1 1 2 1 1 2 1 2 2 2 0 1 1 1 1 2 2 2 2 1 1 2 2 2 2 2 1 2 1 1 2 1 1 1 2 2 2 1 2 2 1 1 2 2 2 2 2 2 2 2 0 2 2 2 1 2 2 1 1 1 1 1 1 2 2 2 2 2 2 2 1 1 1 2 2 2 2 1 2 2 2 2 2 2 2 2 2 1 2 1 2 2 2 2 2 2 1 2 2 2 2 1 1 0 1 2 2 1 1 1 1 1 2 2 2 1 1 2 0 0 0 2 2 2 2 1 2 0 2 2 2 2 2 2 1 1 1 2 1 2 1 1 2 2 0 1 1 1 2 2 2 2 2 1 2 1 1 2 1 2 1 1 1 1 2 0 2 1 2 1 1 2 1 1 2 0 1 2 1 2 0 1 2 2 2 2 1 1 2 1 1 2 1 1 1 2 1 2 2 1 2 2 1 1 1 2 1 1 1 1 2 0 0 2 0 2 2 2 2 2 0 2 2 2 2 2 1 1 1 2 2 2 2 1 2 2 0 0 0 2 1 2 1 2 1 1 2 2 1 1 2 1 2 2 0 2 2 1 2 2 1 1 1 2 2 2 2 1 2 2 2 2 2 2 1 1 2 1 2 2 2 2 1 2 2 1 1 1 1 2 2 2 2 2 0 2 1 2 1 2 2 1 2 1 0 0 1 1 0 2 1 2 2 2 0 1 2 2 1 1 2 2 2 1 2 1 1 2 2 1 1 1 1 1 2 0 2 2 2 1 1 2 0 2 2 2 1 1 1 1 1 1 2 2 1 1 2 1 2 1 1 2 2 2 2 0 2 2 0 0 1 1 1 1 2 2 1 1 1 1 1 1 1 0 0 2 1 1 2 2 1 1 2 1 1 2 1 1 2 2 1 2 1 1 2 2 2 2 1 2 2 2 2 2 2 1 1 1 2 1 2 1 1 0 2 0 2 2 2 2 1 2 0 1 0 1 2 1 2 1 1 2 2 2 1 2 2 2 1 2 2 2 2 2 1 1 2 2 2 2 1 1 1 1 2 2 1 1 2 2 2 2 1 2 0 1 1 2 2 1 2 2 2 2 1 0 2 2 2 2 2 1 2 1 2 2 2 2 1 1 2 1 2 2 0 2 0 2 2 1 1 2 2 2 2 2 2 2 2 0 1 0 1 2 1 1 1 2 0 2 2 1 1 2 1 2 2 2 1 2 0 2 2 1 2 2 2 2 1 1 1 2 2 1 2 0 2 2 2 2 2 1 1 1 1 2 1 2 2 1 1 1 1 1 2 2 2 1 1 2 1 0 0 1 2 1 1 2 1 1 2 2 1 1 1 0 2 1 1 1 2 2 2 2 1 2 1 2 2 2 1 1 2 0 2 2 0 2 1 0 0 2 1 2 1 2 1 2 2 2 2 2 2 0 2 2 2 0 0 0 0 2 2 2 2 2 2 2 2 2 2 0 0 2 0 2 2 2 2 2 2 2 2 2 2 2 2 0 2 2 2 2 0 2 2 2 2 2 2 0 2 2 2 2 2 2 2 0 2 2 2 2 2 2 2 2 0 0 2 2 0 0 0 0 2 2 0 0 2 2 0 0 2 2 2 2 2 2 2 2 2 2 2 2 2 2 2 2 2 2 2 2 1 1 2 2 2 2 2 2 0 2 2 2 2 0 2 2 2 2 2 2 2 2 2 2 2 2 2 1 1 1 2 2 2 2 1 2 2 1 1 2 1 1 1 2 1 2 2 2 2 2 2 1 2 0 1 1 1 2 1 1 2 2 2 1 2 2 2 2 1 1 1 1 2 1 1 1 2 1 1 1 1 1 2 2 1 2 1 2 2 2 2 1 1 2 0 2 2 2 2 1 2 2 2 2 0 1 1 2 2 2 1 2 2 1 2 2 1 2 1 1 1 1 2 2 0 2 2 1 1 2 2 2 2 2 2 2 1 1 2 2 2 1 1 2 2 1 1 1 2 1 2 1 1 2 0 1 2 0 2 2 1 1 1 1 2 1 0 1 1 2 0 2 1 2 2 1 1 1 1 2 2 1 2 2 2 2 1 2 1 1 2 1 2 1 2 1 0 2 1 1 2 2 1 1 2 2 1 2 0 1 1 1 2 1 1 1 2 2 0 1 1 2 2 1 2 2 0 1 2 2 0 0 2 2 1 2 1 1 1 2 1 2 1 2 2 1 2 2 1 2 2 1 1 2 2 1 2 2 1 2 1 1 2 2 1 2 2 2 1 1 1 1 2 2 2 2 0 2 2 0 2 0 2 1 1 1 1 1 2 1 2 1 2 2 2 1 0 1 2 2 2 2 2 2 2 2 2 2 2 2 2 1 2 1 2 2 2 0 2 1 1 1 1 1 2 2 2 2 2 2 2 2 1 1 1 2 2 2 1 1 1 2 1 2 1 1 1 1 2 2 2 0 2 2 2 1 2 2 1 1 2 2 1 0 0 0 1 1 2 0 1 1 0 2 1 2 2 1 2 1 2 1 1 2 1 1 2 1 1 2 1 1 2 2 2 1 2 1 1 2 2 1 2 1 1 1 2 2 1 0 0 2 1 1 2 2 0 2 2 1 2 2 1 2 2 0 2 2 2 2 2 2 2 1 1 1 2 2 2 1 2 2 1 1 2 1 1 2 2 1 1 2 2 2 1 2 2 2 1 1 2 1 1 1 2 1 1 1 2 1 1 2 1 2 1 1 1 2 0 2 2 1 1 1 1 2 2 2 1 1 1 2 2 1 1 1 1 1 2 2 2 1 1 0 2 2 2 2 2 2 0 2 0 2 2 2 2 0 2 2 2 2 2 2 2 2 0 0 0 2 2 2 0 2 2 2 2 2 2 2 2 2 2 2 2 2 2 0 0 2 2 0 2 2 0 2 2 2 2 2 2 0 0 2 2 2 2 2 2 2 2 2 2 2 0 2 0 0 2 2 2 0 2 2 2 2 2 2 2 2 0 2 2 0 1 2 2 2 2 1 1 2 2 2 2 2 2 0 1 1 2 2 2 2 1 2 2 2 1 1 2 2 2 2 1 2 2 2 2 2 2 2 0 1 2 1 1 2 2 2 2 2 2 2 2 2 2 2 1 1 1 0 2 1 1 2 2 2 2 2 2 2 1 1 1 1 2 1 1 1 2 1 0 2 2 2 2 2 2 1 1 2 2 1 1 2 2 2 2 2 2 2 1 1 2 1 2 2 1 1 1 2 2 1 2 2 2 1 2 2 2 2 2 2 2 2 2 2 1 1 1 2 2 2 2 2 1 2 1 2 2 1 1 2 2 1 2 2 2 2 2 2 2 2 1 2 2 1 2 1 1 1 2 1 2 2 2 2 1 1 1 1 2 2 2 1 2 1 2 1 2 2 2 1 1 1 1 1 1 2 2 2 0 2 2 1 2 2 2 2 2 1 1 1 1 1 1 2 2 2 2 1 2 2 2 1 1 1 1 2 2 1 2 1 0 0 1 2 2 2 2 1 2 1 2 2 2 2 1 2 2 2 2 2 2 2 2 1 2 2 1 1 1 1 2 1 1 1 2 2 2 2 1 2 2 2 2 2 2 0 2 2 2 2 2 2 1 1 1 1 1 2 2 2 2 1 1 2 2 2 2 2 2 1 2 2 1 2 2 1 2 2 1 1 1 2 2 2 2 1 2 2 2 2 1 2 2 1 2 2 1 1 2 2 2 2 2 2 2 2 2 2 1 2 2 2 2 2 2 2 2 2 1 1 1 2 1 2 2 1 1 2 2 2 2 0 1 1 1 2 2 1 2 2 2 2 2 2 2 2 1 1 2 1 2 2 1 1 2 2 2 1 1 1 2 2 1 1 2 2 1 2 2 2 2 2 2 2 2 2 2 2 2 1 1 2 1 1 1 2 1 2 1 0 2 1 2 2 2 1 1 2 2 2 2 2 2 1 2 1 2 1 1 1 2 1 1 2 2 2 1 2 2 2 1 1 1 2 2 2 1 2 2 2 1 2 1 1 2 2 1 1 2 2 2 2 2 0 2 2 2 1 2 2 2 2 2 2 1 2 1 2 1 1 1 1 2 2 2 2 2 2 2 2 1 2 2 1 1 1 1 1 2 1 2 2 2 1 1 2 2 2 2 2 1 2 1 1 2 2 2 2 2 1 2 1 2 1 2 2 2 1 2 1 2 1 2 1 1 1 1 2 1 1 2 2 2 2 2 2 2 2 2 1 2 2 0 1 1 0 2 1 1 2 1 2 2 2 2 0 2 1 2 1 2 2 2 2 1 1 2 1 2 1 2 2 2 2 2 2 2 2 2 2 2 1 1 1 2 1 1 1 2 1 2 0 0 2 1 2 2 1 1 2 1 2 2 1 2 1 2 1 2 2 1 1 1 1 1 2 1 2 1 2 2 2 2 2 1 2 1 1 2 2 1 2 1 1 1 2 1 2 2 2 2 2 2 2 1 2 2 2 2 1 1 1 1 2 1 1 1 0 0 2 1 2 2 1 1 1 1 1 1 1 1 1 2 2 2 1 2 1 2 1 2 2 1 2 1 2 1 2 0 1 2 2 2 1 1 2 2 2 2 2 2 2 0 2 0 2 1 2 1 2 1 2 2 2 0 0 2 1 2 1 2 1 2 2 1 1 1 1 2 2 2 1 1 2 1 1 2 2 1 2 1 2 0 2 2 2 1 1 0 2 2 2 2 2 1 1 2 2 2 2 0 1 2 0 1 1 1 1 2 2 1 1 1 2 0 2 2 2 1 1 1 1 1 0 2 2 1 1 2 1 1 2 1 1 2 1 1 1 1 2 2 2 2 1 1 2 2 2 1 2 1 1 2 2 0 2 2 2 2 2 2 2 2 1 1 2 2 1 2 1 2 2 1 2 1 1 1 1 1 2 2 1 1 1 2 2 1 0 2 2 2 2 2 1 2 2 2 1 2 0 2 2 1 2 2 2 2 1 2 1 2 2 1 2 2 2 2 1 1 2 1 1 1 1 2 0 2 2 1 1 1 1 1 2 1 0 2 1 2 1 2 2 2 0 1 1 2 1 1 2 2 1 1 1 2 2 1 1 1 0 2 2 1 1 1 1 2 2 1 2 0 0 1 0 0 2 2 2 2 2 2 2 1 2 1 0 1 1 2 1 1 1 0 1 1 0 1 1 1 1 2 1 2 0 0 1 1 2 1 2 2 2 2 2 1 2 2 2 2 1 1 2 2 1 0 2 1 2 0 2 0 0 2 2 1 1 2 0 2 2 2 2 2 1 1 1 2 1 2 1 1 1 2 2 2 1 2 2 2 2 2 1 1 1 2 2 2 1 2 2 1 2 2 2 2 1 2 1 1 1 2 1 1 2 1 2 2 0 2 2 1 1 1 1 2 2 2 2 1 1 1 1 1 1 0 1 2 0 2 1 1 2 2 0 2 0 2 0 1 1 2 2 2 1 2 2 2 1 1 2 2 0 2 1 0 2 2 2 1 2 0 2 0 0 1 2 2 1 1 2 1 1 1 2 1 2 2 0 2 2 1 1 1 1 1 2 2 2 1 2 1 2 2 1 2 2 1 1 2 2 2 1 2 2 2 0 1 1 2 0 1 2 2 2 2 1 2 1 2 2 2 2 1 1 1 1 1 1 2 2 2 2 2 1 1 2 1 1 1 1 0 1 1 1 2 2 2 2 1 1 2 1 1 1 1 1 2 1 2 2 2 1 1 1 1 2 1 2 2 1 0 2 1 2 2 1 1 1 2 0 2 0 2 2 2 1 0 2 2 1 2 2 2 2 1 0 2 2 2 0 2 2 1 2 2 1 2 1 1 0 2 2 2 2 2 2 2 2 1 1 1 2 2 2 2 0 1 1 0 2 0 1 0 1 2 1 1 1 1 2 2 2 2 2 2 2 1 2 1 1 0 2 2 1 1 1 1 2 2 2 1 2 2 0 1 2 2 1 1 2 2 2 2 0 2 1 0 2 1 2 1 1 1 1 1 2 2 2 2 2 2 1 1 1 1 1 2 2 1 1 2 2 2 1 2 2 1 2 1 2 2 1 2 1 2 2 2 1 1 2 2 2 1 2 2 0 1 1 2 1 2 1 2 1 2 1 2 2 2 2 1 1 2 1 1 2 1 1 2 2 2 2 2 1 2 2 2 2 2 2 1 1 2 1 2 2 2 1 1 1 1 1 1 2 2 2 2 2 0 1 2 1 1 2 2 2 2 1 1 1 2 2 1 2 2 2 1 1 1 1 2 2 2 0 0 2 1 2 2 2 1 2 1 2 2 1 2 2 2 1 2 2 2 1 2 2 1 2 1 1 1 2 2 1 2 2 2 1 1 1 1 2 2 2 2 0 2 2 2 1 2 2 2 0 2 1 1 1 2 2 2 2 2 1 0 1 1 1 1 1 2 1 1 1 2 1 2 2 2 1 2 2 1 2 2 1 2 2 2 2 2 1 1 2 2 2 2 2 2 2 2 1 2 2 2 2 2 2 2 2 1 2 2 2 2 1 1 1 2 1 1 1 1 2 1 2 1 2 1 2 1 1 1 1 2 2 1 1 1 0 1 1 2 1 2 2 2 1 2 2 2 2 2 2 2 2 2 1 2 2 1 1 2 0 2 0 1 0 0 2 2 2 2 2 2 2 1 1 1 1 1 1 1 2 1 2 2 2 2 2 2 2 0 2 2 0 2 2 0 2 2 2 2 2 2 2 2 2 2 2 2 2 2 2 2 2 2 2 2 2 2 2 2 2 2 2 2 2 2 2 2 2 2 2 2 2 2 2 2 2 2 2 2 2 2 2 2 2 1 1 2 1 1 2 1 2 2 2 2 1 1 2 2 2 1 1 1 2 1 2 1 2 2 2 2 2 2 2 2 2 2 2 2 2 2 0 2 2 2 2 2 2 2 2 2 2 2 2 2 2 2 2 2 2 2 2 2 2 2 2 2 2 2 2 2 2 2 2 2 2 2 2 2 2 2 2 2 2 2 2 2 2 2 2 2 2 2 2 2 2 2 2 2 2 2 2 2 2 2 2 2 2 2 2 2 2 2 2 2 0 0 2 2 2 2 1 2 1 1 2 1 2 1 1 2 2 2 2 2 2 1 2 2 2 1 1 2 1 1 1 2 1 1 1 1 2 2 1 1 2 1 1 2 2 1 1 1 2 2 1 1 1 1 1 1 1 1 1 2 1 2 2 2 2 0 1 2 2 2 2 2 1 2 0 0 1 1 2 1 2 2 2 2 1 1 2 2 2 2 1 1 2 2 1 1 2 0 1 2 1 0 2 0 1 0 2 2 2 2 2 0 2 2 2 1 2 1 1 1 2 1 2 0 0 2 2 1 1 1 0 2 0 1 0 1 1 0 1 2 1 1 1 1 1 2 1 1 2 2 2 1 2 1 1 1 2 0 1 2 1 2 2 0 0 0 2 2 1 2 2 2 1 1 2 1 1 2 2 0 1 1 1 2 1 0 2 2 2 0 2 0 2 2 2 2 0 2 0 0 2 2 0 2 2 2 2 2 2 2 2 2 2 2 2 0 2 1 2 1 2 2 2 1 2 2 1 2 1 2 2 0 2 1 1 2 1 2 0 1 2 2 1 1 1 2 2 2 1 2 1 2 1 1 1 2 1 1 1 1 1 1 2 1 1 2 1 2 1 2 1 1 2 1 2 2 0 2 1 2 2 2 0 2 2 2 1 2 1 1 1 1 2 1 1 2 1 2 0 2 0 2 0 2 2 2 0 2 2 2 2 2 0 0 2 2 2 2 2 0 0 2 2 2 2 2 2 0 2 2 2 2 2 0 2 2 2 2 1 1 1 2 1 2 1 1 2 2 2 2 2 0 1 1 1 1 1 1 1 2 1 1 1 2 1 2 2 1 2 2 0 2 2 2 1 2 2 2 1 1 2 1 0 0 0 1 1 2 2 1 1 1 1 1 2 0 2 2 2 2 2 1 1 2 2 2 2 2 0 2 1 2 2 2 2 2 2 0 0 2 2 2 2 1 0 2 1 2 1 1 1 0 2 1 1 1 1 2 1 1 1 2 2 2 2 1 2 1 2 1 1 2 2 2 2 2 1 0 1 2 2 2 0 2 2 1 2 1 1 2 1 2 2 1 2 1 1 2 0 1 2 2 2 2 1 2 2 1 0 1 1 1 1 1 2 2 1 2 0 2 2 1 2 2 1 1 1 2 2 1 2 2 1 2 2 1 2 1 1 2 1 1 2 1 1 1 1 1 1 1 1 1 2 1 1 2 2 2 1 1 1 1 1 2 2 1 1 1 2 2 1 1 1 2 2 1 1 2 2 2 1 2 1 1 1 1 1 1 1 1 1 1 1 1 2 1 1 1 2 1 2 1 2 2 1 1 1 1 2 2 1 2 2 2 2 2 1 1 1 2 1 2 1 2 2 2 1 1 1 1 1 2 2 1 1 2 2 2 2 1 2 1 1 2 1 1 1 2 2 2 2 1 2 2 1 2 2 1 1 2 2 2 1 1 1 1 2 2 1 1 1 1 1 1 2 2 2 2 2 2 2 1 2 1 0 2 1 1 2 1 1 2 1 2 0 2 1 1 2 2 0 2 2 2 2 2 2 2 2 2 1 2 2 2 2 2 1 2 1 2 2 1 1 1 1 0 1 2 2 1 1 1 1 2 1 1 1 1 1 1 2 2 2 2 1 1 1 1 1 2 1 1 1 1 1 1 2 1 2 0 1 1 1 2 0 1 1 2 1 2 1 2 2 2 2 1 1 2 2 2 1 2 2 2 2 2 1 1 2 2 2 1 1 1 1 1 1 1 0 1 0 0 1 1 2 2 1 1 1 1 2 1 2 1 1 2 1 2 1 1 2 2 1 1 2 1 1 1 2 2 1 1 2 1 1 2 1 1 1 1 1 1 1 2 1 2 2 1 1 2 2 2 1 0 0 2 2 1 2 1 0 1 2 2 1 2 1 1 1 1 2 2 1 1 2 2 1 2 1 0 2 0 0 2 1 2 1 2 2 1 1 1 1 2 0 1 0 1 2 1 1 1 1 1 1 1 2 2 2 1 2 2 2 1 2 1 0 0 1 2 1 1 1 1 1 1 1 1 1 1 1 2 2 2 1 1 1 1 1 2 2 1 2 1 1 1 1 1 2 2 2 2 2 2 1 2 2 1 2 1 0 1 2 1 2 2 2 2 2 2 2 2 2 0 0 2 2 2 2 1 1 1 2 2 1 1 1 1 1 1 2 2 0 1 1 2 2 2 2 2 1 1 1 1 1 0 2 2 0 2 1 1 1 1 1 1 2 2 1 2 0 2 2 2 2 2 1 2 0 1 1 1 1 2 2 2 2 1 1 1 2 1 2 1 2 2 1 2 1 2 1 1 0 1 2 2 1 2 2 2 1 1 1 1 2 2 2 2 1 2 2 2 2 2 2 2 2 2 2 2 2 2 1 1 1 1 1 2 2 1 2 1 1 2 2 2 2 2 1 2 0 1 2 1 0 0 2 2 2 0 0 0 1 1 1 1 2 2 1 2 1 2 2 1 1 1 2 2 0 0 2 1 2 1 1 0 1 2 2 1 1 2 2 2 2 2 1 2 2 2 1 2 1 1 1 1 1 2 0 1 1 2 1 1 1 1 1 2 2 2 2 2 2 2 2 2 2 2 2 2 2 2 1 2 2 1 2 1 2 2 1 2 0 2 2 2 1 2 2 2 2 2 2 1 2 2 2 2 2 2 1 2 1 1 1 2 1 2 1 1 1 2 2 2 2 1 2 2 2 2 1 2 2 1 2 1 2 2 1 1 1 1 0 1 2 2 0 0 1 2 1 1 1 2 2 2 2 2 1 2 2 0 1 1 2 1 2 1 2 2 2 2 2 1 2 2 1 2 2 2 1 2 2 2 2 2 1 2 1 2 1 2 2 2 2 0 2 1 2 0 0 2 2 2 0 2 1 1 0 1 0 0 2 2 2 1 1 1 2 2 1 2 2 1 2 1 0 1 0 2 1 2 2 1 1 1 2 1 2 2 2 2 2 2 1 2 2 1 1 1 1 1 2 1 2 1 2 2 2 1 1 2 2 0 2 2 2 1 1 2 2 2 2 2 2 1 1 2 2 1 1 2 2 1 2 2 1 2 1 1 1 1 1 1 2 2 1 1 2 2 2 2 2 2 1 2 1 1 2 2 1 1 0 2 1 2 2 0 2 0 2 2 2 2 1 1 1 0 0 2 1 2 0 1 1 2 2 1 1 1 1 1 2 2 2 2 2 1 1 1 2 2 2 2 1 1 2 2 1 1 1 0 1 0 2 2 1 2 1 2 2 2 2 1 2 2 2 2 2 2 2 1 1 1 0 0 1 1 2 1 2 2 0 1 0 1 2 2 2 1 2 1 0 2 1 1 1 2 1 2 2 1 1 2 2 1 2 1 1 1 1 2 2 2 2 2 1 1 2 2 2 1 1 1 1 2 2 1 2 2 2 1 2 0 2 2 2 2 2 2 1 1 1 1 1 1 1 1 2 1 2 1 1 1 1 2 2 1 0 2 0 1 2 2 2 1 1 1 2 2 1 2 1 2 2 2 2 2 1 1 2 2 2 2 0 1 1 2 2 2 2 1 2 2 2 1 1 2 1 2 2 2 2 1 1 0 2 2 2 2 2 2 2 1 2 0 1 1 1 2 1 2 2 1 2 1 2 2 2 2 2 1 1 2 1 2 1 1 1 2 1 2 1 1 2 2 2 2 1 1 1 1 2 2 0 2 0 2 2 1 1 2 1 1 1 1 2 1 2 2 1 1 1 1 2 2 2 2 1 1 2 1 2 2 1 2 2 2 1 2 2 1 2 2 1 1 1 1 1 2 2 2 1 2 2 0 2 1 1 1 1 2 2 1 2 1 2 1 2 2 2 2 1 1 2 2 2 1 1 1 2 2 2 2 1 2 0 2 0 2 1 1 2 2 2 2 2 2 2 1 2 1 1 2 2 2 2 2 2 0 1 0 2 2 0 0 2 2 2 2 2 2 2 2 2 2 2 2 2 2 2 2 1 1 1 1 1 1 2 2 1 2 1 1 2 2 0 2 2 2 2 2 2 1 2 0 0 2 1 1 2 1 1 1 0 2 2 2 2 2 2 2 1 2 2 1 2 2 0 2 2 1 2 2 2 2 2 2 2 0 2 1 1 0 0 2 2 2 2 2 2 2 2 0 2 2 2 2 2 2 1 2 2 2 1 2 1 1 2 2 2 2 2 2 1 1 2 1 2 2 2 1 2 2 1 1 2 1 2 1 2 1 2 2 1 2 2 2 2 2 1 1 2 1 2 1 1 1 2 1 1 2 2 2 2 0 1 2 1 2 1 1 1 2 2 2 1 2 1 2 2 1 1 2 1 2 0 1 2 2 2 2 2 2 1 0 2 2 1 2 0 2 2 1 2 2 2 1 1 1 1 1 1 1 1 2 2 1 1 1 2 1 2 1 1 2 1 1 1 2 2 2 2 2 2 0 2 2 1 2 1 1 0 1 1 2 0 0 2 0 2 1 2 1 2 2 2 1 1 2 2 2 2 1 1 1 2 2 2 1 1 1 2 1 2 2 1 1 2 1 1 2 1 2 1 1 0 2 2 2 1 2 1 2 1 2 2 1 2 0 2 0 0 2 2 2 1 2 1 2 2 2 2 2 1 2 2 2 2 1 1 1 1 2 1 1 0 2 0 1 1 1 1 1 1 1 1 2 2 2 0 2 1 2 2 2 2 1 0 1 1 2 2 1 1 2 2 2 1 1 1 2 2 1 2 2 1 1 1 1 2 1 2 1 2 1 2 1 2 2 1 1 1 2 2 2 1 2 1 1 1 1 1 1 1 2 2 2 2 1 1 2 1 1 1 1 2 2 1 0 1 1 1 2 0 1 1 1 1 2 2 1 1 2 1 1 2 1 2 2 1 1 2 2 0 2 1 1 0 1 2 1 2 1 1 2 2 2 2 2 2 1 2 2 2 1 1 2 2 1 2 2 0 2 1 1 1 2 1 2 1 2 2 2 2 1 1 2 1 2 1 1 1 2 1 2 2 2 1 1 2 2 1 1 1 2 1 1 1 1 2 2 2 2 2 2 2 1 2 2 2 2 2 2 0 2 2 2 2 2 2 2 2 0 2 1 2 1 1 1 2 2 1 1 0 2 1 1 1 2 1 1 2 2 2 1 2 1 2 1 2 2 2 2 1 2 1 2 2 2 1 1 2 2 2 0 2 1 1 1 1 0 1 1 1 1 2 2 2 0 2 1 1 1 1 2 2 1 1 1 2 1 1 0 1 2 2 1 2 2 2 2 1 2 2 2 1 2 1 2 2 2 1 1 2 1 2 2 2 1 2 0 0 2 2 2 1 2 1 2 2 2 2 1 2 2 2 1 2 1 2 1 1 2 1 2 1 2 2 0 0 2 0 0 2 2 1 1 2 2 1 1 1 2 2 1 2 2 2 1 2 2 1 2 2 2 2 2 1 1 2 2 2 2 1 1 2 2 1 2 2 0 1 1 2 1 1 2 1 2 2 2 2 2 1 1 2 2 1 1 1 2 1 1 1 2 1 1 1 1 1 2 1 2 1 1 2 2 1 2 1 2 1 2 2 1 1 2 2 0 0 2 0 2 2 2 0 2 2 1 2 1 1 1 1 1 0 2 1 1 1 2 1 2 1 2 2 2 0 0 2 1 0 0 2 2 2 1 2 1 2 1 2 2 2 1 2 2 0 1 1 1 1 1 2 2 2 1 1 1 2 2 1 2 2 2 1 1 2 1 2 2 2 2 2 2 1 1 2 2 2 1 1 1 1 1 1 2 2 2 1 1 2 2 1 0 2 2 1 1 2 2 2 0 2 2 2 1 2 2 1 2 2 2 2 2 2 2 2 2 2 2 2 2 2 2 2 1 1 2 2 2 2 2 2 2 2 0 2 0 2 0 0 2 2 2 2 0 0 2 2 1 1 1 1 2 2 2 1 1 0 2 2 0 1 2 1 2 2 2 1 2 2 2 2 2 2 0 0 2 2 1 2 2 1 2 2 2 2 1 1 2 2 2 1 1 1 2 1 2 2 2 1 1 1 2 2 1 2 2 2 2 2 2 0 2 2 2 2 1 0 1 2 1 2 1 0 2 2 1 1 2 2 2 1 1 1 2 2 2 2 1 2 2 2 2 1 1 2 2 2 2 2 0 2 1 1 1 1 2 1 1 2 1 1 2 1 0 2 2 2 2 2 1 1 2 2 1 2 2 2 2 2 2 2 1 1 2 1 2 2 2 2 2 1 0 2 1 1 1 2 2 2 2 2 2 2 0 2 1 1 1 2 2 0 2 1 1 1 1 1 2 1 1 2 2 2 1 1 0 2 1 0 1 1 0 2 1 2 2 2 2 1 0 1 0 2 2 2 2 2 2 2 2 2 2 2 1 1 1 1 1 2 1 2 2 2 2 2 2 2 2 2 0 2 2 2 0 2 2 2 2 1 1 1 2 1 2 0 2 2 1 2 1 1 1 1 2 2 1 1 1 2 1 2 1 1 2 2 1 2 1 1 0 2 2 2 2 1 2 2 1 2 2 2 1 2 2 1 2 2 1 1 1 1 1 2 1 1 2 1 2 1 0 2 2 2 2 1 1 0 2 0 0 2 1 2 2 2 2 1 1 2 2 2 2 2 1 2 0 0 2 1 0 2 1 2 2 2 2 1 2 2 2 2 2 1 0 2 1 1 1 2 1 1 0 1 1 2 1 1 1 1 1 2 2 2 2 2 1 1 1 2 1 2 2 0 2 1 2 2 2 2 1 2 2 1 2 2 1 2 2 2 1 2 1 2 1 1 1 1 2 1 1 2 2 1 2 2 2 2 2 1 2 1 1 1 2 1 2 1 2 2 2 2 1 1 1 2 2 2 2 2 1 2 1 2 1 1 1 1 1 2 1 2 2 1 1 1 2 2 2 2 1 2 2 0 1 2 2 2 2 2 2 2 2 2 2 1 1 1 2 2 2 1 2 2 1 2 2 2 2 1 2 1 2 1 1 2 2 2 2 2 0 2 2 2 2 0 2 2 1 2 1 1 2 2 1 2 1 2 2 1 2 2 1 1 1 2 1 1 2 2 1 2 1 1 2 1 2 1 2 1 2 2 2 2 2 2 2 2 2 2 2 1 1 2 2 2 2 1 2 1 2 1 2 2 1 1 2 2 2 2 2 0 2 2 2 2 2 2 2 2 2 2 2 2 2 2 2 2 2 2 2 2 0 0 2 2 2 2 2 0 0 2 2 2 0 0 2 2 0 2 0 2 2 0 2 2 2 2 2 2 2 2 2 2 2 2 2 2 2 2 2 2 2 2 2 2 0 2 2 0 0 2 2 0 0 2 2 2 2 2 2 2 2 2 2 2 2 2 2 2 2 2 2 0 2 2 0 2 2 2 2 2 2 2 2 2 2 2 2 2 2 0 2 2 2 2 2 0 2 0 2 2 2 2 2 2 0 2 2 0 2 2 2 2 2 0 2 2 2 2 2 2 2 0 2 2 2 2 2 2 2 2 0 2 0 2 2 2 2 2 2 2 0 2 2 2 2 0 2 2 2 2 2 2 2 2 2 2 2 2 1 2 2 1 1 1 2 2 1 2 1 1 1 2 2 2 2 2 1 1 1 1 1 1 1 2 2 1 2 2 2 2 0 2 1 1 2 1 2 1 1 1 1 1 1 1 1 2 2 1 0 2 2 2 2 2 2 1 1 0 2 1 2 2 0 0 2 2 2 2 2 2 2 2 2 1 1 2 1 1 2 2 2 1 1 2 2 1 2 2 2 1 1 1 1 0 2 2 2 2 2 2 1 1 1 1 0 1 2 2 2 1 1 1 1 1 1 2 1 1 1 1 1 0 2 1 1 1 1 2 2 2 2 1 2 2 2 1 2 1 1 2 2 2 2 2 2 1 1 1 1 2 1 0 2 2 2 2 1 0 0 2 2 1 2 0 1 1 2 2 1 1 1 1 2 2 2 1 1 1 1 1 1 2 1 1 1 1 1 1 2 2 2 2 1 1 1 2 2 2 2 2 1 1 2 1 2 2 2 1 1 1 1 1 2 2 1 1 1 2 0 0 2 1 2 2 1 2 1 2 2 2 2 1 1 1 1 1 1 2 1 1 2 1 2 2 1 1 2 2 1 1 2 2 0 0 0 2 1 1 2 1 1 1 1 1 2 1 1 1 2 2 2 2 2 0 0 0 0 1 2 1 2 2 1 1 2 0 2 1 1 2 1 1 2 0 0 0 1 1 2 2 1 2 2 2 2 1 1 2 1 0 2 0 0 2 2 2 2 1 2 1 0 1 2 2 2 2 2 0 1 2 2 2 1 2 2 2 2 2 1 2 2 2 2 2 2 1 1 2 1 0 0 0 0 0 0 0 1 2 1 2 2 2 2 2 2 2 1 1 1 1 2 2 2 2 2 2 2 2 2 2 2 2 2 2 2 2 0 2 2 2 2 0 2 2 2 2 0 2 2 2 0 1 1 1 2 2 2 1 1 1 1 1 2 2 2 2 2 2 2 2 2 2 2 1 1 2 1 2 1 1 1 1 2 1 1 2 1 2 2 1 1 1 1 1 1 1 1 1 2 1 1 1 2 2 2 2 1 1 2 2 2 1 2 1 2 2 2 2 2 1 1 1 1 2 2 1 2 2 0 1 1 1 2 1 0 0 0 2 0 2 1 1 2 2 2 2 0 2 2 2 1 2 1 2 2 1 1 1 1 1 1 2 1 2 2 0 2 2 2 2 2 2 0 0 2 0 2 2 0 0 0 2 2 2 2 2 2 2 2 2 0 2 2 2 2 2 2 2 2 2 2 0 2 2 2 2 2 2 2 0 2 2 1 1 2 2 1 2 1 0 2 2 2 0 2 1 2 0 2 1 1 2 2 1 2 2 2 2 2 2 2 2 2 2 2 2 2 1 1 1 0 1 1 2 2 1 2 1 2 1 1 2 2 2 2 2 1 2 2 1 1 1 2 2 2 0 0 2 2 2 0 2 2 2 2 2 1 1 2 2 1 2 1 1 2 2 0 1 1 1 2 1 1 1 2 2 2 2 2 2 1 0 0 2 2 2 2 2 1 2 2 2 2 2 1 2 2 2 1 2 1 2 2 2 0 2 2 2 1 1 2 2 2 1 1 1 1 2 1 2 1 2 2 1 2 1 1 1 1 1 1 1 1 2 2 2 1 2 1 2 2 2 2 1 1 1 1 2 1 1 1 2 1 1 2 2 2 2 1 2 2 2 2 2 2 1 1 1 2 1 2 2 2 1 1 1 0 2 2 1 1 1 1 2 2 1 2 2 2 2 2 2 1 2 1 1 1 1 2 1 2 1 2 2 1 1 1 2 1 1 1 2 2 2 2 2 2 1 2 1 1 2 1 2 2 2 2 2 1 1 1 1 2 2 2 2 2 2 2 0 2 2 2 2 2 0 0 2 2 2 2 2 1 0 0 0 0 1 1 1 2 1 2 2 1 2 2 1 1 1 1 1 1 1 1 1 2 2 2 2 1 1 1 1 2 1 2 2 1 2 2 2 2 1 2 1 1 2 2 1 1 2 1 1 2 2 2 2 2 2 2 2 1 1 2 2 2 2 1 1 2 2 2 1 0 0 0 2 1 2 1 2 2 1 0 2 2 2 2 2 2 1 1 2 2 2 2 1 1 1 1 0 1 0 0 1 1 2 2 1 1 2 2 0 2 1 1 2 1 2 2 2 1 1 1 2 2 2 2 2 1 1 1 2 1 2 2 2 2 2 2 2 2 1 2 1 2 2 2 2 2 2 2 1 1 1 2 2 1 2 2 2 1 1 2 2 2 1 0 2 1 1 0 2 2 1 2 2 2 0 0 0 2 2 2 0 1 2 2 2 1 1 1 2 1 0 2 2 1 2 2 2 2 1 2 1 1 1 1 1 1 1 2 2 1 1 1 1 2 1 2 2 2 2 1 1 2 2 2 2 1 2 2 2 2 2 2 2 1 2 2 2 2 2 1 1 2 0 2 1 2 2 1 2 1 2 1 1 1 2 2 2 2 0 1 0 1 2 2 2 1 2 2 2 0 1 1 2 0 0 2 1 1 1 1 1 1 2 2 2 1 1 0 1 1 1 2 1 2 2 2 1 1 1 2 2 2 0 1 2 1 2 2 2 1 2 2 0 2 2 1 2 2 1 1 2 2 1 1 1 2 2 2 2 2 2 1 1 1 1 1 2 0 2 0 1 0 2 1 1 2 2 1 1 1 0 0 1 0 2 2 1 1 0 2 0 0 2 2 2 2 1 2 1 2 2 2 1 1 1 1 2 2 2 2 1 2 1 2 0 1 2 2 2 1 1 1 2 2 2 2 2 2 1 2 1 1 2 2 2 1 0 2 2 2 2 2 2 0 2 2 2 2 2 2 2 2 2 0 2 2 2 2 0 0 0 2 0 2 2 2 2 2 2 2 2 2 2 2 2 1 1 2 2 1 1 1 2 2 2 2 2 1 0 2 1 2 1 2 1 2 2 1 1 2 2 2 1 2 2 2 2 2 1 1 2 2 2 1 1 2 1 2 1 2 1 2 1 2 1 2 2 1 1 2 1 2 1 1 2 2 1 1 2 2 2 1 1 2 1 2 2 1 2 1 1 1 2 2 2 1 2 0 2 1 2 1 2 1 1 1 1 2 1 1 1 1 2 1 2 1 0 1 2 2 1 2 2 2 1 0 1 2 2 2 2 0 2 2 1 2 2 1 2 1 2 2 1 1 1 2 2 2 2 1 1 2 2 2 1 0 1 2 2 1 2 2 1 1 2 1 2 1 2 1 0 2 0 2 2 2 1 2 2 0 2 1 2 2 2 2 1 0 2 2 2 2 1 1 1 2 2 2 1 1 1 2 1 2 2 1 2 2 2 1 1 1 1 1 2 1 1 1 1 2 2 0 1 1 2 2 2 2 2 1 2 1 2 2 2 2 0 2 2 2 2 2 1 1 2 2 2 2 2 2 2 2 1 1 2 2 1 1 2 2 2 2 1 2 2 2 0 1 1 1 1 1 1 2 1 2 2 1 0 2 1 0 2 2 1 2 1 2 1 2 1 2 2 2 2 1 2 2 2 2 2 2 2 2 2 2 2 1 2 2 2 2 1 1 1 2 1 1 1 1 2 2 2 2 0 2 1 2 2 1 2 1 1 1 1 2 2 2 1 2 2 2 0 2 1 2 2 2 1 2 2 1 2 1 1 2 2 1 1 1 2 1 2 2 2 2 2 1 2 2 2 1 1 2 1 2 1 2 2 2 2 2 2 2 2 1 1 1 1 1 2 2 2 0 2 2 2 2 1 2 2 1 1 2 1 1 2 1 2 1 2 1 1 1 2 2 2 1 2 2 1 1 1 2 2 1 2 2 2 2 0 2 1 2 1 2 2 2 2 2 1 1 2 2 2 2 1 2 1 2 2 2 1 2 1 2 1 2 2 2 2 2 1 2 0 1 1 2 2 2 2 2 2 2 1 1 2 2 1 1 2 2 2 1 2 1 1 2 1 2 1 1 1 1 2 2 1 1 2 2 2 2 2 2 1 2 2 2 2 2 2 2 0 0 2 2 2 2 1 1 1 2 1 2 1 2 2 1 2 1 2 2 1 1 1 1 1 1 1 1 2 2 1 2 1 2 1 2 2 2 2 2 2 2 1 2 2 2 1 2 2 1 2 1 2 2 2 1 2 1 1 1 1 1 1 2 1 2 1 2 2 1 2 1 2 1 1 1 1 2 2 2 2 2 2 2 2 2 2 2 2 2 2 2 2 2 2 2 2 2 1 1 2 2 2 2 2 1 1 1 2 2 2 2 0 2 0 2 2 2 2 2 2 2 2 2 2 2 2 2 2 2 2 2 2 2 2 2 1 1 1 2 1 2 2 2 2 2 1 2 1 1 2 1 2 1 2 2 2 2 1 2 2 2 2 2 2 2 2 2 2 2 2 1 1 2 2 2 1 2 2 2 0 1 1 2 1 2 2 1 2 2 0 0 2 2 2 2 2 2 2 2 2 2 0 2 1 2 2 0 2 2 2 0 2 2 2 1 2 1 2 0 1 2 2 2 2 2 1 1 1 1 2 1 2 2 2 2 1 2 1 1 2 2 2 1 1 1 1 2 2 0 0 2 1 2 1 2 2 2 2 2 2 2 1 2 1 1 1 1 1 2 1 1 2 2 2 1 0 2 1 2 2 2 1 0 1 2 2 1 0 2 1 2 2 2 0 2 1 0 2 1 2 0 2 2 2 1 1 2 2 1 2 1 2 2 1 2 2 2 0 2 0 0 2 2 0 1 1 1 1 1 1 1 1 2 2 2 2 2 2 2 2 2 0 2 2 2 1 1 2 1 1 1 1 1 2 2 2 2 2 2 2 2 2 2 0 0 1 2 2 1 2 1 1 1 2 2 1 2 1 2 2 2 2 2 2 2 2 1 2 1 1 2 2 2 1 2 1 2 0 2 2 2 2 2 0 1 1 1 2 2 1 2 1 0 1 1 2 0 1 2 2 2 1 2 2 1 2 2 2 0 1 1 2 2 2 1 1 2 2 2 2 1 1 1 2 2 2 1 2 2 0 2 1 1 0 1 2 0 2 2 1 2 2 2 2 2 2 1 1 1 1 2 1 1 1 2 1 2 1 2 1 2 1 2 0 0 0 2 0 2 2 0 0 0 1 1 1 2 2 1 2 2 2 2 2 1 2 1 2 2 2 2 2 1 2 1 2 2 2 2 1 2 2 2 2 2 2 2 1 2 1 2 1 0 0 0 2 1 1 2 0 2 2 1 1 1 1 0 2 2 1 1 2 1 1 2 1 0 1 2 0 2 2 2 1 1 0 0 2 2 0 2 0 1 2 2 2 1 1 2 2 2 1 1 1 2 2 1 2 2 1 1 0 1 1 1 2 2 1 0 2 1 0 1 2 2 1 0 2 2 1 1 1 2 2 1 1 1 1 1 1 2 2 2 1 1 2 2 0 1 2 1 1 1 2 1 0 0 0 2 2 2 1 2 2 1 0 1 2 2 1 1 2 2 2 1 2 2 1 2 1 2 1 2 2 2 1 1 1 2 2 2 1 1 2 1 1 1 2 1 1 1 2 1 1 2 1 2 1 2 1 2 2 1 2 1 1 1 0 1 1 0 2 0 2 0 1 1 2 2 2 1 2 1 1 2 2 2 2 2 2 2 2 2 2 1 1 1 2 1 2 1 2 2 1 1 1 1 2 1 2 1 0 2 1 2 1 0 2 1 2 1 2 2 2 0 0 2 0 2 0 1 0 1 0 2 1 2 0 2 1 1 1 2 1 2 2 2 1 1 1 1 1 2 2 1 1 1 2 0 1 1 1 1 2 2 2 1 2 1 0 1 2 2 2 0 2 1 1 2 2 0 2 1 2 2 2 0 1 2 1 2 2 2 1 2 2 2 2 1 2 2 2 2 2 1 2 1 1 1 1 1 1 0 2 2 1 2 2 2 1 1 2 2 2 0 2 1 2 2 2 0 1 1 1 1 2 1 1 2 0 2 2 2 2 2 2 2 1 2 2 2 1 1 1 1 2 2 2 2 1 1 2 1 2 2 2 2 1 1 1 0 2 2 1 0 2 2 2 1 1 2 2 2 1 1 1 1 2 1 2 2 2 2 2 2 2 2 0 2 2 0 2 1 1 2 2 1 1 2 2 0 2 2 2 1 2 2 2 2 1 2 1 1 2 1 1 1 2 2 2 2 2 2 1 1 1 1 2 1 1 2 2 2 2 2 2 0 1 2 2 1 2 1 2 1 2 2 1 2 1 1 0 1 2 2 2 2 2 2 0 2 1 2 1 1 0 0 0 0 0 2 2 2 2 2 0 2 2 1 1 2 0 0 2 2 2 1 2 2 1 2 2 2 2 2 1 2 1 1 2 2 1 1 1 1 2 2 2 2 2 2 1 1 0 0 2 1 2 1 1 2 1 2 2 1 2 1 1 2 2 2 2 1 1 2 1 2 1 0 1 2 1 1 2 1 1 2 2 1 1 1 2 2 2 1 1 1 2 2 2 1 1 1 2 1 1 1 1 1 2 2 1 0 2 1 2 2 1 1 2 2 2 2 2 2 1 2 2 2 1 2 1 1 2 2 2 2 1 2 1 2 1 2 1 2 2 1 2 1 1 0 1 1 2 1 2 2 1 1 1 2 2 1 2 0 2 1 2 1 2 2 0 2 2 0 2 0 1 1 2 1 1 2 2 2 0 1 0 2 2 0 0 0 2 2 2 2 2 0 2 1 1 1 2 2 2 2 2 1 2 2 2 0 2 1 2 1 1 2 1 1 1 1 1 1 1 1 1 2 2 2 2 2 2 1 0 0 2 2 1 0 0 2 2 2 0 2 0 2 2 2 2 1 2 1 1 2 2 2 1 2 2 2 2 2 2 2 2 2 1 2 2 1 1 2 2 1 0 1 1 2 1 1 2 2 2 2 1 2 2 2 2 2 1 2 1 2 1 0 2 1 0 1 2 0 1 1 1 1 1 1 1 1 2 1 1 1 2 2 1 1 1 2 1 2 2 2 2 2 2 2 2 2 2 2 1 1 1 2 2 2 1 0 0 1 1 1 2 1 1 2 2 0 2 2 2 1 2 2 1 2 2 1 2 1 1 2 1 2 1 2 2 1 1 2 0 1 1 2 2 2 2 2 2 2 2 2 0 0 2 2 2 2 2 2 2 2 2 0 2 2 1 1 2 2 2 1 2 2 2 1 1 2 2 1 2 2 1 1 2 2 2 2 2 2 2 2 1 2 2 1 2 1 1 2 2 0 1 1 2 1 1 2 2 2 2 1 0 1 1 2 2 2 1 2 2 2 2 2 2 0 1 2 2 1 1 2 1 2 2 1 2 2 2 1 2 2 0 2 2 2 1 1 2 1 2 0 2 1 1 1 2 2 1 1 1 2 1 1 1 1 1 2 2 1 2 2 2 0 2 2 2 1 1 2 0 2 2 2 0 1 1 0 2 2 1 2 2 1 0 2 1 2 2 1 1 2 1 1 1 0 1 1 1 2 1 2 0 1 1 1 1 2 1 2 2 2 0 2 2 1 1 1 2 2 1 2 2 2 2 1 2 2 2 2 0 1 2 2 2 2 1 1 0 2 2 1 2 1 2 2 2 1 1 1 1 2 1 2 2 1 2 2 1 2 1 2 1 1 1 1 1 1 2 1 1 2 2 0 1 1 2 1 1 1 1 1 1 2 2 2 2 2 2 2 2 2 1 1 2 1 1 0 2 2 2 1 2 1 2 1 2 1 1 2 2 2 1 1 1 2 2 2 1 2 2 2 0 2 2 2 2 2 2 2 1 2 0 0 2 1 2 1 0 2 2 2 1 2 1 2 2 2 2 1 2 1 1 2 1 2 1 1 2 2 2 1 1 2 2 0 2 1 2 2 2 2 2 2 1 1 2 2 0 0 1 0 2 1 2 2 2 1 2 1 2 2 1 1 1 2 2 2 1 0 2 2 1 2 2 2 0 0 0 2 1 0 2 0 1 2 2 1 2 2 2 1 1 2 1 2 2 1 2 1 1 1 2 0 2 2 2 2 2 0 1 1 2 2 0 2 2 2 1 2 0 2 1 2 2 2 2 2 2 1 1 2 1 1 2 2 0 0 2 2 2 2 2 1 1 2 1 1 1 1 1 1 1 1 2 1 2 2 2 1 2 2 2 2 1 0 1 1 1 2 1 1 2 2 2 0 0 1 1 2 2 2 2 1 2 2 1 1 2 2 2 2 0 0 1 2 2 2 2 0 2 1 1 2 2 0 2 1 0 1 0 0 1 2 1 1 1 2 2 0 2 0 1 2 2 2 2 1 0 0 2 1 1 2 2 1 2 2 2 1 1 0 2 2 2 2 2 2 2 0 1 2 1 2 1 1 2 2 1 2 2 1 0 2 1 2 2 1 2 2 2 1 1 1 1 1 1 1 0 2 0 1 1 1 2 2 2 2 2 2 2 1 1 2 2 1 1 2 2 0 0 1 2 1 1 2 2 0 0 0 2 2 2 1 1 1 2 1 1 1 1 2 0 0 1 1 2 1 1 1 2 1 1 2 2 2 2 2 2 2 1 0 1 2 1 2 2 2 2 1 0 2 1 2 2 2 2 2 1 1 2 2 0 0 1 1 2 1 2 2 0 2 2 2 2 2 0 2 2 2 2 2 2 2 0 2 2 1 2 2 2 0 2 2 2 2 2 2 2 2 2 2 2 2 2 2 2 2 0 2 0 2 2 2 2 2 2 2 2 2 2 2 2 0 2 0 2 2 2 2 2 2 2 2 2 0 2 2 2 1 2 2 2 2 2 2 1 1 2 1 2 2 2 1 2 2 1 1 0 1 2 2 1 2 2 1 1 1 1 2 2 1 2 2 2 2 2 2 2 1 2 1 2 2 2 2 2 2 2 2 1 2 1 1 2 1 1 2 1 2 1 1 2 2 2 1 1 1 1 2 0 2 1 1 2 1 2 2 2 1 1 1 2 1 1 2 2 2 2 2 2 2 2 2 0 0 2 2 2 2 1 2 2 0 2 2 2 1 1 1 1 1 0 0 2 2 2 2 1 1 2 2 2 2 0 0 1 1 1 2 1 1 1 2 1 2 1 1 1 1 2 1 2 2 2 1 1 2 1 2 1 2 1 1 2 1 2 2 2 2 2 1 2 1 1 1 1 1 2 1 0 1 0 0 1 1 1 2 1 1 0 1 2 1 2 1 2 2 1 1 2 2 0 1 2 2 2 1 1 2 2 2 1 2 1 2 1 1 1 2 1 1 2 1 2 1 2 0 2 2 1 2 0 2 0 2 2 1 1 2 2 2 2 0 2 2 0 1 2 1 1 1 2 2 2 2 1 2 2 2 2 2 2 2 2 2 2 2 2 2 2 1 1 2 0 2 0 0 2 2 2 2 2 1 2 2 1 2 0 1 1 2 0 2 2 2 2 2 1 2 2 2 0 1 2 2 2 1 2 1 2 1 2 2 2 2 1 1 2 2 2 2 1 2 1 1 1 1 1 2 1 1 1 1 1 1 2 2 2 2 1 1 1 1 1 1 2 1 2 2 2 2 2 0 2 0 2 2 2 2 0 2 1 2 0 1 1 2 0 2 1 2 2 2 2 1 2 2 1 2 2 2 1 2 1 2 0 2 2 1 1 1 1 1 2 1 1 2 1 2 2 2 0 1 2 2 2 2 1 2 2 2 2 2 1 2 2 2 2 2 2 2 1 1 2 1 2 2 1 1 1 2 1 0 1 1 1 1 2 1 1 2 2 1 2 1 1 1 0 1 0 1 2 2 2 2 2 2 2 2 1 2 1 2 2 1 1 2 2 1 1 1 2 2 2 1 2 2 2 1 2 1 2 2 1 2 2 2 2 1 2 2 2 2 2 2 1 0 2 2 2 2 1 2 1 1 1 1 0 1 1 1 2 0 2 2 2 2 1 1 1 1 1 1 2 1 1 1 1 2 0 2 2 1 2 1 0 2 0 2 0 0 0 2 2 2 2 0 2 1 2 2 1 2 1 1 1 1 2 2 2 2 1 1 2 2 1 1 1 2 2 2 1 1 1 2 1 2 2 2 1 1 1 1 2 1 0 2 0 2 2 2 1 1 1 1 1 1 1 1 2 1 2 0 1 2 1 1 2 2 1 2 1 1 1 2 2 2 2 2 2 0 2 2 2 2 2 2 2 2 2 2 2 2 2 2 2 2 2 0 2 2 2 1 1 2 2 1 2 2 1 2 2 1 2 1 2 1 1 1 2 2 2 2 1 2 0 2 1 1 2 1 2 2 2 1 0 0 2 2 2 2 1 1 2 1 1 1 2 2 2 2 1 2 0 1 2 1 1 1 1 2 2 1 2 0 1 2 1 1 2 2 2 2 0 2 1 2 2 0 0 2 2 2 2 2 0 0 2 0 2 0 0 2 2 0 0 2 2 2 2 2 0 2 2 2 2 2 2 0 2 2 2 2 2 0 2 2 2 0 2 2 2 2 2 2 2 2 2 2 2 2 2 2 2 2 2 2 0 2 2 0 2 2 2 2 2 0 2 2 2 2 2 2 1 1 2 1 1 1 1 1 1 2 2 0 2 2 2 2 2 1 1 1 2 2 2 2 2 2 2 2 2 2 1 1 2 2 1 2 2 2 1 1 1 1 2 2 0 0 2 0 2 2 2 2 2 2 2 2 2 0 2 2 2 2 1 1 2 2 2 1 1 1 1 2 1 2 2 1 2 2 2 2 1 2 2 1 2 1 1 2 2 2 1 1 2 2 1 2 1 2 1 1 1 2 2 0 2 2 2 1 1 2 2 2 1 1 2 1 1 1 1 1 2 2 1 1 2 1 1 1 1 2 1 2 1 2 2 1 1 1 1 2 2 2 2 2 1 2 1 1 1 2 2 1 1 1 2 1 2 2 2 1 1 2 1 2 2 1 1 1 2 2 1 1 2 1 2 2 2 2 2 2 2 1 2 2 2 2 2 2 2 2 2 2 2 1 1 1 2 2 1 1 1 2 1 2 1 1 1 1 2 2 2 1 2 2 2 1 1 2 1 1 1 1 2 2 1 2 2 2 2 1 2 1 1 2 2 2 2 1 1 1 2 2 2 2 2 1 1 1 2 2 2 2 2 2 1 2 2 1 2 2 2 2 2 1 1 1 1 2 2 2 1 1 2 2 2 2 2 2 2 2 2 1 2 2 2 2 2 1 2 2 1 2 2 2 2 2 2 2 2 2 2 2 2 2 2 2 2 2 0 2 2 2 2 2 2 2 2 2 2 0 0 2 2 2 2 2 2 2 2 2 2 2 2 2 2 2 2 2 0 2 2 2 2 2 2 2 2 2 2 2 2 2 2 2 2 0 2 2 1 1 2 1 1 2 2 2 2 1 2 1 2 2 0 0 2 2 2 1 1 1 1 1 2 1 2 1 1 1 2 2 2 2 2 2 1 1 1 1 2 1 1 2 1 2 2 1 1 2 1 2 2 2 1 2 1 2 2 2 1 1 2 2 1 2 1 2 1 2 2 1 1 2 2 1 2 1 2 2 2 2 2 2 2 2 2 2 2 2 2 2 2 2 2 2 2 2 2 1 1 1 2 1 1 1 2 2 2 1 2 2 2 2 2 2 2 2 2 2 1 1 2 1 2 2 0 2 1 2 2 1 1 1 2 1 1 1 2 1 2 2 2 2 1 2 1 1 2 1 2 2 2 2 2 2 2 1 2 2 1 1 2 2 1 2 1 2 2 2 2 1 2 2 1 1 2 0 1 1 2 2 0 2 1 1 2 1 1 2 1 1 1 1 2 1 1 1 2 1 1 1 1 1 2 2 2 2 1 2 2 1 2 2 2 2 1 2 1 1 1 1 1 1 2 1 1 2 2 2 1 2 1 1 1 2 1 2 1 1 1 2 1 2 2 2 1 0 1 1 1 2 1 0 2 2 1 2 2 2 1 2 2 2 0 1 1 2 1 1 1 1 1 1 2 2 1 1 1 2 2 0 2 0 2 1 1 1 1 2 1 1 2 2 1 1 1 2 2 1 1 1 1 1 1 2 1 2 2 2 2 2 2 2 2 1 2 2 1 1 1 1 2 1 1 1 2 0 2 0 1 2 2 2 2 2 2 2 1 1 2 2 2 2 2 1 1 0 2 2 1 1 2 2 2 2 1 2 2 1 2 2 1 2 2 1 2 2 2 0 0 2 1 2 2 2 2 2 2 2 2 2 1 0 2 2 2 1 1 1 1 1 1 2 1 2 2 2 1 1 2 1 1 2 1 2 2 1 2 2 0 2 2 1 2 2 1 1 1 1 1 1 1 2 2 1 2 2 1 1 0 1 2 2 2 1 1 1 2 1 1 1 2 2 2 0 1 1 1 2 2 1 1 1 1 1 2 2 1 1 2 2 1 0 2 1 1 2 2 2 0 2 2 1 1 0 1 2 1 2 1 0 1 2 1 1 2 2 0 2 2 2 2 2 2 2 1 2 2 2 1 2 2 2 1 2 2 2 2 2 2 2 1 2 1 2 1 2 2 2 2 1 0 1 2 0 0 2 2 1 1 1 2 2 1 2 1 2 2 2 2 2 2 1 2 2 2 2 2 0 2 2 2 2 2 1 1 1 2 2 0 1 0 1 2 2 0 2 1 1 2 0 1 1 2 1 2 2 2 2 1 2 0 0 1 2 1 2 1 2 2 1 2 2 1 2 1 2 2 2 2 2 2 2 0 2 2 2 2 2 2 2 2 2 2 2 1 1 2 1 2 1 1 1 1 1 1 2 1 1 2 2 2 2 2 2 2 2 2 2 1 2 1 1 2 2 2 1 2 1 1 1 2 2 2 1 1 0 2 2 2 2 2 2 1 1 2 2 2 2 2 0 2 2 1 2 2 2 1 1 1 2 0 0 0 0 2 1 2 2 2 2 1 2 2 2 2 0 2 2 2 2 2 1 1 1 2 0 2 2 2 2 2 2 1 1 0 1 1 2 2 0 2 2 2 1 0 2 1 1 2 1 1 2 1 1 1 2 2 2 2 2 2 2 1 2 2 0 2 1 2 2 2 2 2 2 2 1 0 2 2 2 1 1 1 2 2 2 2 2 2 2 1 2 1 2 2 2 1 1 2 2 0 2 2 2 2 1 2 2 1 2 0 2 0 2 0 0 2 0 2 1 2 1 1 1 1 1 2 2 2 2 1 2 2 1 1 1 1 2 1 1 2 0 2 2 2 2 1 1 1 0 1 2 2 2 2 1 1 2 1 2 2 2 2 1 2 2 2 2 0 1 1 1 1 2 1 2 2 2 0 2 2 2 1 2 1 1 1 1 2 0 2 0 2 2 2 2 2 2 2 2 1 2 2 1 2 1 2 2 1 1 2 0 1 1 2 2 2 2 1 1 1 0 2 2 1 1 2 0 0 0 1 1 1 1 1 1 2 0 1 2 2 2 2 2 2 2 1 1 1 2 2 1 1 1 0 2 0 2 2 2 0 2 2 1 2 1 2 2 2 1 1 2 0 2 1 2 1 1 1 2 2 1 1 2 2 1 2 1 1 2 2 2 2 2 0 2 2 2 0 0 0 0 1 2 1 1 2 1 1 1 1 2 0 0 1 1 2 2 2 1 1 1 2 1 2 2 1 1 2 2 2 2 2 2 0 2 2 2 2 2 2 2 2 2 2 2 2 2 1 1 0 2 2 0 1 2 1 1 1 2 2 2 2 2 2 1 2 1 2 2 2 2 2 2 2 2 2 2 2 2 2 0 2 0 2 2 2 2 2 0 0 0 0 2 0 0 0 2 2 2 2 2 2 2 2 2 2 0 2 2 2 2 2 2 2 2 2 0 2 2 2 2 2 0 0 2 2 2 2 0 2 2 2 2 2 2 2 2 2 2 2 2 0 2 2 2 2 0 0 2 2 2 2 2 2 2 2 2 0 0 2 2 2 2 1 2 2 2 2 2 2 2 2 1 1 1 1 2 0 2 1 1 2 1 1 0 2 2 1 1 2 2 2 1 1 2 2 1 1 2 2 2 2 2 2 2 1 1 2 2 2 2 1 1 1 2 2 1 2 2 2 2 1 1 2 1 1 2 1 2 1 2 1 2 2 2 2 1 2 1 1 1 2 0 2 0 2 2 1 2 2 1 2 1 2 1 2 1 1 1 2 1 2 2 2 2 2 2 2 1 2 1 1 2 0 2 2 2 2 2 2 1 2 2 2 2 1 1 1 0 1 1 0 1 2 2 2 2 2 2 2 2 2 2 1 2 2 0 1 2 1 2 2 2 2 2 0 2 2 1 1 1 1 2 2 1 2 1 2 2 1 2 2 2 1 1 2 2 1 2 2 1 1 1 0 1 2 2 2 2 2 2 2 2 0 0 0 2 2 2 2 2 2 0 2 2 2 0 0 0 2 0 1 1 0 2 2 2 2 1 2 1 2 2 1 2 2 1 2 2 2 2 2 0 1 1 2 2 2 0 2 2 1 0 2 2 2 0 2 2 0 2 0 2 2 2 0 0 0 2 0 2 2 2 0 2 0 0 2 2 2 2 2 0 0 2 2 2 1 1 1 1 1 0 2 0 2 0 2 2 2 0 2 1 2 1 2 0 2 2 2 2 2 2 2 2 2 0 2 1 2 2 1 1 1 2 2 1 1 2 2 1 2 1 1 2 1 2 2 2 2 2 2 2 2 2 2 2 2 2 2 1 2 2 2 1 0 1 1 1 2 1 1 2 1 2 1 1 2 2 2 2 0 2 2 2 2 2 1 1 2 2 1 1 1 1 2 1 1 1 1 1 2 2 1 2 2 2 1 2 2 1 1 1 2 2 2 2 1 0 1 1 2 2 1 2 2 1 0 2 1 1 2 1 2 1 1 1 2 0 2 2 2 2 2 1 2 2 1 2 2 2 2 1 0 0 2 1 2 2 2 2 1 2 2 2 2 2 2 1 1 1 1 2 1 2 2 2 2 2 1 2 2 2 2 1 2 1 0 2 1 2 1 2 1 1 1 2 2 0 2 2 0 1 1 2 2 2 2 2 2 1 1 2 2 2 2 2 2 2 1 1 1 2 1 1 2 2 2 2 2 2 1 1 2 1 2 2 2 2 1 0 2 0 2 2 2 2 0 2 1 2 2 1 2 2 0 2 1 1 2 2 1 2 1 2 2 1 1 1 2 2 0 2 1 2 2 2 2 2 0 0 0 1 2 2 1 2 2 2 2 2 1 2 2 2 0 2 2 2 2 1 1 2 2 2 2 2 1 1 2 2 1 2 1 2 2 1 2 2 2 1 2 1 2 2 1 1 2 2 1 1 1 2 2 1 2 1 2 2 1 2 1 2 0 2 2 1 1 1 2 1 1 1 2 1 2 2 1 1 1 1 1 1 1 0 2 1 2 2 1 2 1 0 2 1 2 1 1 2 1 2 2 1 2 2 1 2 0 2 2 2 1 2 1 2 1 1 0 1 2 2 1 2 2 2 2 2 2 1 1 2 2 2 2 0 2 1 2 1 2 1 0 2 2 2 1 2 1 1 2 2 2 2 2 2 1 1 2 1 1 2 2 1 1 1 1 2 1 1 1 1 2 2 1 2 2 1 2 2 1 1 1 1 1 1 2 2 2 1 1 1 2 1 1 0 2 2 2 1 1 2 1 2 2 0 2 2 2 2 2 2 2 2 1 2 2 2 1 1 1 1 2 1 1 2 2 2 0 2 2 1 2 1 2 2 2 1 2 1 1 2 1 1 1 2 1 2 2 2 2 2 1 2 1 2 2 2 2 2 2 2 1 1 1 2 1 1 0 2 1 2 2 2 2 2 2 2 2 2 1 1 2 2 0 1 1 2 1 2 2 2 1 2 0 2 2 0 2 0 0 2 2 2 2 2 1 2 2 2 2 2 0 0 0 2 2 1 2 1 1 1 2 1 1 2 1 2 1 2 2 2 2 2 0 2 1 1 0 1 1 1 2 1 1 2 1 1 1 2 1 2 2 2 1 1 1 2 1 2 1 2 2 2 1 1 2 1 2 1 1 1 2 2 2 1 2 2 2 1 1 1 2 2 2 2 1 1 2 2 1 1 1 2 2 2 2 1 2 2 2 2 2 2 0 2 1 2 2 2 2 2 2 2 1 1 2 2 1 2 2 2 1 1 2 2 1 2 2 2 1 1 2 1 1 2 2 1 2 1 2 2 2 1 1 1 2 2 2 1 2 2 0 2 2 2 1 1 1 2 2 1 1 2 1 2 1 2 2 0 2 1 1 1 2 2 2 2 2 1 2 2 2 2 2 2 2 2 2 2 2 2 2 2 1 2 1 1 1 2 2 2 1 2 2 1 1 1 1 2 2 2 1 1 1 1 1 2 0 2 2 2 2 1 2 2 2 2 2 1 2 2 2 0 1 2 1 1 1 2 2 2 1 2 1 0 2 2 2 2 2 1 1 2 1 1 1 1 2 1 2 2 2 1 2 1 2 2 2 0 1 2 2 0 2 1 2 2 1 2 2 1 1 0 2 1 2 1 0 1 1 2 2 2 2 2 1 1 2 1 1 1 1 2 2 0 2 1 1 1 1 1 1 0 0 2 0 0 2 1 2 2 2 0 2 2 1 0 2 2 2 2 2 2 1 2 2 1 1 1 1 1 2 2 2 2 1 1 2 1 2 1 2 1 1 1 2 2 1 1 2 2 2 2 2 2 2 2 2 2 2 2 2 2 2 2 2 0 2 2 1 0 1 2 1 1 2 2 1 2 1 2 0 2 2 2 2 2 0 2 2 1 2 2 2 2 0 2 2 2 2 2 2 2 2 2 1 2 2 2 1 2 2 2 1 2 2 1 1 2 2 2 0 0 1 1 1 1 2 2 1 2 1 2 2 1 1 2 0 2 2 2 1 1 0 1 1 2 1 1 1 2 1 2 2 2 1 0 1 2 0 0 0 1 1 1 1 2 1 1 2 0 2 2 2 2 2 1 1 2 1 1 2 1 1 1 2 1 1 1 2 2 2 2 2 2 2 2 2 2 2 2 1 1 2 1 1 2 1 2 2 2 2 2 1 1 1 1 1 1 1 1 2 1 1 2 1 1 1 1 0 2 1 2 2 1 2 2 2 1 1 1 2 1 0 2 2 2 2 1 1 1 1 2 1 1 2 2 0 2 2 0 2 0 2 1 1 1 2 2 2 0 2 1 1 2 2 1 1 1 2 2 2 1 1 1 2 0 1 2 2 1 0 1 2 2 2 1 1 2 1 1 2 2 0 0 2 2 0 2 0 2 2 2 2 1 2 1 1 2 2 2 1 2 2 2 2 2 2 2 2 2 1 1 1 2 2 2 2 2 1 2 2 2 0 1 2 2 2 1 1 2 2 1 2 2 2 2 1 1 0 2 2 1 1 2 0 2 2 2 0 2 2 1 1 1 2 2 2 1 2 1 2 1 2 2 1 0 0 2 1 1 2 2 2 1 2 1 2 0 2 1 2 1 1 0 2 0 0 0 2 0 2 2 0 0 2 1 1 0 1 1 2 2 2 0 0 0 0 0 0 2 2 0 2 2 2 2 2 2 2 2 1 1 1 2 1 1 1 1 2 2 2 2 2 2 0 2 2 2 2 2 2 1 2 2 2 2 2 2 1 1 1 1 2 2 0 2 1 1 2 2 2 0 1 1 0 2 1 2 2 2 1 2 2 2 2 2 1 0 1 1 1 2 1 1 1 1 1 1 1 1 2 1 0 2 1 1 2 2 0 1 1 1 1 2 2 1 2 2 2 1 2 2 1 1 2 1 1 1 1 1 2 2 1 1 1 1 1 1 2 2 1 2 1 2 1 1 2 1 2 1 2 1 2 2 1 2 2 1 2 2 2 0 2 2 2 2 2 2 2 2 2 2 2 2 2 1 2 0 2 1 1 2 1 2 1 1 2 1 2 2 2 1 2 1 1 2 2 2 2 2 2 2 0 2 2 1 1 2 1 2 2 2 2 2 0 1 1 2 1 2 2 1 1 1 2 2 2 2 2 1 2 2 1 1 1 1 0 2 2 0 2 2 2 1 1 2 1 2 2 2 1 1 2 2 2 2 1 2 1 1 2 0 1 1 2 1 2 1 1 2 2 2 2 2 1 1 2 2 1 2 2 2 1 2 2 2 2 2 1 2 1 2 1 2 2 1 1 1 1 0 1 0 2 2 0 0 2 2 1 2 2 2 2 2 2 2 1 1 1 2 2 2 2 1 1 1 2 2 2 1 1 2 1 2 2 1 1 2 2 2 1 2 2 0 2 0 2 2 2 2 2 1 2 2 2 2 2 2 2 2 1 1 2 1 2 1 2 2 2 2 2 1 1 1 2 2 2 2 2 2 1 1 2 1 1 2 1 1 1 1 2 1 1 1 2 2 2 2 2 1 1 2 2 1 1 1 1 2 1 1 1 0 1 1 1 1 1 1 2 2 2 1 1 1 2 1 1 1 2 2 2 2 2 1 1 1 1 2 1 2 2 1 2 2 2 2 2 2 2 2 1 2 2 1 1 2 2 1 1 2 1 2 2 1 1 1 1 1 2 2 2 2 2 0 2 2 0 1 2 2 2 1 1 2 2 1 2 2 2 2 0 2 2 1 2 0 2 2 2 1 2 2 2 2 1 1 2 2 2 1 2 2 2 0 0 1 2 2 2 2 2 2 2 2 2 1 2 2 2 2 1 1 2 1 2 1 2 2 1 1 0 2 1 2 2 1 2 2 1 1 2 2 1 0 1 0 0 2 2 1 1 2 0 2 2 2 1 1 2 2 1 1 2 2 2 2 2 2 0 0 1 0 2 1 2 2 0 1 2 0 2 1 1 1 2 1 1 0 0 2 1 1 1 1 2 0 2 1 0 1 1 2 0 1 2 2 1 2 1 1 2 2 2 1 2 1 2 2 2 1 1 2 1 1 1 1 2 2 1 2 2 1 1 2 2 2 2 2 2 2 2 2 2 2 1 1 2 2 1 2 2 2 1 1 1 1 2 2 2 2 1 2 1 0 1 2 1 1 2 0 2 2 1 1 1 1 2 1 2 1 2 2 2 2 1 2 2 1 2 2 1 2 2 2 2 1 2 2 2 0 0 2 2 1 1 1 0 2 2 2 2 2 1 2 2 2 2 0 1 2 2 0 2 2 1 2 2 2 2 2 2 2 0 0 2 2 2 2 2 0 1 1 1 2 1 1 1 1 2 1 0 2 1 2 1 2 1 2 1 1 1 2 1 0 2 2 1 2 2 2 1 1 0 1 1 2 2 1 2 1 1 2 1 1 2 2 2 1 1 0 2 1 1 1 2 2 2 1 1 1 2 1 2 1 1 2 0 2 2 1 0 0 2 1 2 1 1 2 2 1 1 1 1 1 2 2 2 1 1 2 1 1 1 2 2 2 1 2 2 1 2 1 0 2 2 1 2 2 2 1 0 2 1 0 1 2 1 1 2 1 1 1 1 0 1 2 2 2 2 2 2 1 2 2 1 2 1 1 1 2 1 2 1 0 0 0 2 1 2 2 1 1 2 0 2 2 2 2 2 2 2 2 2 1 2 0 2 1 0 1 1 1 2 1 1 0 2 1 1 1 0 2 1 1 2 1 2 1 1 2 2 2 2 1 2 2 2 0 1 1 2 1 2 1 1 0 1 1 1 2 1 2 1 2 2 1 1 2 2 2 1 1 1 1 1 2 2 0 2 2 1 2 2 2 2 2 2 1 1 2 0 0 2 2 1 1 2 2 0 2 0 1 1 1 2 1 1 2 2 2 1 1 1 1 2 1 1 2 2 1 1 2 2 2 2 2 2 2 2 2 0 1 1 2 0 2 1 0 0 2 2 0 2 2 2 2 1 2 1 2 2 2 2 2 2 2 1 2 1 1 1 2 2 1 1 0 2 2 2 2 2 0 1 2 2 2 1 2 0 2 1 2 1 2 1 2 2 2 2 2 2 1 2 1 2 2 1 1 2 2 1 1 1 2 0 2 1 1 0 1 1 1 2 2 1 2 2 1 2 1 1 1 2 1 1 2 1 2 0 2 2 1 1 1 1 2 1 1 1 2 2 2 2 2 2 2 2 2 2 0 0 2 2 2 1 1 0 2 2 2 2 1 1 2 2 2 1 2 2 2 2 2 1 2 2 2 2 0 0 1 1 1 1 2 1 1 2 0 0 2 2 2 0 2 2 2 2 2 2 2 2 2 2 2 2 2 0 0 0 2 2 2 2 0 2 0 2 2 2 2 2 0 2 2 0 0 2 0 0 0 2 0 2 2 0 0 2 2 2 2 2 2 2 2 1 1 1 2 2 2 1 2 2 2 1 2 1 2 1 1 1 1 1 2 1 1 1 1 2 1 1 1 1 1 1 1 1 2 2 2 0 2 2 2 2 0 2 2 2 0 2 2 2 2 2 1 2 2 2 2 2 1 2 1 1 2 2 1 1 1 2 2 1 2 2 2 1 1 1 1 1 1 1 2 2 1 1 2 1 1 1 2 2 1 1 1 1 2 1 1 2 1 2 2 2 1 1 2 2 1 2 2 1 2 1 1 1 2 1 2 1 2 1 1 2 1 2 2 2 2 2 2 2 1 2 1 1 1 1 1 2 1 2 1 1 1 1 1 1 1 1 1 1 2 2 1 1 2 1 1 2 2 2 2 2 2 2 2 1 2 1 2 1 2 2 1 2 2 2 2 2 2 2 2 2 1 2 0 1 2 2 1 2 2 1 2 2 2 2 1 2 2 1 2 2 2 1 1 1 2 1 2 1 1 1 1 1 2 1 2 2 2 2 2 2 0 2 2 2 0 2 0 2 2 2 2 0 0 2 2 1 2 2 2 2 1 1 1 2 2 2 2 2 0 2 2 1 1 2 1 2 0 2 2 2 2 2 2 2 2 2 1 0 1 1 2 2 2 0 1 2 1 1 1 1 1 2 1 2 1 1 1 1 1 1 2 2 0 2 1 1 1 2 2 2 0 2 0 0 1 2 1 2 1 1 1 0 1 1 2 2 1 1 2 0 1 2 1 1 2 2 2 0 1 1 1 2 1 2 1 1 0 2 1 1 1 2 2 2 1 1 2 2 1 2 2 2 2 0 2 2 2 0 0 2 2 2 2 2 2 2 1 2 2 1 2 2 2 2 1 2 2 2 2 2 2 2 2 2 2 2 2 0 2 2 2 2 2 2 1 2 2 1 1 1 1 1 1 0 0 1 1 2 2 0 1 1 2 1 0 2 1 0 2 1 2 2 1 0 2 2 2 2 2 2 1 1 1 1 2 0 2 2 1 2 2 2 1 1 2 1 2 1 2 2 1 2 2 0 2 1 1 1 2 2 2 2 2 2 2 2 2 1 2 2 2 1 1 2 1 2 2 1 1 2 0 1 2 2 2 2 1 2 2 2 1 2 2 1 2 2 2 1 2 2 0 2 0 1 0 2 2 1 1 2 1 2 2 2 2 1 1 2 1 1 1 2 2 1 2 2 2 2 1 2 1 2 2 2 2 1 2 1 2 2 2 2 1 1 1 1 2 2 2 1 1 2 2 2 2 2 2 2 1 1 2 2 2 2 2 2 2 2 1 2 2 2 1 1 0 1 2 2 2 2 2 2 2 2 2 2 2 1 2 1 1 1 1 0 2 1 2 2 2 2 2 1 1 1 1 2 1 1 1 2 2 1 1 1 1 1 2 2 2 2 2 1 2 1 1 2 2 1 1 2 2 2 2 2 2 2 1 2 0 1 2 1 2 0 0 2 2 2 2 0 0 1 0 2 2 2 2 2 1 2 2 1 0 1 2 1 1 2 2 2 1 2 2 2 2 0 0 2 2 2 1 2 2 1 2 1 1 0 2 2 2 2 2 2 2 2 1 1 1 1 1 1 1 2 2 2 1 0 2 1 1 2 1 2 2 2 1 1 0 1 2 2 2 2 1 1 2 2 2 2 0 2 0 2 2 0 2 2 2 0 0 1 2 1 2 1 2 0 2 2 2 1 2 2 2 0 2 1 2 2 2 2 1 1 2 2 1 1 2 1 2 1 2 2 2 2 2 0 2 0 2 0 2 2 2 2 2 0 2 0 2 2 1 1 2 2 1 2 1 0 2 2 1 1 0 1 2 1 2 2 2 2 1 1 2 2 2 2 2 1 1 1 0 2 1 2 2 1 2 2 2 2 1 1 2 0 2 2 0 0 2 0 1 1 1 1 1 1 2 2 2 1 1 2 1 1 2 2 2 2 1 1 1 2 2 0 2 2 2 2 1 2 1 2 1 2 2 2 2 2 1 2 2 2 1 1 2 2 0 2 1 1 1 2 1 2 2 2 1 2 2 1 0 2 1 2 1 1 2 2 1 2 2 1 2 2 1 2 2 1 2 1 2 0 2 2 2 1 2 2 2 1 1 2 2 2 2 1 1 2 2 1 1 2 2 1 2 1 1 2 2 0 1 1 1 0 2 2 1 1 2 1 2 2 0 1 2 1 2 1 1 0 2 1 1 2 2 2 0 2 2 2 1 0 0 2 1 2 0 1 1 2 2 2 2 2 2 2 2 1 2 2 1 1 2 2 1 2 1 2 2 1 2 2 2 2 0 1 2 0 2 2 2 2 2 2 2 2 2 2 1 1 2 2 2 2 2 1 1 0 2 0 1 2 2 2 2 2 0 1 1 1 1 1 2 1 1 2 1 1 0 1 1 2 1 2 2 0 2 2 1 2 2 2 2 1 2 2 1 1 1 0 2 2 1 1 2 0 2 0 2 1 2 1 1 1 1 2 1 2 0 2 2 2 2 1 2 1 2 2 1 2 2 2 0 0 1 1 2 0 2 1 2 2 1 1 2 2 2 2 2 2 2 1 1 2 1 2 2 2 1 1 1 2 1 1 2 2 2 1 1 1 2 2 2 1 2 2 2 1 0 1 2 2 2 1 1 2 2 1 2 2 2 0 2 0 2 2 1 1 2 1 0 2 2 0 1 1 1 0 1 2 2 1 2 0 1 1 1 0 1 1 1 1 1 1 0 1 1 1 1 0 1 1 0 1 1 2 1 1 2 2 2 0 2 2 0 2 2 2 2 2 2 1 1 2 1 0 1 0 2 2 1 2 1 1 1 2 2 2 2 2 1 1 2 1 1 2 1 0 1 2 1 1 0 0 0 2 2 1 1 2 0 2 1 2 2 2 1 1 0 0 0 1 1 1 1 1 2 2 2 1 1 2 1 1 2 2 2 2 2 1 1 1 1 1 1 1 1 1 1 2 1 2 1 1 2 2 2 1 2 0 1 2 1 1 2 1 1 1 0 0 2 0 2 1 2 1 1 2 2 2 2 2 1 1 2 1 1 0 2 2 0 0 0 1 1 2 1 2 2 1 1 1 2 1 1 1 1 2 2 2 2 2 2 2 1 1 2 2 0 2 2 2 1 1 0 2 1 2 2 2 2 1 2 2 1 1 1 0 1 1 2 2 1 1 1 2 2 2 2 1 1 1 2 1 2 2 0 1 2 2 2 1 1 1 2 1 2 2 1 2 2 2 1 2 1 1 2 2 1 2 1 1 2 0 2 2 1 1 2 1 1 2 2 1 2 2 2 2 1 1 2 1 2 1 2 1 2 2 2 1 1 2 1 2 2 1 2 2 2 1 1 1 2 0 1 2 2 2 2 0 2 1 1 1 2 2 2 1 2 1 1 2 1 2 1 2 2 2 2 1 2 2 1 0 2 2 2 1 1 1 2 2 2 1 1 2 1 2 1 1 1 2 2 1 1 1 2 2 1 1 1 1 1 1 1 2 2 2 2 2 2 1 1 1 2 2 2 2 2 2 0 2 1 2 1 2 2 2 1 1 2 2 1 2 2 2 2 1 1 2 2 1 0 1 1 2 2 2 2 2 1 2 1 1 1 1 1 2 2 1 2 2 2 2 2 0 0 2 2 2 2 2 2 2 2 2 2 2 1 2 2 2 1 2 2 1 1 1 1 1 1 2 2 2 2 2 2 2 2 2 2 2 2 2 2 2 1 2 1 2 1 2 1 1 2 1 1 2 2 2 2 2 2 2 2 1 2 2 1 1 2 2 1 2 2 2 0 0 0 1 1 2 1 1 1 1 1 2 2 2 2 1 1 1 1 2 2 2 2 2 2 2 2 2 2 1 2 2 2 2 2 2 1 1 1 2 1 1 2 2 2 2 2 1 2 1 1 1 1 1 1 2 2 2 2 1 0 1 1 2 2 1 2 1 1 1 1 1 1 1 1 2 0 2 1 1 2 2 2 0 2 1 2 2 2 2 2 1 1 2 2 1 2 1 1 0 2 2 1 1 2 1 1 1 1 2 1 2 1 1 0 1 2 1 2 1 1 2 1 1 2 1 2 2 2 2 1 1 2 2 2 2 1 1 2 2 1 2 0 2 2 1 0 1 1 1 1 2 1 2 2 2 2 0 2 1 1 2 2 1 2 0 2 2 0 2 2 1 2 1 2 2 2 1 1 2 1 2 2 1 1 2 2 1 2 2 1 2 1 2 1 1 1 2 1 1 2 1 2 2 2 2 1 2 0 0 0 1 2 1 1 1 1 2 2 1 2 2 2 2 1 1 1 1 2 2 2 2 1 1 1 2 1 1 2 1 1 0 2 2 2 1 1 1 2 2 1 0 2 1 1 1 1 2 0 1 1 1 1 2 2 1 1 1 1 2 1 1 2 1 2 2 2 1 2 2 2 2 0 2 2 1 2 1 2 2 2 2 2 2 1 2 2 2 1 2 1 2 2 1 2 1 2 1 0 1 1 1 2 0 2 2 2 1 2 1 2 2 2 2 1 1 2 1 2 2 2 2 1 2 1 1 1 2 1 2 2 1 0 0 2 2 1 2 2 0 2 2 0 2 1 2 2 2 1 1 1 2 2 1 1 2 2 2 2 0 2 2 2 1 2 2 2 0 0 0 2 2 2 2 0 2 2 0 0 0 0 2 0 2 0 0 0 0 0 2 2 2 2 2 1 1 0 2 2 1 1 1 2 2 1 2 2 1 2 2 1 2 1 2 1 2 2 2 1 1 2 1 2 1 2 2 1 1 2 2 2 1 1 2 2 2 2 1 2 1 1 2 1 2 2 1 1 1 2 1 2 1 1 2 2 1 0 2 2 2 1 1 1 1 1 2 1 2 2 1 2 2 1 1 2 1 0 2 2 2 2 0 1 1 2 2 2 1 2 1 1 2 1 2 2 0 1 2 1 2 2 2 1 1 2 2 1 2 2 2 2 2 1 1 1 2 2 2 1 0 1 2 2 1 2 0 1 2 2 2 1 1 2 1 2 2 2 1 2 1 1 2 1 1 2 2 2 2 2 1 1 1 2 1 2 1 1 2 2 2 2 0 0 2 2 2 2 0 2 0 0 2 2 2 2 2 2 1 1 1 1 1 2 2 0 0 0 2 2 2 2 2 2 0 2 1 1 1 2 2 2 1 1 1 2 1 1 1 1 2 2 2 1 2 2 2 1 2 1 1 2 1 1 1 1 1 2 2 2 2 2 2 2 2 1 1 2 2 2 2 2 2 2 1 2 2 2 2 1 1 2 1 1 2 2 2 1 2 2 2 2 2 2 2 2 2 1 1 1 2 2 1 2 1 1 1 1 2 1 2 1 1 1 2 1 2 1 1 1 0 2 0 1 1 2 1 1 1 2 2 2 2 2 2 2 2 1 2 2 2 2 2 2 1 2 1 1 2 1 1 1 2 2 2 2 1 1 1 2 2 1 0 2 2 1 2 2 2 0 2 0 2 2 1 2 2 2 1 1 1 1 2 2 2 2 2 2 2 1 2 1 2 2 0 2 2 0 1 2 2 2 2 2 2 2 2 2 0 1 1 2 1 2 2 0 1 0 2 2 2 1 2 1 2 1 0 0 1 2 2 2 2 2 2 1 1 2 1 1 1 2 1 1 2 2 2 1 2 1 2 2 1 0 0 2 2 2 0 2 2 1 2 1 2 0 1 2 2 2 2 0 0 1 2 2 2 2 1 1 1 1 1 1 1 1 1 2 1 0 1 1 2 1 2 1 1 1 2 1 2 1 1 1 2 2 2 0 1 2 2 2 2 2 2 2 2 2 2 2 1 1 1 1 2 2 1 2 1 1 1 2 1 2 2 2 2 2 2 1 1 1 2 1 1 2 1 2 2 1 2 1 1 1 1 2 0 0 0 2 0 1 0 2 1 1 0 2 1 0 1 1 2 2 2 2 1 1 2 2 1 2 2 2 2 2 2 2 2 2 1 2 2 2 1 2 2 2 2 2 1 2 2 2 1 2 1 2 1 2 1 1 2 1 2 2 2 0 1 1 2 0 1 0 2 2 2 2 2 2 0 1 1 1 2 1 1 2 1 2 2 1 2 2 0 1 2 0 2 2 2 2 2 2 2 1 1 2 2 1 2 1 2 1 2 1 2 1 2 2 1 2 2 1 2 2 2 2 2 2 1 2 1 2 0 2 1 1 1 1 2 0 0 1 1 2 2 2 1 2 1 1 1 1 1 2 2 2 1 2 2 1 1 2 2 2 2 2 1 2 2 2 2 2 1 1 1 1 2 2 2 2 2 2 1 2 2 0 2 2 1 0 1 2 1 0 1 2 0 0 2 1 2 2 2 2 2 1 1 1 1 2 1 1 1 2 0 1 2 2 2 2 2 1 1 2 1 1 0 1 0 0 2 2 1 2 1 2 2 0 1 0 2 2 2 2 2 1 1 2 2 2 2 1 1 1 2 2 2 2 2 1 2 2 0 2 2 2 2 2 2 1 2 2 0 2 0 2 2 0 0 1 2 1 2 2 2 2 1 1 2 2 0 1 1 1 2 2 2 2 1 2 2 0 0 2 2 2 0 2 2 2 2 2 0 0 2 1 2 0 1 1 2 0 2 2 1 1 2 1 2 0 1 1 0 1 2 0 1 2 2 2 2 2 1 2 0 1 2 2 2 2 1 1 0 2 2 2 1 2 1 1 2 1 2 0 1 2 2 2 2 2 2 1 1 2 1 2 2 1 1 2 2 2 2 2 2 2 2 2 2 2 2 1 2 2 2 1 2 2 0 0 2 0 2 0 2 1 2 2 2 2 2 0 0 2 2 2 2 1 2 2 2 1 1 1 1 1 2 2 2 1 1 2 2 2 2 1 0 2 1 1 2 2 2 1 1 1 1 1 2 1 0 2 1 2 1 2 2 2 1 1 1 2 2 1 2 1 2 2 0 2 1 1 0 0 1 2 1 2 1 1 1 2 2 1 1 1 2 1 0 2 2 2 2 2 2 0 2 2 1 2 1 2 2 2 1 1 1 2 1 1 2 2 1 1 2 1 2 1 1 1 1 2 1 2 2 2 1 0 2 2 1 1 2 2 1 0 2 2 1 2 2 1 2 2 1 1 0 1 1 1 1 2 1 1 2 1 2 2 2 1 0 2 1 1 0 0 1 1 2 2 2 2 1 2 2 2 2 1 1 1 2 2 2 1 0 2 1 1 0 1 1 2 2 1 1 1 2 0 1 2 2 1 1 2 1 1 2 2 2 0 2 2 2 1 1 2 2 2 1 1 1 1 1 2 2 0 0 1 1 2 2 0 2 2 1 2 1 2 2 1 1 0 1 2 1 1 2 1 1 2 2 1 2 1 0 2 2 1 1 1 2 1 2 2 2 2 2 2 1 1 2 1 1 1 2 1 1 1 1 2 2 1 2 1 2 2 1 2 2 0 0 2 1 1 1 2 2 2 1 1 2 1 1 2 2 2 2 2 1 2 1 2 1 1 2 2 2 2 2 0 2 2 1 2 1 0 2 2 2 1 1 1 1 0 1 0 2 2 2 1 1 1 2 2 2 2 2 1 1 1 1 1 2 2 1 1 1 2 2 1 1 1 1 1 1 0 1 2 1 2 2 1 2 1 1 1 1 2 2 2 2 1 2 2 2 1 2 2 2 1 1 1 2 2 2 1 1 1 1 1 2 1 2 2 2 2 2 2 2 1 2 2 1 2 1 2 1 1 1 2 2 0 2 1 2 1 0 2 2 1 1 1 2 2 2 1 2 1 1 2 2 2 2 2 1 2 0 2 2 1 1 1 2 0 1 2 2 0 2 0 2 2 2 2 2 2 2 2 1 1 1 1 1 2 1 1 2 1 1 1 1 1 2 2 2 2 1 1 2 2 0 2 2 0 2 2 2 1 1 1 0 2 1 2 1 2 2 0 2 2 2 2 2 1 2 1 2 2 2 2 2 2 2 2 2 0 2 2 2 2 2 2 1 2 2 2 2 2 2 2 0 2 2 2 2 2 2 2 2 2 2 2 2 2 2 2 1 1 2 2 2 2 2 0 2 1 2 1 2 0 2 2 0 1 2 2 1 2 1 1 1 2 2 2 1 1 2 1 1 1 2 2 2 2 2 2 2 2 2 2 2 2 2 2 2 2 2 1 2 0 2 2 2 2 1 2 2 1 2 2 1 1 2 2 2 2 2 2 1 1 2 0 2 2 2 2 2 2 1 2 2 1 2 2 2 2 2 2 2 2 2 1 1 1 1 2 2 1 2 1 1 0 2 2 2 1 1 2 1 1 2 1 2 2 2 2 1 2 2 1 1 0 2 1 2 1 0 2 2 1 2 1 0 2 0 2 1 2 1 1 1 1 2 1 1 0 0 2 2 1 0 1 0 2 2 1 2 2 2 1 1 1 1 2 0 2 0 0 1 2 2 0 2 1 1 2 1 2 2 1 1 1 2 1 2 0 1 0 2 1 1 1 2 2 2 2 2 2 1 2 2 2 1 2 1 1 0 1 0 2 1 1 2 1 2 1 1 2 0 1 1 2 2 2 1 2 0 2 1 2 2 2 2 2 1 0 2 0 2 1 2 1 1 1 1 1 0 2 1 1 2 1 1 1 2 1 2 1 2 1 2 2 2 0 1 1 1 2 2 1 2 2 2 2 1 1 2 2 0 2 1 1 2 1 2 2 1 1 2 1 2 1 2 0 1 1 1 2 1 1 2 2 1 1 2 1 2 1 0 2 2 1 1 1 2 2 0 2 2 0 0 1 2 2 2 2 2 2 0 0 2 2 2 2 1 2 1 1 1 0 2 2 1 2 2 2 0 1 2 1 2 2 2 1 1 0 1 2 1 1 2 1 2 1 1 1 2 2 1 2 1 1 1 2 2 2 1 2 2 1 1 2 1 1 0 1 1 2 1 2 1 2 2 2 1 2 0 2 1 1 2 2 2 2 2 2 2 2 2 2 0 2 2 2 0 0 0 0 2 2 0 2 2 2 2 2 0 2 2 2 2 2 2 0 2 2 2 2 2 2 2 2 2 2 2 0 2 2 2 2 2 2 2 2 2 2 0 2 2 2 2 2 2 0 2 2 0 2 2 0 0 2 2 2 0 2 2 2 2 0 2 0 2 2 2 2 2 2 2 2 0 2 2 2 2 2 2 0 2 2 0 0 0 2 1 1 1 0 2 2 2 2 2 2 2 2 2 2 2 1 2 1 0 2 1 2 1 2 2 2 2 2 2 2 1 1 2 1 2 1 1 2 2 2 1 1 1 2 2 2 2 1 1 1 2 1 0 2 2 1 1 1 1 2 2 1 1 1 1 1 1 1 1 1 2 1 2 2 1 1 2 1 2 2 2 1 1 1 2 2 1 2 1 1 1 2 2 1 2 1 1 2 1 1 2 2 2 1 2 2 2 2 1 2 1 1 2 1 2 1 2 1 2 1 1 2 1 1 1 1 1 2 2 1 1 1 2 0 2 2 2 2 1 1 1 2 1 1 2 2 2 2 2 2 2 0 1 2 2 1 1 1 1 1 2 1 1 2 2 0 2 1 1 2 2 2 2 1 2 2 2 2 1 2 2 2 2 2 1 2 2 2 1 2 1 0 2 1 1 2 1 2 0 1 1 1 2 2 1 2 1 1 1 1 2 2 2 0 2 2 2 2 1 1 1 2 1 1 2 1 1 1 1 2 1 2 1 2 1 1 1 1 1 0 1 2 1 1 0 1 1 1 1 1 2 1 1 0 1 2 1 2 1 2 1 2 0 2 2 2 1 2 2 2 2 1 1 1 1 1 1 1 0 2 0 1 2 2 2 2 2 2 2 0 2 0 2 1 0 2 1 2 2 2 1 2 2 0 1 1 2 1 2 1 1 2 2 1 0 1 1 1 2 0 2 2 2 2 2 2 2 2 2 1 2 1 1 1 1 1 2 2 1 1 2 2 1 2 1 1 1 2 0 2 0 0 0 2 2 1 2 1 2 0 0 2 0 2 2 2 0 2 2 2 2 2 0 0 2 2 2 2 2 0 0 0 2 2 2 2 2 2 2 2 2 0 2 0 2 2 0 2 2 2 0 2 2 2 2 2 0 0 0 2 2 2 2 2 0 0 0 0 0 2 2 2 2 2 2 0 2 0 0 1 2 2 1 1
2 2 0 0 2 2 2 1 2 2 2 2 1 1 1 2 1 1 1 1 2 1 1 2 1 1 2 2 2 2 2 2 1 1 1 2 1 2 2 1 1 1 1 2 2 2 1 1 2 2 2 1 2 1 1 0 0 2 1 2 1 2 1 2 2 0 1 2 1 2 1 2 2 2 2 1 1 2 2 2 2 2 2 2 1 1 1 1 2 2 1 2 2 2 1 2 2 2 2 1 1 2 1 1 2 1 2 1 1 2 2 2 1 1 2 2 2 2 0 2 2 2 2 2 1 1 1 2 2 1 1 1 2 2 1 2 2 2 2 2 1 2 2 2 2 2 2 2 1 2 1 1 1 1 1 2 2 2 2 1 2 1 2 0 2 2 2 1 2 1 2 2 2 1 1 2 1 1 1 1 2 2 1 2 2 2 1 1 2 1 1 2 2 1 2 2 2 2 2 2 1 2 2 2 2 1 1 1 1 1 1 0 0 2 2 2 2 1 1 1 2 2 1 2 0 1 1 2 2 1 2 0 0 1 2 2 2 0 2 1 2 1 2 1 2 1 1 0 2 2 2 2 1 2 1 1 1 2 2 2 2 1 2 2 1 1 2 1 2 2 1 2 1 0 0 1 1 1 2 2 2 2 1 2 2 2 1 1 2 2 1 1 1 1 1 1 2 1 1 1 2 1 1 1 2 1 2 2 2 1 2 2 2 1 2 2 2 2 2 1 2 1 1 1 1 1 1 1 1 2 1 2 2 2 2 1 1 0 2 2 2 2 2 2 1 1 2 1 1 1 1 0 2 2 0 2 0 0 0 2 2 2 1 1 2 2 2 2 2 1 1 2 2 1 1 2 1 2 2 2 2 2 0 1 2 2 2 0 2 1 2 2 2 1 2 1 2 1 1 1 2 1 1 2 0 2 2 1 2 0 2 0 0 0 2 1 1 1 2 0 1 2 2 2 2 2 1 2 2 1 2 2 2 1 1 1 2 1 2 2 2 2 1 2 2 2 2 2 2 2 2 2 2 2 1 1 1 2 1 1 0 1 1 1 1 2 2 2 2 2 2 1 1 1 2 2 2 2 2 1 1 2 0 0 2 0 2 0 0 2 2 2 2 2 2 2 2 2 2 2 1 2 0 2 2 2 2 2 0 2 2 2 1 1 2 2 2 2 0 1 2 2 2 2 2 0 2 2 2 1 2 1 1 1 1 2 1 0 2 2 1 2 1 2 2 2 1 2 2 0 1 0 2 1 1 1 2 2 2 1 1 1 2 2 1 1 1 1 1 1 1 2 2 1 2 1 1 2 2 1 1 2 2 2 2 2 2 2 2 2 2 2 2 2 2 2 0 1 2 1 2 2 2 1 2 2 2 1 1 2 2 2 2 2 2 2 2 2 2 2 1 1 2 1 2 2 2 2 2 1 1 1 1 2 1 1 1 1 1 1 2 1 2 1 1 2 2 2 1 1 2 1 2 2 0 2 1 2 1 1 1 1 0 2 2 1 2 0 0 1 2 2 2 2 2 0 2 2 1 2 1 2 2 1 2 2 2 0 2 2 1 1 0 2 1 1 2 1 1 1 1 2 2 1 1 2 1 2 1 2 1 0 2 0 1 2 2 1 1 2 2 1 1 2 1 2 2 2 2 2 2 1 2 2 2 2 2 2 0 2 1 1 1 1 2 2 0 1 1 2 1 2 1 2 0 2 0 0 0 1 1 1 1 0 1 2 1 1 1 2 1 2 2 1 2 1 2 1 1 2 1 2 2 0 1 0 1 1 1 1 2 2 2 2 0 0 1 1 0 2 2 2 2 0 0 2 2 2 1 1 2 1 2 1 1 2 2 1 2 2 2 2 2 1 2 2 1 1 2 2 0 1 1 2 2 0 1 2 1 1 1 1 1 2 2 2 2 0 2 0 2 0 2 0 2 0 2 2 2 2 2 2 2 2 1 2 2 2 2 0 2 2 2 2 2 1 1 1 1 1 1 1 2 2 2 1 2 1 2 0 2 0 2 2 1 2 0 2 0 2 2 2 0 0 0 1 2 2 0 2 2 1 1 1 1 1 2 1 2 0 2 2 2 2 2 2 1 1 1 2 2 2 1 2 0 0 2 1 1 2 2 2 1 1 2 0 1 2 1 1 2 1 2 1 0 0 2 1 1 1 1 2 2 0 1 2 2 1 2 2 1 2 2 1 2 2 0 2 0 2 2 0 2 2 0 0 2 0 1 2 2 1 2 0 2 0 0 2 0 2 2 2 2 2 2 1 2 1 1 1 1 1 1 2 1 1 1 1 2 1 2 2 1 1 2 2 2 1 2 1 2 1 1 1 1 2 1 1 1 2 1 1 1 1 1 2 2 1 1 1 1 1 1 1 1 1 2 2 2 2 2 2 2 1 1 1 1 2 1 2 1 1 2 2 2 2 1 1 1 2 2 2 2 2 2 1 1 1 1 1 1 1 1 2 2 2 2 2 1 2 2 2 2 2 2 2 2 1 0 2 2 1 2 2 2 1 1 1 1 1 1 1 1 1 2 0 2 2 2 2 1 2 2 1 2 2 1 2 1 2 2 1 2 1 2 2 2 2 2 0 0 0 2 2 2 0 2 2 2 2 2 2 2 2 2 2 2 1 2 1 1 2 1 2 0 1 1 1 2 2 2 2 2 2 1 2 2 2 2 2 0 1 1 2 2 1 1 2 2 1 1 1 2 2 2 2 1 2 2 1 0 1 2 2 2 1 0 2 2 2 1 2 2 0 2 0 2 1 0 0 0 0 1 0 2 2 1 1 2 2 0 2 0 1 2 0 0 0 0 1 1 2 2 2 2 1 2 0 2 2 2 1 2 2 2 2 2 2 1 0 0 2 0 2 2 0 2 1 1 1 1 1 1 0 2 1 1 1 2 1 1 2 2 1 2 2 0 2 1 0 0 0 1 2 0 1 0 1 1 2 2 2 1 2 2 1 1 2 2 2 2 2 2 2 1 1 1 2 1 2 1 1 1 1 2 1 2 1 1 2 1 1 2 2 2 2 1 2 2 2 1 2 1 1 2 1 1 2 1 1 1 2 2 1 0 2 2 0 2 1 2 2 2 2 0 1 1 1 2 2 2 2 1 0 1 2 2 1 1 0 1 2 1 0 2 2 1 1 2 0 2 2 2 2 2 1 0 2 2 1 2 1 2 1 2 1 2 2 2 1 2 2 2 0 1 2 2 0 2 2 2 2 2 2 2 2 2 0 2 2 0 2 1 2 1 2 1 2 2 1 1 2 2 2 2 1 2 2 2 2 1 2 2 2 1 2 2 2 0 1 1 1 1 1 2 1 2 1 2 2 1 1 1 1 1 2 2 1 1 2 2 1 2 1 1 2 2 2 1 1 2 1 0 1 2 2 1 1 2 2 2 2 1 1 2 2 2 2 2 0 1 1 1 2 2 1 2 1 2 2 2 2 2 2 1 1 1 1 1 2 2 2 1 2 1 1 2 1 1 1 1 1 2 2 1 0 2 1 2 2 0 0 0 2 2 2 1 2 2 2 2 2 2 0 2 2 2 2 1 2 2 2 2 1 1 2 1 1 1 0 2 1 2 1 2 2 2 1 2 2 1 2 2 2 0 2 0 2 2 2 2 2 2 2 2 1 1 2 2 2 1 1 1 1 1 1 1 1 2 1 1 2 1 1 1 1 2 2 0 1 2 0 2 1 1 2 2 2 2 0 2 2 2 2 2 2 2 2 2 1 2 2 0 2 2 2 1 1 2 2 1 2 2 2 2 1 2 0 1 0 0 0 0 2 0 2 2 1 2 1 1 2 0 1 0 0 0 1 1 1 1 2 1 1 1 0 0 0 0 2 1 2 2 1 1 2 1 1 1 1 1 2 2 1 2 1 2 1 2 1 2 2 2 1 2 1 1 1 1 1 1 0 2 2 1 2 2 2 2 2 2 2 2 2 2 2 0 0 0 0 0 2 2 0 2 2 2 2 2 2 2 0 2 0 2 2 2 2 0 2 2 2 2 2 0 2 2 2 2 2 0 2 2 2 2 2 0 2 2 2 0 2 1 2 1 1 2 0 1 1 2 2 2 2 1 2 1 1 1 0 2 1 2 2 2 2 2 2 2 1 2 2 1 2 1 2 2 1 2 2 2 1 2 2 1 2 1 2 2 1 1 1 2 2 2 2 1 2 2 2 2 2 0 2 1 1 2 1 1 2 1 2 2 2 2 1 2 2 0 1 1 2 1 2 2 1 2 2 1 2 2 2 2 2 2 2 0 2 1 2 1 1 1 2 2 2 2 2 1 1 2 1 2 2 2 2 1 1 2 1 2 2 1 2 2 1 2 2 1 2 2 1 2 2 1 2 2 2 1 2 0 2 2 2 2 2 2 2 1 1 1 1 1 1 1 2 2 1 1 2 1 1 2 2 1 1 1 1 2 2 1 2 1 2 2 2 2 2 2 2 2 2 2 1 2 2 2 2 2 2 2 2 2 2 2 2 1 1 1 1 1 1 0 2 2 1 1 2 1 1 1 1 1 2 2 2 0 2 2 1 2 2 2 2 2 2 2 2 2 1 2 1 2 1 2 2 0 2 2 2 0 2 2 2 2 1 2 1 1 2 1 1 2 2 2 2 1 1 1 2 2 2 2 2 2 2 0 2 2 2 1 2 1 1 1 1 1 1 1 1 1 1 2 2 1 2 2 2 1 2 1 2 2 2 0 2 2 2 2 2 2 2 2 1 2 2 1 2 1 1 1 2 2 2 2 2 1 2 2 2 2 1 0 2 2 2 1 1 1 1 1 2 1 1 1 1 1 2 0 2 2 2 2 2 2 2 2 2 0 0 2 2 2 2 2 0 2 2 2 2 2 2 2 2 2 2 2 2 2 2 2 2 2 2 2 2 2 2 0 0 2 2 2 2 2 2 2 2 2 2 2 2 2 2 2 0 2 2 2 0 1 2 2 0 1 2 2 1 2 2 1 2 0 2 1 1 2 2 1 2 1 2 2 0 2 0 2 2 1 1 2 1 2 1 2 2 1 1 2 1 2 2 1 2 1 1 0 2 1 1 2 1 1 2 2 2 2 2 2 2 1 2 1 0 1 1 2 1 2 2 2 2 2 1 2 2 2 1 2 2 2 0 2 2 2 1 2 2 2 2 1 2 2 2 2 2 1 2 2 2 2 2 1 2 1 1 1 1 2 1 2 2 1 2 2 1 1 1 1 2 1 1 2 2 2 2 1 2 1 2 2 1 0 1 1 2 2 1 1 1 1 1 1 2 1 1 2 1 2 2 2 1 1 1 2 2 2 2 2 2 1 2 2 2 2 2 1 2 1 2 2 1 2 2 1 2 2 1 1 2 1 1 2 2 1 2 1 2 2 1 2 1 1 0 2 1 2 2 1 2 2 2 2 2 1 1 1 0 2 1 1 0 0 1 1 2 1 0 1 1 1 1 1 2 0 2 2 2 1 2 1 1 2 2 2 0 0 2 0 0 1 2 2 1 2 1 2 2 2 1 2 2 2 1 0 2 2 2 0 2 1 0 2 2 2 1 1 2 2 0 1 2 2 2 2 1 2 2 2 2 1 2 1 1 1 1 1 2 2 1 2 2 2 2 1 2 2 2 2 2 2 2 1 1 1 2 2 1 2 2 2 2 2 2 2 1 1 0 2 2 2 2 2 2 2 2 2 2 0 1 1 1 2 2 2 1 2 1 2 1 2 2 1 1 2 2 2 2 2 2 2 0 2 1 1 1 1 1 2 1 1 1 2 1 1 1 1 1 2 2 2 1 0 2 1 2 2 2 1 2 0 1 2 1 2 1 2 1 2 2 2 2 2 0 2 2 2 1 1 2 1 2 2 2 2 2 1 1 1 2 2 2 2 1 2 2 1 1 2 1 1 2 2 1 2 1 0 1 2 1 2 2 2 1 1 2 2 2 2 2 2 2 2 2 2 1 1 1 2 2 2 1 2 1 1 1 1 1 1 1 2 1 1 1 1 2 2 2 2 1 2 1 1 1 2 0 2 1 2 2 2 2 1 0 0 1 2 2 1 1 1 2 2 1 2 2 2 0 2 2 2 2 2 2 2 0 2 2 2 1 2 2 1 2 2 2 1 2 0 2 1 1 0 2 1 1 1 1 2 2 2 2 2 2 2 0 2 2 1 1 2 2 2 2 2 2 2 2 1 2 1 2 2 0 2 2 0 0 1 2 2 2 1 2 0 1 2 0 2 2 2 2 1 1 2 2 2 2 1 1 2 2 2 2 1 1 2 2 2 1 2 2 2 1 1 2 2 2 2 2 1 2 1 1 1 1 0 2 2 2 2 2 1 0 0 1 2 2 2 1 1 1 2 1 1 1 2 2 1 2 2 2 2 2 1 1 2 2 1 2 1 2 1 1 2 2 2 2 2 0 0 2 0 0 1 1 2 2 2 1 2 1 1 1 2 1 2 1 1 1 1 2 2 2 2 2 0 1 2 2 1 1 1 1 0 2 2 1 1 1 2 1 2 1 2 1 2 2 2 2 1 1 0 1 1 1 2 2 2 2 2 1 1 1 1 1 2 2 0 2 2 2 2 2 2 2 2 2 2 1 2 2 1 1 1 1 1 2 0 1 2 2 2 2 2 2 0 1 1 1 2 2 0 1 1 0 1 1 2 1 2 2 2 2 1 2 2 0 0 2 2 0 2 2 2 2 2 1 1 1 1 2 1 2 1 2 1 2 2 1 0 2 2 2 2 2 1 0 2 1 1 1 2 2 1 2 1 1 1 2 2 2 1 2 2 2 2 2 2 2 2 2 1 1 0 2 1 2 1 2 2 2 2 0 1 1 1 1 2 2 2 2 1 2 2 1 2 2 2 2 1 1 1 2 1 0 2 1 0 1 2 2 2 2 2 2 1 2 2 2 2 2 2 1 2 2 2 2 1 2 1 1 1 0 0 0 2 1 1 1 2 2 1 1 1 0 2 1 1 2 2 2 1 2 1 2 2 2 2 2 2 2 0 2 2 2 2 0 2 2 2 1 0 1 2 1 2 2 1 1 0 2 2 2 0 0 2 2 0 1 1 2 2 2 2 1 1 2 2 1 2 2 2 2 2 2 1 1 1 1 2 2 2 1 2 2 0 2 1 1 2 1 1 1 1 2 2 2 2 2 2 1 2 1 2 2 2 1 2 2 2 2 2 0 1 0 0 2 2 1 2 1 1 2 2 1 1 1 2 2 2 0 2 2 2 1 1 2 1 1 1 2 2 1 2 2 1 1 2 2 2 2 1 2 1 1 2 2 2 2 0 0 0 2 1 2 2 2 2 1 1 1 2 2 1 2 1 2 0 1 2 2 2 2 2 2 2 2 1 1 2 0 0 2 2 0 0 1 1 1 1 1 1 1 2 2 0 2 1 1 1 0 1 1 2 2 2 2 2 0 1 1 1 1 1 2 2 1 2 2 1 1 1 2 2 1 2 1 2 1 1 1 0 2 1 2 2 2 1 2 2 2 2 2 0 1 1 2 2 1 2 2 0 2 2 1 2 2 1 2 1 2 2 2 0 1 2 2 1 1 1 1 1 0 2 1 2 1 0 2 2 2 1 1 2 2 2 2 1 2 1 2 2 1 1 2 2 2 1 2 1 1 2 2 2 2 2 1 2 1 2 2 2 2 1 1 2 2 2 2 2 2 2 1 2 2 2 2 2 2 2 2 2 0 0 2 2 2 2 1 1 1 2 2 2 1 1 2 2 1 0 2 2 2 2 2 2 1 2 1 2 1 2 2 1 2 1 1 2 2 2 2 2 2 2 1 1 2 2 1 2 2 1 1 1 1 1 1 1 2 2 1 1 2 2 1 1 2 1 1 1 1 1 2 2 2 2 2 1 2 1 1 2 2 2 1 2 2 1 2 1 2 2 1 1 2 2 1 1 1 1 1 1 1 2 1 2 2 2 2 0 1 2 1 2 1 2 0 0 2 0 1 0 0 2 2 1 1 1 2 2 2 1 1 1 2 2 2 2 1 2 1 2 2 2 1 2 2 2 2 2 2 0 2 2 0 1 1 2 0 2 2 0 2 2 2 2 2 2 0 2 2 2 2 2 0 1 1 2 1 1 1 1 2 2 1 1 1 1 1 2 2 2 2 0 2 2 0 2 0 2 0 0 2 1 2 2 2 2 2 1 2 2 1 1 2 2 2 2 2 1 1 2 0 1 2 2 2 0 1 2 2 1 1 1 1 2 1 1 2 0 1 1 1 1 1 2 2 2 1 2 2 1 2 0 1 2 1 2 1 1 1 1 2 1 1 2 2 2 1 1 2 1 1 1 1 1 1 1 1 2 1 1 2 2 1 1 1 1 1 1 2 1 2 2 0 1 1 1 1 1 2 0 1 1 2 2 2 2 0 2 2 2 1 1 1 1 2 2 2 2 2 2 2 1 1 1 2 2 1 2 1 1 2 2 1 2 2 2 1 2 2 2 1 1 2 2 1 1 2 1 1 2 2 1 2 2 2 2 1 1 2 2 2 2 2 2 2 2 1 2 1 2 1 2 0 2 2 2 2 2 2 2 2 2 1 2 2 2 2 2 1 2 2 2 1 2 1 1 2 2 2 2 1 1 2 2 0 1 2 2 2 2 2 1 2 2 2 0 2 1 2 2 2 2 0 0 2 1 1 1 1 2 1 2 1 2 1 1 1 2 0 2 2 1 2 2 1 1 2 1 2 1 2 2 2 1 2 2 1 2 2 1 1 2 1 1 2 2 1 2 2 2 1 1 2 1 1 1 2 2 1 2 2 1 1 2 2 1 2 2 2 2 1 1 2 1 2 1 2 2 2 2 1 2 2 2 2 1 2 2 2 1 1 1 2 1 2 1 1 2 1 2 2 2 2 2 1 2 1 1 2 2 1 1 1 2 2 1 1 1 1 2 1 2 1 2 1 2 2 2 2 2 1 2 2 1 1 1 2 1 2 2 2 1 2 2 2 1 2 2 2 2 2 2 2 2 2 0 1 1 1 1 1 1 1 1 1 2 0 0 2 1 0 2 2 2 2 2 2 2 1 2 1 1 1 1 0 2 1 2 2 2 2 1 2 2 2 2 2 1 1 2 1 2 1 2 2 2 2 2 2 1 1 2 1 2 1 2 2 2 1 2 2 2 2 2 1 1 2 2 2 1 1 2 2 0 1 1 2 2 1 2 2 0 1 0 2 2 2 2 0 2 2 2 0 2 2 1 1 2 2 2 1 1 1 1 2 1 1 1 1 2 2 2 2 2 1 2 1 1 0 2 2 2 2 2 1 2 2 1 2 2 2 0 2 2 2 2 2 0 1 2 1 2 2 2 2 1 2 1 2 2 1 1 2 1 2 1 2 1 1 2 2 2 2 2 2 2 0 1 1 1 1 1 1 2 2 0 1 2 2 1 2 2 2 2 2 1 1 2 1 1 2 2 2 1 2 1 2 2 2 2 2 2 2 2 2 2 2 2 1 1 2 1 2 2 1 2 2 2 2 1 2 2 1 2 2 1 2 2 2 2 1 1 2 2 2 2 2 2 0 2 2 1 1 1 1 2 2 1 1 2 2 2 2 1 2 2 2 2 2 1 2 2 2 1 1 2 1 2 2 2 1 2 2 1 1 2 2 1 2 1 1 1 1 2 1 2 2 2 1 1 1 1 2 1 2 2 2 2 1 1 1 2 2 2 2 2 2 2 1 1 2 1 2 2 1 0 1 1 2 1 2 2 2 1 2 2 2 2 2 1 1 2 2 0 2 2 1 1 1 2 2 2 2 2 1 2 2 2 1 1 1 1 0 1 1 1 2 2 2 2 2 1 1 1 1 1 2 1 2 2 2 2 1 2 1 1 1 2 1 2 2 1 1 2 2 2 2 1 2 2 1 1 1 1 0 1 0 0 2 2 2 1 1 2 2 1 2 2 2 0 2 1 0 2 2 2 2 2 1 1 0 1 2 2 2 2 2 2 1 2 2 1 1 1 1 2 1 2 2 2 2 0 0 2 2 1 0 1 0 0 2 2 1 1 1 2 2 1 1 2 2 2 2 1 1 1 1 1 2 2 2 2 2 1 1 1 1 1 1 1 2 1 1 1 1 1 1 2 2 1 1 2 1 1 1 2 2 1 1 1 1 1 1 2 2 0 2 1 1 2 2 2 2 2 2 1 2 1 1 2 2 2 2 2 2 2 2 2 2 2 1 1 1 1 1 2 2 1 2 2 2 2 2 2 2 1 2 1 2 2 1 1 2 2 1 1 1 2 2 2 1 2 2 1 1 2 1 1 2 1 1 2 1 1 1 2 1 1 1 1 0 1 2 2 1 2 2 2 2 1 1 2 1 1 2 2 1 1 2 2 1 2 2 2 1 2 1 2 2 1 2 1 2 2 1 0 2 1 2 0 1 2 2 1 2 1 2 2 1 1 1 1 2 2 1 2 2 2 1 1 1 1 1 1 1 2 2 0 1 2 1 2 2 2 2 0 2 1 0 1 2 2 2 2 2 1 2 1 1 2 2 2 2 1 1 1 1 0 1 2 1 1 1 2 1 2 2 2 2 1 2 2 1 2 2 2 0 2 2 1 1 2 2 2 2 2 0 2 1 1 2 2 2 0 2 2 2 1 2 2 1 2 2 2 2 2 0 2 1 1 2 1 1 2 2 1 1 1 2 2 2 2 2 1 1 2 0 1 1 2 2 0 0 2 1 1 2 1 2 1 1 1 1 1 2 1 1 2 1 2 1 2 2 1 2 1 1 0 1 2 1 1 2 2 2 1 2 2 2 2 1 2 2 2 1 1 1 2 2 2 2 1 0 2 1 2 2 2 2 1 2 0 2 1 1 2 2 1 2 1 1 1 2 1 1 1 1 1 2 1 2 1 2 1 1 2 0 1 1 2 2 2 2 2 1 1 1 2 2 2 1 2 1 1 1 1 1 2 1 1 2 0 2 1 1 1 2 1 1 1 2 2 2 2 2 1 2 2 1 1 2 1 2 2 2 1 2 2 2 2 2 2 1 2 2 2 2 2 2 1 1 2 2 1 1 2 2 2 1 1 1 2 2 1 2 2 2 2 2 0 1 2 2 2 2 1 1 2 2 2 2 2 2 2 2 2 2 2 1 1 2 1 1 1 1 2 2 1 2 2 2 2 2 1 1 0 2 2 2 2 2 1 1 1 1 1 2 2 1 2 1 2 2 2 2 2 1 1 1 1 1 0 0 2 0 2 0 2 1 2 1 2 2 2 1 1 1 1 1 2 2 0 2 1 2 2 2 1 1 1 2 2 2 2 1 2 2 2 2 2 2 2 2 0 0 0 1 1 1 2 2 2 0 2 2 2 2 2 2 2 2 2 1 2 1 2 2 2 1 2 2 1 1 2 2 2 1 1 1 1 1 2 2 1 1 1 2 2 1 1 1 1 0 2 2 2 2 2 1 2 2 2 2 2 0 1 2 0 2 1 1 2 2 1 1 2 0 0 0 2 1 2 2 2 1 1 1 1 1 1 2 1 2 2 1 2 2 1 2 1 1 2 1 2 2 2 2 2 2 2 2 2 2 1 2 2 1 1 2 1 0 2 2 1 1 2 1 1 1 0 2 1 2 1 2 2 2 2 1 1 1 1 2 2 0 1 2 1 1 0 2 0 2 2 2 0 1 2 1 2 2 2 2 2 2 0 1 1 2 1 2 1 1 1 2 2 1 1 1 2 1 1 2 2 2 0 2 2 2 1 2 0 2 0 2 2 2 2 2 2 1 2 2 2 1 2 1 1 1 1 1 2 2 2 2 2 2 0 0 1 0 0 1 1 1 1 1 1 2 2 1 1 2 1 2 2 2 2 2 2 2 0 2 1 1 2 2 2 2 1 2 2 2 1 2 1 1 1 1 1 1 1 2 0 2 2 0 1 0 1 1 2 2 1 1 1 2 2 1 1 2 1 1 2 2 2 0 1 2 1 1 2 1 2 2 2 2 1 2 1 2 1 2 2 0 2 1 2 0 1 2 0 2 1 1 1 1 2 1 1 2 2 2 2 1 2 0 2 1 1 2 2 2 2 2 2 2 1 2 2 2 2 2 1 2 2 2 1 1 2 2 2 1 1 1 2 2 1 2 2 1 2 2 1 2 2 2 1 1 2 1 2 1 1 2 1 2 2 1 1 1 1 1 2 1 0 2 2 2 2 0 2 2 1 1 1 2 2 1 2 1 1 1 2 2 1 2 2 2 2 2 2 2 2 1 0 0 2 2 0 0 0 2 2 2 1 2 2 2 2 1 2 0 2 2 2 1 2 2 1 2 2 1 1 2 2 1 2 1 2 2 0 2 1 1 1 1 1 2 2 1 2 1 2 2 1 1 2 2 2 1 2 2 2 0 2 2 2 0 0 2 1 2 0 2 1 2 2 2 0 1 1 2 2 2 1 1 0 2 2 2 2 2 1 2 2 2 2 2 2 1 2 2 2 2 2 1 2 1 2 2 1 0 2 2 2 1 1 1 1 1 1 2 2 1 2 1 0 2 1 2 2 2 2 2 2 0 2 2 2 2 2 2 2 2 1 2 2 2 2 2 1 1 1 2 0 2 1 1 2 2 1 1 2 0 0 2 2 2 2 2 0 1 2 1 1 1 1 1 2 2 1 2 2 1 2 2 2 1 2 2 2 0 1 1 1 2 2 1 2 0 1 1 2 2 2 2 2 2 2 1 2 1 1 1 2 2 1 1 1 1 1 1 1 1 1 1 2 1 2 1 2 2 2 2 1 2 2 2 2 1 2 1 2 2 1 1 1 1 1 1 1 2 2 1 2 2 2 2 2 2 2 2 2 1 1 2 2 2 2 2 2 2 1 1 1 1 2 2 2 2 1 2 1 1 1 1 1 1 2 2 2 1 2 1 2 0 1 1 2 2 2 1 1 2 2 2 0 2 1 1 2 1 1 1 1 1 1 2 1 1 1 1 0 1 2 1 2 2 2 1 2 1 1 0 1 1 2 1 0 2 2 2 2 2 2 2 2 2 0 0 2 2 2 2 0 2 2 0 0 2 2 2 2 2 2 2 2 2 2 2 2 2 0 2 2 0 0 2 2 0 2 2 0 2 2 2 2 2 2 2 0 2 2 2 2 2 2 0 2 2 0 2 2 0 2 2 2 2 2 0 2 0 2 2 2 2 2 0 0 2 2 0 2 2 2 2 2 2 2 2 2 2 0 0 2 2 2 2 2 2 0 2 0 2 2 2 2 2 2 2 2 2 2 2 2 0 0 2 2 2 2 2 2 2 2 2 2 2 2 2 2 2 2 0 2 2 2 2 2 2 2 0 2 2 2 2 2 2 2 2 2 0 2 0 0 2 2 2 2 2 2 2 0 2 2 2 2 0 2 2 0 0 2 0 0 2 0 0 0 0 0 2 0 0 2 2 0 2 0 2 0 2 2 2 0 2 2 2 0 2 2 2 2 2 2 2 2 0 2 2 0 2 2 2 2 2 2 2 2 2 2 2 0 2 2 2 2 2 2 0 2 2 2 2 2 2 2 2 0 0 2 2 2 2 2 2 0 2 2 0 2 2 2 2 2 2 2 2 2 2 2 2 2 2 2 0 2 2 2 2 2 2 2 2 2 2 2 2 2 0 0 0 0 2 2 0 2 2 2 2 2 2 2 2 2 2 2 2 2 0 2 2 0 2 2 2 0 2 2 2 0 2 0 2 2 2 0 2 2 2 2 2 0 2 2 2 2 2 2 2 0 2 0 0 0 0 2 2 2 2 2 2 2 2 2 2 2 2 2 2 0 2 2 0 2 0 0 2 0 0 2 2 2 2 2 0 0 2 0 2 0 0 0 2 2 2 2 2 2 0 0 2 2 2 2 2 2 2 2 2 2 2 2 2 2 2 2 0 2 2 2 0 2 0 0 2 2 2 2 0 2 2 2 2 2 2 2 2 2 0 0 0 2 2 2 2 2 2 2 0 2 2 2 0 2 0 2 0 2 2 2 2 0 0 0 0 2 2 2 0 0 2 2 2 2 2 2 2 2 2 2 2 2 2 2 2 2 2 2 2 2 2 0 2 0 0 0 0 2 2 2 2 2 2 2 2 2 0 2 2 2 2 2 0 2 2 0 0 2 2 2 2 2 2 2 2 2 2 0 2 0 1 2 2 2 2 2 1 1 1 1 2 1 1 2 2 2 2 0 2 2 0 2 2 1 2 2 0 1 2 1 1 1 2 2 2 1 2 2 2 2 2 1 2 2 2 2 2 1 1 1 1 2 2 0 0 0 0 2 2 2 2 2 1 2 2 0 2 1 2 0 1 1 1 0 2 2 1 1 1 2 2 2 2 2 2 2 2 2 1 2 2 2 2 1 1 2 1 1 2 2 1 1 1 1 1 1 1 2 1 1 0 0 2 2 2 1 1 1 1 1 2 2 2 2 2 2 2 2 2 2 2 2 2 2 1 2 1 2 2 2 2 2 2 1 2 2 1 2 1 1 2 2 1 1 2 1 2 1 2 2 2 1 1 2 1 1 2 2 1 1 2 2 1 2 1 2 1 2 2 1 1 0 1 2 1 1 1 1 2 2 2 2 2 2 2 2 0 0 0 2 2 2 0 0 2 2 2 0 2 2 0 2 0 0 2 2 2 2 2 2 2 0 2 0 0 2 2 0 0 0 2 0 2 2 2 2 2 2 2 2 0 2 2 0 2 2 2 0 2 2 0 2 2 2 2 2 0 2 2 2 2 0 2 2 2 2 0 2 2 2 2 1 2 2 1 2 2 1 1 1 1 1 1 2 1 2 1 1 2 1 2 1 2 2 2 2 2 2 1 1 0 2 1 1 2 1 1 1 2 2 1 1 2 2 2 2 1 1 2 2 2 1 2 2 1 1 2 2 1 2 2 2 1 1 2 1 2 1 2 1 1 1 1 1 2 0 1 1 2 1 1 1 1 1 2 1 2 1 2 2 1 1 2 2 1 2 2 1 2 2 1 2 1 2 2 2 1 2 2 2 1 2 0 2 1 2 2 1 1 1 2 1 2 2 2 2 1 2 2 2 2 1 1 2 2 2 1 1 2 2 1 2 2 2 1 0 2 1 1 2 2 1 2 2 2 1 1 2 2 2 1 2 2 1 2 0 2 2 2 1 1 1 2 1 1 1 2 1 2 2 2 0 2 2 0 1 1 2 2 1 2 2 2 1 2 2 1 1 2 2 2 2 2 2 1 2 1 0 2 2 1 1 1 2 1 2 1 1 1 2 2 2 2 1 1 1 2 1 1 2 2 2 2 2 0 2 2 1 2 2 1 1 2 1 2 2 1 2 2 0 2 1 2 1 1 1 1 0 2 1 2 1 1 2 1 2 1 2 1 2 2 2 2 2 2 0 2 2 2 1 2 1 2 2 2 2 0 2 1 2 1 0 2 2 2 2 1 1 2 2 0 2 2 2 2 2 1 2 0 1 1 2 1 1 1 1 2 1 2 2 2 1 2 2 2 0 2 1 1 2 2 2 2 1 0 2 2 1 1 0 1 1 1 2 1 1 2 0 2 2 2 1 2 2 1 1 2 2 2 2 1 0 1 1 1 2 1 1 1 2 2 2 2 2 2 2 1 0 2 1 2 1 2 2 1 2 2 2 2 2 2 2 2 2 2 1 1 1 2 2 1 1 2 2 1 2 2 0 2 2 2 2 1 2 1 0 1 2 1 2 2 2 2 1 2 2 1 2 1 2 2 2 1 1 2 1 2 2 2 2 1 1 2 2 2 2 2 2 2 2 0 2 2 2 2 2 2 2 2 2 1 1 2 2 1 2 1 2 2 2 1 2 1 2 1 1 2 2 1 1 1 1 2 1 1 2 1 2 2 1 2 1 1 1 1 1 1 1 1 1 1 0 2 2 2 0 2 2 1 1 2 2 2 0 2 0 0 2 2 2 2 2 2 1 0 2 1 1 2 0 0 2 2 1 2 1 1 1 1 1 2 2 2 2 2 2 2 1 2 1 2 1 1 2 2 2 1 1 1 1 1 2 1 0 2 2 2 2 1 2 2 1 1 2 2 2 2 1 2 1 1 2 2 2 2 2 1 2 2 1 1 1 2 1 2 2 2 2 2 2 1 2 2 1 2 1 2 2 2 2 2 1 1 1 1 2 1 2 2 2 1 1 2 2 0 2 2 2 2 2 0 1 1 2 2 1 1 1 2 2 1 0 2 2 1 1 2 2 1 2 0 2 2 0 2 1 2 2 1 1 1 2 2 2 2 2 2 2 2 2 2 2 2 1 2 0 1 2 0 2 1 1 1 2 0 0 2 1 2 1 1 2 2 2 2 2 2 2 2 2 1 1 2 2 1 1 2 2 2 2 2 2 2 1 2 1 2 1 1 1 2 1 1 2 2 2 2 1 1 1 2 1 0 0 1 1 1 0 2 1 2 2 1 1 1 0 2 2 2 0 2 2 2 2 2 2 2 2 2 2 2 2 2 2 2 2 2 2 1 2 2 2 2 2 2 2 2 2 2 2 2 2 1 1 1 2 1 1 1 1 1 1 1 1 1 1 0 2 2 1 1 1 1 1 1 2 1 2 2 2 2 0 0 0 2 2 2 1 1 1 2 1 1 1 1 2 0 2 1 1 2 0 2 0 1 2 1 2 1 1 1 1 1 2 1 2 2 1 2 1 2 2 1 2 1 1 2 2 2 2 1 2 2 1 2 2 1 2 0 1 1 2 2 2 2 1 0 2 2 2 2 2 1 0 1 2 1 1 1 1 2 2 2 2 2 1 1 2 2 2 2 2 2 2 2 2 2 2 2 1 2 2 2 0 2 2 2 0 1 1 1 2 2 1 2 2 2 1 1 1 2 2 2 2 1 1 2 2 1 2 2 2 1 2 2 2 1 2 2 1 1 2 2 2 0 2 2 2 1 2 1 2 2 0 2 1 1 2 2 0 2 2 2 2 1 2 2 1 2 1 2 2 2 2 0 1 2 1 2 2 2 1 2 2 1 1 2 2 2 1 1 1 2 2 1 2 2 2 2 1 2 2 1 1 2 1 2 1 1 2 1 2 1 1 1 1 1 1 1 1 1 2 1 2 2 1 2 2 2 2 1 2 2 2 1 2 2 2 1 1 2 1 2 2 2 2 1 2 2 2 1 2 0 2 2 2 2 2 2 2 1 1 0 1 0 2 1 2 0 0 0 1 1 0 1 1 1 2 2 2 2 2 2 1 2 2 1 1 1 1 1 2 1 1 1 2 1 2 2 2 2 1 2 2 1 2 2 1 2 1 2 2 2 1 2 2 2 2 0 0 2 2 0 2 1 1 1 2 2 2 2 2 2 2 2 2 2 2 0 2 2 2 2 2 1 2 2 2 1 2 2 1 2 2 1 1 2 1 1 1 1 2 1 2 1 2 1 1 1 1 1 1 1 1 2 2 0 2 2 0 2 2 2 2 2 2 2 2 2 2 2 0 2 2 2 2 2 0 2 2 2 2 2 2 2 0 0 0 2 2 2 0 0 2 2 2 0 2 2 2 2 2 2 2 0 2 0 2 2 0 2 0 0 2 2 0 2 2 1 2 2 1 1 2 1 1 1 2 2 1 1 2 2 1 2 1 1 2 2 2 2 2 2 2 2 2 2 2 0 2 2 0 2 2 2 2 2 2 2 1 1 2 1 1 1 2 1 1 1 1 2 1 1 1 1 2 1 2 2 2 1 1 1 2 1 1 1 2 1 1 2 1 1 1 2 2 2 2 1 2 1 2 2 2 1 1 2 2 1 2 2 1 2 2 2 2 1 2 2 2 1 1 2 2 1 2 1 2 1 2 2 2 1 1 2 2 1 1 1 1 2 0 1 1 2 0 0 0 2 2 0 1 1 1 1 2 2 2 2 2 2 1 2 2 2 2 1 2 1 1 2 0 2 2 2 2 2 2 2 2 2 1 2 2 2 2 2 1 2 1 2 2 1 1 1 1 2 1 0 1 1 2 2 1 1 1 2 1 2 2 2 2 0 2 2 1 2 2 2 2 2 2 2 2 1 1 2 1 2 1 2 2 2 1 1 1 2 2 2 1 1 2 1 2 2 2 2 2 2 1 2 1 1 1 1 1 2 1 0 2 2 2 2 2 2 2 2 1 1 1 1 1 2 2 2 2 2 2 2 2 2 1 1 2 1 1 1 1 1 1 1 2 1 2 1 1 2 1 2 1 1 1 1 2 1 1 1 1 1 0 2 1 1 1 2 1 1 1 2 1 1 2 1 1 1 1 2 2 1 1 1 1 0 2 2 1 2 1 1 2 1 1 2 2 2 2 2 2 0 1 2 0 1 1 1 1 1 1 2 1 1 1 1 2 2 2 2 2 1 1 1 2 1 2 2 2 2 2 2 2 2 2 2 1 2 2 2 2 2 2 2 1 1 2 2 2 2 1 1 2 2 2 2 2 2 1 1 1 1 2 1 2 1 2 2 2 2 2 2 1 2 2 1 2 2 1 1 2 1 1 0 1 1 1 1 2 0 0 2 2 2 2 2 2 2 2 2 2 1 1 2 2 0 0 2 2 2 2 2 2 2 2 2 2 2 2 1 1 2 2 1 2 2 2 1 2 1 2 2 2 2 2 1 2 2 1 2 2 1 2 2 1 2 2 1 2 2 1 2 2 1 2 1 2 2 2 2 2 2 1 1 2 2 1 2 1 1 1 1 1 1 1 2 1 2 2 2 1 2 1 2 2 2 1 1 0 2 1 1 1 0 2 2 2 2 2 2 1 2 0 1 1 1 2 2 2 1 0 1 2 2 2 2 2 1 2 2 2 2 1 2 0 2 2 1 1 2 2 1 2 1 2 1 2 0 1 1 1 1 1 0 2 0 1 2 2 2 1 1 1 1 2 0 1 2 2 1 0 1 1 2 2 2 0 0 0 2 1 1 1 0 2 2 2 0 1 2 1 1 0 2 2 2 1 1 2 1 2 1 2 1 1 1 1 2 2 2 0 1 2 2 2 2 1 1 1 2 2 1 0 2 1 2 2 0 2 1 0 0 1 1 2 1 2 1 1 1 1 1 1 2 1 1 2 2 1 2 2 2 1 2 1 2 2 1 1 2 2 1 0 1 2 1 2 1 2 2 2 2 0 2 2 2 2 2 1 1 2 2 2 1 1 2 1 2 2 0 0 2 2 2 2 1 1 0 2 2 1 2 2 2 2 1 2 2 1 2 2 2 2 2 2 1 1 2 1 2 1 1 1 2 2 0 1 0 2 1 2 2 2 2 2 2 1 0 1 0 2 2 1 1 0 2 1 2 2 2 2 2 2 2 2 1 2 1 1 1 2 2 2 2 1 2 2 1 1 0 1 1 2 1 2 2 2 2 2 1 2 2 1 2 2 2 1 2 2 0 1 2 1 0 2 1 1 1 2 2 2 2 2 2 2 2 2 2 1 2 1 1 1 2 2 2 2 1 2 2 1 2 1 2 2 1 2 2 2 2 2 1 1 1 0 2 1 1 1 2 2 2 2 1 0 1 1 1 2 1 1 2 2 2 2 1 1 2 1 2 2 2 2 2 2 2 2 2 1 2 1 2 2 0 2 2 1 2 2 1 2 2 2 1 1 2 2 1 2 1 2 1 2 1 2 2 2 1 1 2 0 2 2 2 2 2 2 2 2 2 2 2 2 2 2 1 2 2 2 1 1 2 2 2 2 2 2 2 2 2 2 2 2 1 1 1 1 2 1 2 2 0 2 1 2 1 1 2 2 2 1 2 2 1 1 1 1 1 2 1 2 2 2 2 2 2 1 1 1 0 2 2 0 2 2 0 1 2 2 2 1 2 1 1 1 2 1 1 2 1 2 2 1 1 2 2 2 2 2 2 2 2 2 2 2 0 2 2 0 2 2 2 2 2 2 2 2 2 2 2 0 2 2 2 2 2 0 0 2 0 0 2 2 2 2 2 2 2 1 2 2 0 2 2 2 1 2 2 0 0 2 2 1 1 1 1 2 1 1 1 2 2 2 2 2 2 1 2 2 1 1 2 2 2 2 1 2 2 2 2 2 2 2 2 2 2 1 1 1 1 1 2 2 2 2 2 1 2 2 1 1 1 2 1 2 1 1 1 1 2 0 2 1 2 1 2 2 2 2 1 0 1 2 1 1 2 2 2 2 1 2 2 2 2 1 2 0 2 0 0 0 0 1 1 2 2 1 1 1 2 1 1 1 2 0 0 2 2 0 2 2 2 1 2 2 2 2 2 2 2 2 1 1 2 2 1 0 1 1 1 0 2 1 2 0 0 2 2 1 1 1 0 0 0 2 1 2 2 2 1 1 2 2 2 2 2 2 2 2 1 2 2 2 1 2 2 2 2 2 2 2 2 2 2 1 1 2 2 1 2 1 2 1 1 1 1 1 2 2 2 1 2 2 0 2 1 2 0 1 2 1 1 1 2 2 2 2 2 2 2 1 2 1 2 2 2 2 1 1 1 1 1 2 2 0 2 1 2 2 1 2 2 1 2 1 1 1 1 2 2 2 2 2 1 2 2 2 0 2 1 2 1 1 2 1 1 1 1 2 1 1 1 2 2 0 2 1 2 2 1 2 2 1 1 1 1 1 1 1 2 2 1 2 2 2 2 1 2 1 1 1 2 2 2 2 2 2 2 2 1 2 2 2 2 2 0 1 2 2 1 2 1 2 2 1 2 2 2 2 2 2 1 1 2 2 2 2 2 2 0 0 1 1 2 1 1 2 2 2 2 2 1 2 1 2 2 1 1 0 1 2 1 1 2 2 1 2 1 1 1 1 2 1 2 2 2 2 2 1 2 1 1 2 1 1 2 1 2 1 2 1 0 2 2 1 2 0 0 0 2 0 1 2 1 2 2 2 2 2 2 2 1 1 2 0 2 1 1 1 2 2 2 2 2 1 2 2 2 1 1 2 2 0 2 1 2 2 1 2 1 2 2 1 2 2 2 2 1 2 2 2 2 1 2 1 2 1 2 2 2 1 2 1 2 1 2 2 2 1 0 2 1 0 1 1 1 2 1 2 2 2 2 2 2 2 1 1 1 2 1 2 2 0 2 2 1 2 1 1 2 1 2 2 2 2 1 1 1 2 2 1 0 2 2 2 2 1 1 2 2 1 1 1 1 2 2 2 2 2 2 2 1 2 2 1 2 2 1 1 2 1 2 2 1 1 0 2 1 1 2 1 2 2 2 2 2 2 2 2 2 2 2 1 2 1 2 1 1 1 2 1 1 1 1 2 0 1 0 2 2 1 1 2 1 2 1 2 2 2 2 2 2 2 0 2 2 1 1 2 1 2 2 2 1 1 2 1 2 1 2 1 2 1 2 1 2 2 1 2 0 1 1 1 2 2 2 2 1 2 2 0 0 1 1 2 2 1 1 1 2 2 1 1 2 1 1 1 1 1 2 2 2 1 1 1 2 1 1 1 1 1 1 1 1 1 1 1 0 0 2 0 0 2 2 1 1 2 1 1 0 2 2 1 1 1 1 1 0 0 2 0 0 2 2 1 2 1 2 2 1 2 1 2 1 2 1 1 2 1 2 2 1 1 2 1 1 1 1 1 2 1 2 1 1 2 1 1 1 1 1 2 1 2 1 1 2 2 1 1 2 2 0 2 2 2 2 1 2 1 1 2 1 2 2 2 2 2 0 1 2 1 0 1 2 1 2 0 2 2 0 2 0 2 2 2 2 2 2 2 2 2 1 2 1 1 2 2 2 2 2 1 1 0 2 2 1 1 1 2 1 2 2 1 2 1 1 2 1 1 1 2 2 1 2 2 1 0 1 2 1 1 1 2 1 1 1 2 2 2 2 2 2 0 0 2 0 0 2 1 2 2 1 2 2 2 2 2 2 1 1 2 1 1 1 1 1 2 1 2 1 2 2 1 1 1 1 2 2 2 1 1 0 1 1 0 1 2 0 2 2 2 2 2 2 2 0 0 0 0 2 1 2 2 0 2 0 1 1 1 0 1 1 2 1 1 2 1 1 2 2 2 2 2 0 2 0 2 1 2 2 2 2 2 0 2 1 0 2 1 1 1 2 1 1 2 1 2 1 2 2 2 2 2 2 2 2 1 2 2 2 2 2 2 1 2 1 2 1 1 1 1 1 1 2 2 0 2 1 1 1 0 2 2 2 1 1 1 1 2 1 2 1 2 1 1 2 2 2 2 1 2 2 2 1 2 1 0 1 2 1 2 1 2 1 1 1 2 1 0 1 1 2 1 0 1 2 1 1 2 2 2 0 2 1 1 2 2 1 2 2 1 2 1 2 0 1 2 1 2 1 1 0 0 2 2 1 1 1 2 1 2 0 1 2 2 2 2 2 0 2 2 1 2 2 2 2 2 2 2 2 2 2 2 2 1 2 2 1 2 0 2 2 0 2 2 0 0 0 2 2 0 2 2 1 2 2 2 2 1 1 2 1 2 2 2 2 2 2 2 2 2 2 1 2 2 2 1 2 1 2 1 1 2 2 2 2 1 1 1 2 0 2 2 2 2 2 1 2 2 2 2 2 2 2 2 0 2 2 2 1 1 1 2 2 0 2 2 2 1 1 2 2 1 1 2 1 1 1 1 2 2 1 1 1 1 1 1 1 1 2 2 2 2 2 2 2 2 2 1 1 1 2 2 2 1 1 0 2 2 0 2 2 2 2 2 2 1 2 0 0 0 1 1 2 2 1 2 1 2 1 2 1 2 2 2 1 2 2 2 2 2 2 2 2 2 2 2 2 2 2 2 1 1 1 1 2 0 2 2 2 2 2 2 2 2 2 2 2 0 2 2 1 1 2 1 1 1 1 1 2 0 2 1 0 0 2 1 2 1 1 1 2 1 1 1 2 2 2 2 1 2 2 2 2 1 2 1 1 1 1 0 2 0 1 1 1 1 2 1 1 2 1 1 2 1 2 1 2 0 0 0 1 1 1 2 2 2 2 2 2 2 2 1 1 2 2 1 2 2 2 2 2 2 2 0 0 0 2 0 2 2 2 2 2 1 1 1 0 1 1 2 2 2 1 1 1 1 1 2 1 1 2 2 1 1 2 2 2 1 0 0 0 0 1 2 1 1 2 2 1 2 2 1 1 1 1 1 2 1 1 2 0 2 2 1 1 0 2 1 2 2 2 1 1 1 1 2 2 2 2 2 2 2 2 2 0 1 1 2 2 2 1 0 0 1 0 2 2 2 2 1 1 1 1 1 1 2 2 0 2 2 2 1 2 2 2 2 1 2 2 2 2 2 2 2 1 1 1 1 1 1 2 1 2 2 2 2 2 2 2 0 0 1 1 1 2 1 2 2 1 1 1 2 1 1 0 1 1 0 2 1 2 1 0 2 2 2 2 0 2 0 2 2 2 2 2 1 1 1 2 1 2 2 2 2 0 1 1 2 2 1 2 1 2 1 1 2 2 2 1 2 2 2 1 0 0 2 2 0 1 2 2 1 2 2 0 0 2 1 0 2 2 2 2 2 1 1 2 2 2 2 2 2 1 2 2 0 0 1 1 1 2 2 1 2 2 1 2 1 1 2 0 2 1 1 2 2 1 1 1 1 0 1 2 2 2 1 2 2 0 0 2 1 2 2 2 2 1 1 2 2 1 1 1 2 2 2 2 2 1 2 2 2 2 0 2 1 1 1 1 2 2 2 2 2 1 1 2 2 2 2 1 1 2 1 2 2 1 2 2 2 1 1 2 2 2 2 1 1 2 0 2 1 2 2 2 1 1 2 2 1 2 2 2 1 2 2 1 2 1 2 2 1 1 2 1 1 2 2 1 1 1 1 1 2 0 2 1 2 2 1 1 1 1 2 1 0 2 1 1 1 1 1 2 1 2 2 2 1 1 1 2 2 1 2 2 1 1 2 1 2 2 1 1 1 2 2 1 1 1 1 2 2 2 0 1 2 2 2 1 2 2 2 2 1 1 1 1 2 2 2 2 2 2 2 2 2 1 2 2 1 2 2 1 1 1 2 1 2 0 1 0 2 2 2 2 2 2 2 2 2 2 2 2 1 2 1 1 2 1 1 2 2 0 2 2 2 2 2 2 2 2 1 2 1 2 2 2 1 2 1 2 1 1 2 1 0 0 0 2 0 2 0 2 2 2 1 1 1 1 2 1 1 1 2 2 0 2 0 2 2 2 0 0 2 2 2 2 1 2 2 2 2 2 2 1 2 2 1 0 1 2 2 0 2 2 2 2 2 2 2 0 2 0 0 2 2 2 0 2 0 0 0 2 2 0 2 2 2 0 2 2 2 2 2 0 0 2 2 2 2 0 2 0 0 0 2 2 2 2 2 2 2 0 0 0 0 0 0 0 0 2 2 2 2 0 2 2 2 0 0 2 2 0 2 2 2 2 2 0 0 0 2 2 2 2 2 0 2 2 2 2 2 2 2 2 2 0 2 0 2 2 2 2 2 2 2 2 2 2 2 2 2 2 2 2 2 2 0 0 0 2 2 2 2 2 2 2 2 2 2 2 2 2 2 2 2 2 0 2 2 0 2 0 0 2 2 2 2 0 0 0 0 2 2 2 2 2 2 2 2 0 2 0 2 2 2 2 0 0 2 0 2 2 2 0 2 2 2 2 2 2 2 0 2 0 0 0 2 2 2 2 2 2 2 2 2 2 0 2 0 2 2 0 0 2 2 2 2 0 2 2 2 2 2 2 2 0 2 2 2 2 2 0 0 2 2 2 2 2 2 0 2 0 2 2 0 2 2 0 2 2 2 2 0 0 0 0 0 2 0 0 2 0 2 2 0 2 2 2 0 2 2 2 2 0 0 0 0 2 2 0 2 2 2 2 2 2 2 2 2 2 2 0 2 0 2 2 2 2 2 2 2 2 2 2 2 2 2 2 2 2 2 2 2 0 2 2 2 2 2 2 0 0 2 2 2 2 2 2 2 2 2 0 2 2 2 2 0 0 2 0 0 2 0 0 2 0 2 2 2 2 2 0 2 2 2 2 2 2 2 2 2 0 2 2 2 0 0 2 2 2 2 2 2 2 2 2 2 2 2 0 2 2 2 2 2 2 2 2 2 2 2 2 2 0 2 2 2 0 2 2 2 2 2 2 2 0 2 2 0 2 2 2 0 0 0 2 2 2 2 2 0 2 2 2 2 2 0 0 2 0 2 2 2 0 0 2 0 2 2 0 2 2 2 2 2 2 0 0 2 2 2 2 2 2 2 2 2 2 2 2 2 2 0 2 2 0 0 0 2 0 2 0 0 2 0 2 2 2 0 0 2 2 2 2 2 2 2 0 2 0 2 0 0 2 2 2 2 2 2 2 2 2 2 0 0 0 2 0 2 0 0 0 2 0 2 2 2 2 2 2 2 2 2 0 0 2 2 2 0 0 2 0 0 2 0 0 0 0 2 0 0 0 0 0 0 0 2 2 2 2 0 2 2 2 2 2 0 2 2 2 2 2 2 2 2 2 2 2 2 2 1 1 2 1 2 1 2 1 2 2 2 2 2 2 2 1 1 2 2 2 2 1 1 2 1 2 2 2 2 1 1 1 2 1 2 2 2 2 2 2 2 1 2 2 1 1 1 1 1 1 1 1 2 0 2 2 2 2 2 1 0 0 2 2 2 2 2 1 1 1 1 2 2 2 1 1 1 1 0 2 2 2 2 1 2 1 1 1 1 1 1 1 1 2 2 2 2 2 2 2 2 2 2 2 2 1 2 2 1 1 2 2 2 1 2 2 2 2 2 2 2 1 2 2 2 2 2 2 1 2 2 2 2 2 1 1 0 2 1 2 1 2 2 1 1 2 1 1 1 1 2 1 1 1 1 2 1 2 1 1 2 2 2 2 2 2 1 2 2 2 1 2 2 2 2 2 2 2 2 2 2 2 1 0 1 1 1 2 1 2 0 0 2 2 2 0 2 1 1 1 1 1 1 1 1 2 2 0 2 2 2 1 2 2 2 1 2 1 1 1 1 2 1 2 2 1 2 2 2 1 2 2 1 1 1 1 1 2 0 2 0 1 1 1 0 1 1 1 1 2 2 2 1 2 1 2 1 1 1 2 1 2 0 0 1 2 2 2 2 2 2 2 2 0 2 1 2 1 2 1 2 1 1 2 2 2 1 2 2 1 2 2 2 2 2 2 2 2 1 1 2 2 1 2 2 1 1 1 2 2 2 2 1 0 1 2 1 2 1 1 1 2 2 2 1 1 2 2 2 1 1 2 1 1 2 1 2 1 2 1 1 2 2 2 1 0 1 1 1 2 2 2 1 1 1 1 1 2 1 2 2 2 2 2 2 2 1 1 2 2 2 2 2 2 2 1 1 1 2 1 2 2 2 1 2 1 1 2 0 0 2 0 0 1 2 2 2 2 1 2 1 1 2 2 2 2 1 2 2 1 2 2 2 1 2 1 1 2 0 2 2 2 1 2 2 1 1 1 0 2 1 2 1 2 1 1 2 1 2 1 2 1 2 2 1 2 2 2 2 2 2 2 1 2 2 2 1 1 2 2 2 1 1 1 1 0 2 2 2 1 2 2 1 2 2 2 2 2 2 2 2 2 2 2 2 2 1 1 0 2 2 2 2 1 2 1 2 2 1 2 2 1 1 2 2 2 1 1 1 2 1 1 2 2 2 2 2 1 2 2 1 2 2 2 2 2 1 1 1 0 2 1 1 1 1 2 2 2 2 2 2 2 1 1 1 2 2 2 2 2 2 1 1 1 1 1 1 1 1 1 2 1 0 2 1 1 1 1 1 1 2 1 2 2 2 1 1 2 1 2 1 1 0 0 1 2 2 1 1 2 2 2 1 1 1 2 2 2 2 1 2 1 2 2 2 1 1 2 2 2 1 1 2 2 2 2 1 1 2 1 1 2 0 0 0 1 0 2 2 0 2 1 2 0 1 1 1 1 2 0 2 2 2 1 1 2 2 1 2 1 2 1 0 1 2 2 2 2 2 1 2 1 1 1 1 2 2 2 1 2 0 2 1 1 2 1 1 2 2 2 0 1 2 0 2 1 2 2 1 2 2 1 2 2 2 1 2 0 2 2 2 1 1 2 1 1 2 2 2 1 1 1 1 1 1 2 2 1 2 2 2 2 1 1 2 2 1 2 1 2 2 2 1 1 2 1 2 1 1 2 2 2 2 1 2 2 2 1 2 2 2 1 2 2 1 1 2 2 2 2 1 1 2 2 2 2 2 2 2 2 2 2 2 2 1 1 2 1 2 1 1 1 2 2 2 0 2 1 2 1 1 1 1 1 1 2 1 2 2 2 0 2 2 0 2 2 2 2 2 2 2 2 0 2 2 1 2 1 1 1 1 2 2 2 2 1 2 2 1 1 1 1 2 2 2 2 2 2 2 2 2 2 2 2 2 2 1 1 2 2 2 2 1 1 2 2 0 0 0 0 0 0 0 2 2 2 2 2 1 1 2 2 2 2 2 2 2 1 1 1 1 2 0 2 0 1 2 1 1 2 0 0 0 1 1 1 1 2 2 1 2 1 0 1 0 2 2 2 2 0 0 2 1 2 1 2 2 2 1 1 0 1 1 1 2 2 1 2 2 1 2 1 2 2 1 1 2 1 2 2 2 2 2 2 2 2 2 2 2 1 1 1 2 1 2 2 0 2 1 1 2 0 1 2 1 1 0 2 2 1 1 1 1 2 2 0 1 2 2 0 0 2 2 2 2 2 2 2 0 0 0 0 2 2 2 0 2 1 1 2 2 1 2 1 2 2 2 1 1 1 2 2 2 2 1 2 2 2 2 1 0 1 2 2 1 1 1 1 2 2 2 0 0 0 2 0 0 1 1 2 2 2 0 2 1 2 1 1 2 2 2 1 1 1 2 1 1 2 1 1 2 2 2 0 2 2 1 2 2 2 1 2 2 2 2 2 2 1 1 2 2 2 1 2 1 2 0 2 0 2 0 2 2 2 2 2 2 1 1 2 2 2 2 0 2 2 0 0 0 1 2 2 2 2 2 2 0 1 2 2 1 2 1 1 1 1 1 1 1 0 1 2 2 1 1 1 1 1 1 1 1 1 2 2 2 2 1 1 1 1 1 1 1 2 1 0 1 0 1 2 1 1 1 2 0 0 2 2 0 1 0 0 2 0 0 1 1 1 2 2 2 2 2 2 2 2 2 2 1 1 2 1 1 1 1 0 1 1 1 2 2 2 2 0 2 2 1 1 1 2 2 2 2 2 2 1 1 2 2 2 0 2 1 2 0 2 2 2 2 2 2 2 2 2 2 2 2 2 2 0 0 2 2 2 2 0 2 0 2 2 2 2 2 2 2 2 2 2 2 2 2 2 0 2 2 2 2 2 2 2 2 0 2 2 0 2 0 2 2 2 2 2 2 2 2 2 2 2 2 2 2 2 2 2 2 2 2 0 0 2 0 2 2 0 2 2 2 2 0 0 0 0 0 0 2 2 0 2 2 0 2 2 2 2 2 0 2 2 2 2 2 0 0 0 2 2 2 2 0 0 2 0 2 0 2 2 2 2 2 2 2 2 2 2 2 2 2 2 2 2 2 2 0 2 2 2 0 0 0 0 2 0 0 2 2 0 0 2 2 2 2 2 0 2 2 2 0 2 2 2 0 2 2 0 2 2 2 2 0 0 2 2 0 2 0 0 2 0 0 2 2 2 2 2 2 1 2 2 1 2 2 1 2 2 2 1 2 2 2 2 1 1 1 1 0 1 2 1 2 2 2 1 1 1 2 2 2 1 1 2 2 1 2 1 1 0 0 2 1 1 1 1 2 2 2 2 2 2 1 2 2 2 2 1 1 1 0 2 1 0 1 1 2 1 1 1 1 1 1 2 2 2 2 1 1 1 2 0 2 2 2 1 1 2 0 0 0 2 2 2 2 2 2 2 2 2 2 1 2 1 2 2 2 2 1 1 1 1 1 2 2 2 2 2 1 1 1 2 1 1 1 1 1 2 1 1 1 1 2 1 1 1 1 1 1 1 1 2 2 2 2 1 1 2 1 1 1 1 2 2 2 1 1 2 2 2 1 1 2 2 2 1 2 1 1 1 2 2 1 2 2 2 2 2 2 2 2 2 2 2 2 1 1 1 1 1 1 2 2 2 2 1 2 0 2 2 2 2 2 2 2 2 2 2 2 2 1 1 1 2 2 2 2 2 2 2 1 2 1 1 2 1 1 2 1 1 1 2 1 2 2 2 2 1 2 1 2 1 2 2 2 1 2 2 1 1 2 0 2 2 2 1 1 2 1 1 1 2 2 2 1 1 1 1 2 2 1 2 2 2 2 0 2 0 0 2 2 2 2 1 0 0 0 2 0 2 2 2 2 2 1 2 2 2 2 2 2 2 2 1 1 0 0 2 2 2 2 1 1 2 1 2 2 1 1 1 0 1 2 2 2 2 2 2 1 1 2 2 0 1 2 2 2 2 2 2 1 2 2 2 2 2 2 2 1 1 1 2 2 2 2 1 1 1 2 1 2 1 1 2 1 2 2 2 2 1 1 1 1 1 2 2 2 2 2 1 1 2 1 0 2 2 2 1 2 1 0 2 1 2 1 1 1 1 1 1 0 1 1 1 1 2 1 1 1 1 1 1 1 1 2 1 2 2 2 2 2 1 2 2 2 2 2 2 2 0 0 1 1 0 2 2 2 2 2 0 2 1 2 2 2 2 1 2 2 1 2 1 1 2 2 2 1 0 0 1 1 1 2 0 1 1 2 2 2 2 2 2 2 2 2 2 2 2 1 1 2 1 1 1 1 1 1 1 1 2 1 2 2 0 2 2 2 2 2 2 0 0 2 2 2 2 0 2 2 2 2 2 0 2 2 2 2 2 2 2 2 2 2 2 2 2 0 2 2 2 1 1 2 1 2 0 0 2 1 1 1 2 2 1 1 2 2 2 2 2 1 1 1 1 1 2 2 1 1 2 1 2 1 1 1 1 1 1 1 1 2 1 1 1 2 1 2 2 2 1 1 1 1 2 1 2 0 1 1 2 1 1 1 2 2 1 2 2 2 2 2 2 1 2 2 2 2 2 1 1 2 2 2 1 2 2 1 1 1 2 0 1 2 2 2 0 1 1 1 2 2 2 2 2 2 2 1 2 2 2 2 0 1 1 2 2 2 2 1 2 1 1 1 1 1 1 1 1 2 2 0 2 2 2 2 2 2 1 2 1 1 1 1 1 1 0 0 2 2 2 2 2 1 2 2 1 2 2 2 2 0 2 2 1 2 2 1 2 2 1 1 2 1 1 1 2 2 1 1 2 2 1 1 2 2 1 2 1 1 2 2 2 2 0 2 2 2 1 1 2 1 2 2 0 1 2 1 1 1 2 0 1 2 1 2 2 1 1 2 2 1 0 2 2 1 1 1 1 2 2 2 1 2 2 2 1 2 2 1 1 2 1 1 2 2 1 2 2 2 2 2 2 1 1 1 1 2 2 1 1 1 2 1 2 1 1 2 1 2 1 2 1 2 0 1 2 2 2 2 2 2 2 2 2 2 2 2 2 2 1 2 2 1 1 2 2 1 1 1 2 1 1 2 2 1 2 1 2 2 2 2 2 2 2 2 1 2 1 1 2 2 2 1 1 1 2 2 1 1 2 2 2 1 2 2 2 1 1 1 1 1 2 2 2 2 2 2 1 2 0 1 2 2 2 2 2 2 2 1 1 1 1 2 2 1 2 2 2 2 2 1 1 2 1 1 1 2 1 2 1 2 2 1 2 2 1 2 1 2 2 2 2 2 2 1 1 2 2 1 2 1 2 1 2 2 2 1 1 2 1 2 2 1 1 2 2 2 2 2 2 1 2 2 2 2 2 2 0 1 1 1 1 0 2 2 1 2 2 2 0 1 1 2 1 0 2 2 0 1 0 0 0 1 2 2 2 2 2 2 1 1 2 2 2 1 2 2 1 1 1 1 2 1 1 2 2 2 2 1 0 2 0 1 1 1 1 2 2 2 2 2 2 1 2 2 2 1 1 1 1 1 0 2 1 1 1 1 1 2 2 2 2 1 1 2 1 2 1 1 2 1 2 1 2 1 2 1 2 1 1 2 1 0 1 1 2 1 1 2 1 1 1 1 1 2 2 2 1 1 1 1 1 2 2 2 1 1 2 2 1 2 2 2 2 2 2 0 1 2 1 2 1 2 2 1 1 2 2 0 1 1 2 2 2 2 2 2 2 2 2 2 1 1 2 2 1 2 1 1 1 1 1 2 2 1 0 1 2 1 2 0 1 2 1 1 2 1 1 2 2 2 1 2 2 0 2 2 2 2 2 1 2 2 2 2 2 1 2 2 2 2 2 1 2 1 2 1 2 2 0 2 1 1 1 1 1 1 1 1 2 2 1 2 2 2 1 1 2 2 0 2 1 1 1 2 1 1 2 2 2 1 0 2 1 2 1 0 0 1 2 2 2 2 1 2 2 2 2 1 2 2 2 2 2 1 1 2 1 1 2 0 1 1 2 1 2 1 1 2 1 2 2 1 1 2 1 2 2 2 2 2 2 2 2 2 2 2 1 2 2 1 1 2 2 2 1 1 2 2 1 1 2 2 2 0 2 1 2 2 1 1 2 2 2 1 1 2 2 2 2 2 2 1 1 2 2 2 2 2 1 1 2 2 2 1 1 2 1 2 1 1 1 2 1 0 2 2 1 0 2 2 2 2 2 1 1 1 1 2 2 1 1 0 2 2 2 2 2 2 2 2 0 0 0 0 2 2 2 2 2 0 2 2 0 2 2 1 2 2 2 1 2 1 2 1 2 2 2 2 1 2 1 2 2 2 1 1 1 2 1 1 1 1 2 1 1 1 2 1 2 2 2 0 2 2 2 2 2 2 2 1 2 1 1 2 2 2 1 1 1 1 1 2 0 1 2 1 1 1 2 2 2 1 2 2 2 2 1 2 2 1 2 2 1 0 2 0 1 1 2 1 0 1 1 1 2 2 2 2 1 2 2 1 2 1 1 2 2 2 1 1 1 2 2 2 1 2 0 1 2 2 1 2 2 2 2 2 2 2 1 1 2 0 1 2 2 2 2 2 2 2 2 2 2 1 1 2 2 2 2 2 2 2 2 2 2 2 2 1 2 1 2 2 0 2 1 2 2 2 1 2 2 1 0 2 1 2 2 1 1 2 1 2 1 2 1 0 1 2 2 2 1 1 2 1 2 2 2 1 2 2 1 1 1 1 1 1 1 2 2 1 2 0 1 1 1 2 2 0 2 2 1 1 2 1 1 2 2 2 1 2 1 1 1 1 2 2 1 1 2 2 2 1 1 1 2 1 2 2 1 2 1 1 1 2 2 2 2 2 2 2 2 2 2 2 2 0 2 0 2 2 2 0 2 0 2 0 2 2 2 2 2 0 2 0 0 2 2 2 2 2 1 2 2 2 2 2 0 2 0 1 1 2 1 1 2 2 2 1 1 2 2 2 0 1 1 2 1 1 1 1 2 1 2 0 0 1 2 1 2 2 1 1 2 2 1 1 1 1 2 2 2 2 2 2 1 1 2 0 2 1 1 0 2 2 1 2 2 2 1 1 2 2 2 2 2 1 2 1 2 1 1 2 2 2 2 2 1 2 2 2 2 2 1 2 2 2 2 2 2 2 1 1 1 2 2 2 0 0 2 2 2 1 1 1 1 2 1 2 2 1 1 1 1 1 1 1 2 1 1 2 2 1 2 2 2 2 2 1 2 2 2 1 2 2 2 2 2 1 1 1 1 2 2 2 2 2 1 2 0 2 2 2 0 1 1 2 1 1 1 2 1 1 1 1 1 2 2 2 0 2 2 2 1 1 2 2 1 2 1 1 2 1 2 1 0 2 1 1 1 1 1 2 1 1 1 1 1 1 2 1 1 2 1 1 2 1 2 1 2 1 2 2 2 2 2 2 2 2 1 1 2 1 1 1 1 2 1 1 1 2 2 1 2 1 2 2 2 1 2 1 2 1 1 1 1 2 1 1 2 2 2 1 1 1 2 2 1 1 2 1 2 2 2 2 1 1 2 1 1 1 0 2 1 1 1 1 2 1 1 1 1 1 1 2 2 0 2 2 1 2 1 1 1 2 2 2 2 2 2 2 0 1 1 0 1 1 2 2 1 1 1 2 2 2 2 2 2 2 2 0 2 2 1 2 1 2 1 1 2 2 1 1 2 1 2 2 2 2 2 1 1 1 1 1 2 2 2 2 2 2 2 2 2 2 2 2 1 2 1 1 2 2 1 1 1 2 1 2 2 1 1 2 2 1 1 1 1 1 1 1 1 1 1 1 1 2 1 2 1 1 1 1 2 2 2 2 1 1 1 2 2 2 2 2 2 2 2 2 2 2 1 1 2 2 1 2 1 2 2 2 1 2 2 2 2 2 2 2 2 2 2 2 2 2 2 1 2 1 2 2 1 2 2 1 1 2 2 1 2 2 2 2 2 2 2 2 2 2 2 2 2 2 2 1 1 1 0 1 1 1 1 1 2 2 2 2 2 2 2 1 1 2 2 2 2 2 2 2 2 2 2 2 2 2 2 2 2 2 2 2 2 2 1 2 2 2 1 1 2 2 2 2 2 2 2 2 2 2 2 2 2 2 2 1 1 1 1 1 1 1 2 2 2 1 2 2 1 2 2 2 2 2 1 2 2 2 2 2 2 2 2 0 2 2 2 2 0 2 2 2 2 2 2 2 2 1 2 1 2 2 2 2 1 2 2 1 1 2 2 2 2 2 2 2 2 2 2 2 1 2 2 2 2 2 2 1 1 2 2 2 1 2 2 2 2 1 2 2 2 1 2 1 2 1 2 1 1 2 1 2 2 2 2 2 2 1 2 2 1 2 2 2 2 2 2 1 2 1 2 2 2 2 1 0 2 2 0 1 0 1 1 2 2 2 2 2 2 2 2 2 2 2 2 2 2 1 2 1 1 2 2 2 2 2 1 1 1 1 2 2 2 1 1 2 2 2 2 1 2 1 2 1 1 1 1 1 2 2 2 1 1 1 2 1 1 1 1 1 1 2 2 1 2 1 2 2 1 1 1 0 0 0 0 0 0 2 0 0 2 2 0 1 1 1 1 1 2 1 2 2 2 2 1 2 1 1 2 2 2 2 2 2 1 2 1 2 2 2 1 1 1 1 1 2 2 1 1 1 1 1 1 2 1 1 2 2 2 2 2 0 1 2 2 2 2 2 1 1 1 1 2 1 2 1 1 1 2 2 1 1 2 1 1 1 2 0 2 2 1 2 0 2 2 2 1 1 2 2 0 1 1 1 2 2 2 1 2 1 1 2 1 2 1 2 1 2 1 2 1 1 1 1 0 0 1 2 0 1 1 1 2 2 1 1 2 1 1 2 1 0 0 1 1 2 1 0 2 2 2 1 2 1 2 1 2 2 2 2 2 2 2 2 2 1 1 2 2 2 2 2 2 2 2 2 2 2 2 2 2 0 2 2 2 2 2 2 2 2 0 2 2 2 2 2 1 2 2 0 2 2 2 2 0 2 2 2 2 2 0 2 2 2 2 0 2 0 2 2 2 2 0 2 2 2 2 2 2 2 2 2 0 1 2 1 1 1 2 2 2 1 1 2 2 2 1 1 1 2 2 2 1 1 1 2 0 0 0 2 1 2 2 2 2 2 1 1 2 1 2 2 2 1 1 2 2 2 1 2 1 1 0 2 2 2 2 2 2 2 2 2 2 1 2 2 2 2 1 2 2 2 2 1 1 1 1 1 1 1 2 0 2 1 2 2 2 2 2 1 2 2 2 1 2 2 2 2 1 1 1 2 1 1 2 2 1 1 1 2 2 1 1 2 2 1 1 2 1 1 1 2 1 2 0 2 2 2 2 2 2 2 0 2 2 2 2 2 2 2 2 2 2 2 2 2 2 1 2 2 2 1 1 2 2 0 1 1 1 1 2 2 1 0 2 2 2 2 1 2 1 2 1 1 1 2 1 1 2 2 2 1 2 2 1 2 2 2 2 2 2 1 1 1 1 1 2 0 2 1 1 2 2 1 1 2 1 2 0 2 2 0 1 2 2 1 1 2 2 2 2 2 2 2 2 1 1 1 1 2 2 1 1 0 2 1 2 1 0 2 1 2 2 1 2 2 2 2 2 2 2 2 1 1 2 1 2 2 2 2 2 2 2 2 2 2 0 0 2 1 2 1 1 1 1 2 2 2 2 2 2 2 2 2 2 1 1 2 2 2 2 2 1 2 2 2 2 2 2 2 2 2 2 2 2 2 2 2 1 1 2 2 0 1 1 1 2 2 2 0 1 2 1 1 1 1 2 0 1 0 2 1 2 0 2 2 1 1 1 2 1 2 1 0 0 2 1 0 2 1 2 1 2 1 2 0 1 2 1 0 2 2 2 2 2 2 2 2 1 1 1 2 2 1 0 1 2 2 2 2 2 2 2 1 2 2 1 1 1 1 2 2 1 0 1 1 2 2 2 1 1 1 2 2 1 2 1 2 1 1 2 1 1 2 2 2 1 2 1 2 1 1 1 0 0 2 2 2 2 2 1 2 1 2 2 2 2 2 1 1 1 1 1 1 2 0 0 1 0 2 0 2 2 2 0 1 1 1 1 1 2 1 1 2 0 2 2 2 2 2 2 2 2 2 1 1 1 0 1 2 2 2 2 2 2 2 2 2 2 2 2 2 1 2 2 2 2 2 2 2 2 2 2 0 2 2 2 0 2 2 0 2 2 2 2 2 2 1 1 1 1 2 0 2 1 2 2 1 1 1 1 1 2 2 2 2 2 2 2 2 1 2 1 1 1 2 0 2 2 2 1 2 1 1 1 1 2 2 1 2 1 1 1 1 2 0 2 2 2 2 2 2 2 2 1 2 2 1 1 2 1 2 2 2 2 2 1 1 2 0 2 0 2 2 2 2 2 2 2 0 2 2 0 2 0 2 2 2 2 0 2 2 2 2 2 2 2 2 2 2 2 2 2 2 2 1 2 1 2 1 1 2 2 2 2 2 2 2 2 2 1 2 2 1 2 2 1 2 2 1 1 2 2 2 2 1 1 2 2 2 1 1 1 2 2 2 2 2 2 2 1 1 1 2 1 2 2 1 0 1 2 1 1 2 0 2 1 1 1 2 2 2 1 2 2 1 1 1 1 2 1 2 2 2 2 2 2 2 2 2 2 2 2 2 2 1 2 2 2 2 0 2 2 2 1 1 1 1 1 1 2 1 2 1 1 2 2 1 2 1 2 2 2 2 2 2 2 2 2 2 2 2 2 2 2 1 2 2 2 2 2 1 1 1 1 1 1 2 2 2 2 2 1 1 1 2 2 1 2 2 2 2 2 0 2 1 2 0 2 2 2 2 1 2 2 2 1 1 1 2 2 1 1 1 2 0 0 1 2 2 2 2 1 1 1 2 2 2 1 2 2 2 2 2 2 1 2 2 0 0 2 2 1 1 1 2 2 0 2 2 2 2 1 1 2 2 1 2 2 2 1 1 1 1 1 2 2 2 2 2 1 1 1 2 2 2 1 2 1 1 1 0 2 2 2 0 2 2 1 1 2 1 1 2 1 1 2 2 0 2 2 2 2 2 2 2 2 2 0 0 2 2 2 1 2 2 2 1 1 1 0 2 1 2 2 2 2 2 2 1 1 2 1 1 1 1 1 1 2 1 2 2 2 2 2 0 0 0 1 1 2 2 0 2 2 1 2 2 1 2 2 2 2 2 2 2 2 2 2 1 1 1 2 1 1 1 2 0 2 1 1 1 2 2 0 0 0 1 1 0 0 1 1 2 2 1 1 2 2 2 2 1 1 1 2 1 2 2 2 2 2 2 0 2 2 2 1 2 1 2 2 1 1 1 0 0 0 0 2 2 2 2 1 1 1 1 1 1 2 1 2 1 2 2 1 1 1 2 1 1 2 1 2 2 2 1 2 1 1 1 1 1 2 2 1 2 1 0 2 0 0 0 1 1 1 1 1 1 1 1 1 2 2 1 1 1 2 1 1 2 2 1 1 2 2 2 1 0 1 0 1 2 2 1 2 2 1 1 1 1 1 1 2 2 2 2 2 2 2 2 2 0 0 2 2 1 1 1 1 1 2 1 2 2 2 2 1 2 1 1 2 2 2 2 2 2 2 2 2 2 2 2 1 2 0 1 2 2 1 2 2 1 2 2 1 1 2 2 1 2 2 2 2 2 0 1 2 2 1 2 0 2 2 2 2 1 2 1 1 2 2 2 2 2 2 2 2 0 1 2 2 0 1 1 2 1 2 1 2 2 2 1 2 2 2 1 1 1 2 2 2 1 1 2 1 2 2 2 1 1 2 1 2 1 1 1 1 1 1 1 1 2 2 1 2 1 2 2 1 2 2 1 2 2 1 2 2 2 2 1 2 2 1 2 1 2 2 2 0 2 2 2 2 2 1 1 1 2 1 2 2 2 1 2 1 1 1 2 1 1 1 2 2 2 0 2 1 1 1 1 1 1 1 2 2 0 2 2 0 2 2 1 2 0 2 2 1 1 1 2 1 2 2 2 2 2 0 0 1 1 2 2 0 0 2 2 0 2 1 2 2 2 2 2 2 1 1 2 2 2 2 2 2 2 2 2 0 1 2 2 1 2 1 1 2 2 2 1 2 2 2 1 1 2 1 1 1 2 2 2 0 1 2 2 0 2 2 1 2 1 1 1 2 1 2 2 2 2 2 0 0 1 2 2 1 2 1 2 0 2 2 2 0 0 0 2 2 2 0 0 2 0 0 0 0 2 2 2 0 0 2 2 2 0 2 2 0 0 0 2 2 2 2 2 2 2 2 0 2 2 0 2 2 2 2 2 2 2 2 1 2 1 2 1 1 0 2 1 2 2 2 1 1 1 1 1 2 2 1 2 1 1 1 1 2 1 1 2 1 1 2 1 2 2 2 2 2 2 2 1 2 2 1 1 1 2 0 0 2 1 2 0 1 2 0 1 1 1 1 2 2 0 1 1 2 2 2 0 2 2 1 1 1 0 2 1 1 2 2 1 2 2 2 2 2 1 2 1 1 2 2 1 1 1 2 2 0 1 1 1 1 2 2 2 2 2 2 2 2 2 2 1 1 1 1 2 1 2 0 0 2 1 1 1 1 2 2 2 2 1 1 1 2 1 2 1 2 2 1 1 1 2 2 2 2 1 1 1 1 2 2 0 2 0 2 2 1 1 1 1 1 1 1 2 1 1 2 1 2 1 1 2 2 0 2 2 1 2 2 0 2 2 2 2 1 1 1 1 1 1 0 1 1 2 1 2 2 2 2 2 1 2 2 1 2 2 2 2 0 2 0 1 1 0 2 0 0 0 0 0 2 0 2 0 1 2 2 2 1 1 2 2 1 1 2 2 2 1 2 2 1 1 1 2 2 2 2 2 1 2 2 2 2 2 0 1 1 1 2 2 2 2 1 2 2 1 1 1 2 1 2 1 2 2 2 2 2 1 1 2 2 2 2 0 2 2 2 2 2 2 1 2 1 1 2 2 1 1 1 1 2 2 0 2 2 2 2 2 1 2 1 1 2 1 2 0 2 1 1 0 1 0 0 0 0 0 0 1 1 0 1 1 1 2 1 2 1 2 2 2 2 1 2 1 0 2 2 2 1 2 0 2 2 0 0 1 0 2 2 2 2 1 1 1 1 1 2 2 1 1 2 2 2 1 2 2 2 1 0 2 0 2 1 2 0 2 1 2 2 1 1 2 2 2 0 1 0 2 1 1 2 1 1 2 2 1 1 2 0 2 2 2 2 2 2 2 2 2 2 2 2 1 1 1 2 2 2 1 1 1 2 1 2 2 0 1 0 2 1 1 1 1 0 2 1 1 0 2 2 1 2 1 2 2 2 2 2 2 0 2 1 0 1 2 1 1 0 2 1 2 1 1 2 2 2 2 1 1 2 1 2 2 0 2 1 0 2 1 2 2 2 1 1 2 2 1 2 2 2 1 2 1 2 1 1 1 2 2 2 1 1 2 2 2 1 2 1 2 2 0 2 2 2 2 1 1 2 2 2 2 1 1 1 0 1 1 1 1 1 1 2 1 2 1 2 1 2 1 1 1 2 0 1 1 2 2 2 0 0 1 1 1 2 2 2 1 1 2 1 1 0 2 2 1 2 2 2 2 2 2 2 0 2 1 1 2 2 2 1 2 2 0 1 2 1 2 2 1 1 2 1 2 2 0 2 1 2 1 2 1 2 2 2 1 1 1 2 2 2 2 2 0 1 1 1 2 2 2 1 1 2 1 2 2 1 1 2 2 1 2 2 2 1 2 1 2 2 2 2 1 2 1 2 2 2 2 1 2 1 2 2 1 1 2 2 2 2 1 1 1 2 2 2 2 1 1 0 1 1 0 2 1 1 2 2 2 2 2 2 1 1 0 2 0 2 1 1 2 2 0 0 0 0 2 1 2 2 2 2 2 2 1 2 2 1 1 1 2 2 2 2 1 1 1 1 1 2 2 1 2 1 2 2 2 2 2 2 2 2 2 1 1 2 2 2 2 2 2 2 1 2 1 2 0 2 2 2 1 1 2 1 2 0 0 1 2 2 0 2 2 2 2 1 0 1 1 1 2 1 1 2 0 1 1 1 1 2 2 2 0 2 1 0 2 2 2 2 1 0 2 2 2 1 1 1 2 2 2 2 2 1 1 2 2 2 1 1 1 1 2 1 2 1 2 2 2 2 2 1 1 2 1 2 1 2 1 1 2 1 1 2 2 1 2 2 2 2 2 2 2 1 2 1 2 2 2 2 2 2 2 2 1 2 2 1 2 2 2 1 1 1 1 0 2 2 2 2 1 1 2 1 2 1 1 1 0 1 1 2 2 0 2 2 1 1 2 2 2 2 2 1 1 0 0 1 2 1 0 1 2 2 2 2 2 2 2 2 2 2 2 2 2 2 2 2 0 0 2 2 1 1 2 2 1 1 1 0 2 2 0 0 0 1 1 1 1 2 1 1 2 2 2 2 2 0 0 0 2 2 1 1 0 1 1 1 1 2 2 2 2 2 1 2 2 1 2 1 1 2 1 1 2 2 2 2 2 2 0 0 2 1 2 1 2 1 2 1 2 2 2 2 2 2 2 1 2 1 2 1 2 2 1 2 2 2 1 2 1 2 1 1 1 2 1 1 1 2 2 2 2 1 2 1 2 0 1 0 2 2 2 1 2 1 1 2 2 2 1 1 1 1 2 1 0 2 1 2 2 0 1 2 1 1 1 0 0 2 1 2 0 2 2 2 2 1 1 2 2 2 2 1 1 1 2 2 1 1 2 2 2 1 2 2 1 1 2 2 1 2 0 1 1 1 2 1 2 2 0 2 0 0 2 2 2 2 2 2 2 2 2 2 2 0 2 2 2 1 2 2 2 2 2 2 0 1 2 2 1 1 1 2 1 2 2 2 2 1 1 2 0 2 2 2 2 0 2 2 2 1 2 2 1 2 1 2 2 1 1 2 2 1 2 2 1 1 2 2 1 1 1 1 1 1 1 1 2 2 2 2 1 1 1 1 2 1 2 2 2 2 2 2 2 1 1 2 2 2 1 1 2 1 1 1 1 2 1 1 1 1 1 1 2 2 2 2 2 1 1 1 2 2 2 2 2 2 2 2 2 1 2 2 1 2 2 2 1 2 1 2 2 2 1 1 1 2 2 2 1 2 1 2 1 1 2 1 2 1 1 1 2 2 2 1 1 1 2 2 0 2 2 2 2 1 1 2 2 2 1 2 2 0 0 2 2 2 1 2 1 2 2 2 2 1 2 2 1 0 2 2 2 1 2 2 1 1 2 1 1 0 0 1 0 0 0 2 1 1 1 0 1 0 1 1 0 1 1 2 2 2 2 1 2 2 2 2 1 2 2 1 1 1 1 2 2 1 2 2 2 1 2 2 2 1 0 0 1 0 2 2 2 2 0 1 1 1 0 1 2 2 2 1 2 2 2 2 2 2 2 2 1 2 2 2 2 0 0 0 0 2 0 1 2 0 1 1 1 0 0 0 0 0 0 1 2 2 2 2 0 1 0 0 0 0 2 2 2 1 1 2 1 1 2 2 2 2 2 2 2 2 2 1 1 2 1 2 2 1 1 1 2 1 2 0 2 2 2 2 1 2 2 2 2 1 1 2 1 2 2 2 2 0 2 2 2 1 2 0 0 2 1 1 1 1 2 2 2 1 0 1 1 1 1 1 1 1 1 1 2 1 2 1 2 2 1 2 2 2 1 2 1 2 0 0 0 2 2 2 0 0 0 1 1 2 1 1 2 2 2 2 0 2 1 2 0 2 2 2 1 2 2 2 1 1 1 1 2 0 2 0 1 1 1 2 2 1 2 2 2 2 1 2 0 1 2 2 1 1 1 1 1 1 2 1 1 2 2 2 2 1 1 2 1 1 1 0 2 0 0 0 2 0 2 2 2 2 2 2 0 2 2 2 2 2 2 2 2 0 2 2 2 0 2 2 0 0 2 2 2 0 2 0 0 0 2 2 0 2 0 0 2 2 2 2 2 2 0 2 2 2 2 2 2 0 2 0 2 0 0 0 2 2 0 2 0 0 0 2 2 2 0 0 0 2 0 2 2 2 2 2 2 2 2 2 2 2 2 2 2 2 2 2 0 2 2 0 2 2 2 2 2 2 2 2 2 2 2 2 2 2 2 2 2 2 2 2 2 2 0 0 2 0 2 2 2 2 2 2 0 2 2 0 2 2 2 2 0 0 2 2 2 2 2 0 2 2 0 2 0 2 2 2 0 0 2 2 0 2 2 2 2 2 2 2 0 2 2 2 2 0 0 2 0 0 2 2 2 0 0 0 2 0 2 2 2 0 2 0 2 0 2 0 2 2 0 2 0 0 2 2 0 0 2 2 2 0 2 2 2 2 0 0 2 0 2 0 2 2 2 2 2 2 2 2 2 2 2 0 0 2 0 2 2 2 0 2 2 2 0 0 2 2 0 0 2 1 2 0 2 1 2 2 1 2 2 2 1 1 1 2 2 0 2 1 2 2 2 2 1 2 0 1 2 1 1 1 2 2 1 2 2 1 1 1 1 1 1 1 1 1 1 1 1 1 1 1 2 1 1 1 1 1 1 2 1 1 1 1 1 1 1 1 2 2 2 0 2 1 1 2 2 2 1 2 1 2 1 1 1 2 1 2 1 2 2 1 2 1 2 1 2 2 2 2 1 1 1 2 2 2 2 2 2 1 1 1 1 1 0 0 2 1 2 0 2 1 2 1 1 0 2 2 2 2 2 2 2 2 2 2 2 0 0 2 2 2 0 2 2 2 2 2 2 2 2 2 2 2 2 2 2 0 1 2 2 1 1 1 2 2 2 2 0 1 2 1 2 2 2 2 2 1 2 1 2 1 2 2 0 2 2 2 2 1 1 1 2 2 2 1 1 1 2 1 2 1 2 1 2 2 1 2 2 1 1 2 2 2 2 1 2 2 2 2 2 1 1 2 2 2 1 1 2 2 2 1 2 2 1 1 2 1 1 2 2 2 2 2 2 2 2 1 1 2 1 2 2 1 2 1 1 2 2 1 2 2 2 0 0 2 2 2 2 2 2 2 2 2 2 2 2 0 2 2 0 2 0 2 2 2 0 2 2 2 2 2 2 2 2 2 2 0 2 2 2 0 2 2 2 2 2 2 2 2 2 0 2 0 2 2 0 2 2 2 2 2 2 2 2 2 2 2 2 0 0 2 2 2 2 0 0 2 2 0 2 0 2 0 2 2 2 2 2 1 2 2 2 2 1 2 0 0 2 0 1 2 1 1 2 2 2 1 2 2 2 1 2 2 2 1 1 2 1 2 0 1 2 2 2 1 2 2 0 2 1 1 2 2 1 1 1 1 2 2 1 2 1 2 2 2 2 0 1 2 2 2 1 2 1 2 2 1 1 1 2 1 1 1 1 1 1 0 1 1 1 1 0 2 2 2 2 1 2 0 1 2 1 2 2 1 1 1 2 2 2 1 1 2 0 2 2 0 1 1 1 2 2 1 0 1 2 0 1 1 1 2 2 2 0 1 1 1 1 2 2 0 1 2 2 0 2 1 0 2 0 2 1 1 2 1 0 2 0 2 1 2 2 0 2 1 2 1 2 2 0 2 2 2 2 2 1 1 2 1 2 2 1 2 2 2 1 2 2 2 2 0 1 2 2 1 2 1 2 2 1 2 1 2 1 2 2 1 1 2 1 2 0 2 2 2 1 2 2 2 2 2 2 2 1 2 2 1 0 2 2 2 0 0 0 1 1 2 1 2 2 0 2 2 2 2 2 1 1 2 2 2 2 2 2 2 1 2 2 1 1 1 0 1 1 2 2 2 2 1 1 2 1 2 2 2 2 2 2 1 2 1 1 1 1 2 1 2 1 2 2 2 2 1 1 2 2 1 2 2 0 2 0 2 0 2 1 1 1 0 2 2 0 2 2 2 2 2 1 2 1 2 2 2 1 1 2 2 2 1 2 1 1 2 2 2 1 1 0 0 0 2 0 2 1 2 0 2 2 1 1 2 2 2 1 2 1 1 1 1 1 1 2 2 1 1 1 2 2 1 1 2 2 1 0 0 0 1 2 1 1 0 1 2 1 1 1 1 0 2 2 1 1 1 0 0 1 0 1 1 1 2 1 2 2 1 1 1 1 1 2 2 2 2 2 1 2 2 2 2 2 2 2 2 1 2 2 2 2 1 2 2 2 2 0 2 2 2 1 0 2 2 2 0 2 1 1 1 1 1 2 1 2 1 1 2 2 2 1 2 2 2 2 1 1 1 2 2 2 0 1 2 2 1 2 2 1 1 1 1 1 0 0 1 1 2 0 1 0 1 1 2 2 2 1 1 2 1 2 2 2 2 1 2 1 2 2 2 1 1 2 1 2 1 1 2 1 2 2 2 2 2 2 1 1 2 2 2 2 1 2 2 1 1 2 2 2 1 2 1 2 0 2 2 2 2 2 2 2 2 1 2 2 2 2 2 1 2 2 2 1 1 2 2 2 1 1 2 2 2 2 1 1 2 2 2 1 1 2 1 1 1 1 1 1 1 1 1 2 2 2 0 1 1 1 0 0 1 1 2 2 1 2 1 1 1 2 2 2 2 2 2 2 0 0 2 2 2 0 2 2 1 2 1 2 1 2 0 0 2 0 0 2 2 2 2 1 1 2 2 2 2 0 2 1 2 2 2 1 2 1 2 2 2 2 0 2 2 2 2 2 2 2 2 2 2 2 2 1 1 1 1 2 0 1 2 2 1 1 2 1 2 1 2 2 2 1 2 2 1 2 2 2 2 1 1 1 2 2 2 0 2 2 2 2 2 2 2 2 2 2 2 1 2 2 1 1 2 2 2 2 1 2 2 2 2 2 1 2 2 0 2 2 2 2 2 2 1 1 1 0 1 1 1 1 0 0 1 2 1 0 0 1 1 2 1 1 2 0 1 2 1 1 1 1 2 1 2 2 2 1 1 2 1 1 2 1 1 2 2 2 2 2 2 2 2 1 2 1 1 2 2 1 0 0 2 1 2 2 1 0 2 1 1 2 1 0 2 2 2 1 2 2 2 1 2 1 2 1 2 2 2 1 1 2 2 2 0 2 2 2 1 2 2 1 2 2 1 2 2 2 1 1 0 2 1 1 2 1 1 1 2 2 2 1 2 2 1 1 2 1 2 2 2 2 2 2 1 1 1 2 2 1 2 0 0 0 0 2 0 2 2 2 1 2 2 2 1 1 1 2 1 1 1 2 2 1 2 1 2 1 1 2 2 2 2 1 2 2 2 1 2 1 2 2 2 2 1 0 0 1 2 2 2 0 1 2 2 1 1 2 2 2 1 2 0 0 0 2 1 1 1 1 2 0 2 2 1 2 2 2 1 2 2 2 2 1 2 1 2 2 1 2 2 0 1 2 2 2 1 1 2 1 1 2 2 2 2 1 2 1 2 1 2 1 1 1 1 2 1 0 1 0 0 2 0 1 1 1 2 2 2 2 1 2 2 2 2 2 0 0 1 1 1 2 2 2 2 2 1 2 2 2 2 1 2 1 1 1 1 2 1 2 2 2 2 2 1 1 2 2 2 2 1 2 1 1 2 2 2 1 2 2 1 1 1 1 1 2 1 2 1 1 2 2 2 1 2 1 2 2 0 2 1 0 2 1 2 0 0 1 1 1 1 0 2 2 2 2 2 2 0 2 2 1 2 2 2 1 2 1 2 1 1 1 1 2 2 2 2 2 1 2 2 1 1 1 2 2 2 1 1 1 2 1 0 1 1 2 2 2 0 1 1 2 2 1 1 1 1 0 2 1 1 2 2 0 1 2 1 2 1 0 2 1 2 1 1 1 1 2 2 2 1 1 1 1 1 2 1 2 1 0 1 1 2 1 1 1 1 2 2 0 2 2 1 1 1 0 2 0 2 2 1 1 1 1 1 1 2 1 1 2 0 2 2 2 2 2 2 2 1 2 0 0 2 2 1 2 2 2 2 2 2 1 1 2 2 2 2 1 2 1 1 1 2 1 2 1 1 0 2 0 2 2 2 2 2 2 1 0 0 0 2 1 2 1 1 2 2 2 1 2 2 2 1 2 2 2 2 2 2 2 2 2 1 1 2 1 1 1 2 2 1 1 2 2 2 2 2 1 1 1 1 1 2 2 2 2 2 2 0 1 1 1 2 1 1 1 1 1 1 2 2 2 2 1 1 2 2 1 1 2 0 2 2 1 0 2 1 2 1 1 2 2 2 1 2 1 1 2 1 2 0 2 1 2 2 1 2 2 0 2 2 2 2 2 1 2 1 1 2 1 1 1 1 2 0 2 2 1 2 0 2 1 2 1 2 1 2 0 2 2 1 2 2 2 2 2 2 1 1 2 2 2 1 2 1 1 1 1 1 1 2 2 1 1 2 2 1 1 1 1 2 1 1 2 2 2 1 2 2 2 0 2 1 2 1 1 2 1 2 2 1 2 1 1 1 1 2 1 1 2 1 2 2 2 2 2 2 0 2 2 2 0 0 0 0 2 2 1 1 1 2 2 2 2 2 1 1 1 2 2 2 1 1 2 2 0 1 2 1 0 1 1 0 2 2 1 1 1 2 2 2 2 2 2 2 1 2 2 2 1 1 0 1 2 1 1 1 1 1 1 2 2 1 1 1 2 2 2 1 2 1 2 1 2 1 0 1 1 1 2 1 2 2 2 2 1 2 1 1 2 1 2 1 2 2 2 1 1 2 2 1 2 1 2 1 1 2 2 1 2 2 2 2 2 2 1 1 1 1 1 2 2 1 2 2 2 2 2 1 1 2 2 0 2 1 2 1 2 2 2 2 2 1 2 2 2 2 1 2 2 1 2 2 2 1 1 2 1 1 2 2 1 2 2 2 1 1 1 2 1 1 1 2 1 2 2 1 1 0 0 2 2 2 2 2 2 2 2 2 2 1 1 1 2 2 2 1 2 2 2 1 1 2 1 2 2 1 2 2 1 2 1 2 2 2 2 1 2 2 2 2 1 1 1 2 1 2 2 2 2 1 2 1 2 2 2 1 0 1 1 2 1 1 2 2 2 2 0 2 1 1 0 2 1 2 1 0 2 2 1 2 1 1 2 1 1 2 2 2 2 0 1 0 0 1 2 2 1 1 1 1 2 1 1 2 2 1 1 2 2 1 1 1 1 2 2 2 0 2 1 2 2 2 2 1 2 2 2 2 0 1 1 0 2 1 2 0 2 2 2 2 1 2 2 2 2 1 1 2 2 1 1 0 2 1 2 1 2 1 2 0 2 1 0 0 2 0 1 0 0 1 1 2 1 1 1 2 2 2 2 2 0 2 2 2 2 2 2 0 0 0 2 1 2 2 1 1 2 1 1 2 1 1 1 2 1 1 2 1 1 0 0 2 2 2 2 2 1 2 2 2 1 2 2 2 2 2 1 1 1 1 2 2 2 2 1 1 1 1 2 2 2 2 2 2 1 2 2 2 1 2 2 2 1 1 2 0 2 2 2 1 1 1 1 2 1 1 0 1 2 2 1 0 1 1 1 1 2 2 1 1 1 1 0 1 1 2 1 1 2 1 2 1 2 0 1 2 2 1 2 2 2 2 1 2 2 1 2 1 1 0 2 2 0 0 2 2 2 2 2 2 0 2 2 2 2 2 0 2 0 2 0 2 0 2 2 2 2 2 0 0 2 0 0 0 0 2 1 1 2 2 1 2 2 2 0 2 2 2 2 2 1 1 2 0 0 0 2 2 2 2 2 2 2 2 0 2 2 2 2 2 1 1 2 0 2 1 2 1 2 2 1 1 2 1 1 2 2 2 2 1 1 2 1 1 2 2 1 1 0 2 2 2 2 2 1 2 0 2 2 1 1 1 2 2 1 2 2 2 2 1 2 2 2 2 0 2 1 0 2 2 0 2 2 2 2 2 2 2 0 1 2 2 2 1 2 1 2 2 2 1 2 2 2 2 1 2 1 2 2 2 1 2 2 1 2 0 2 2 2 2 2 2 0 2 2 1 2 0 1 2 2 0 2 2 2 2 1 2 1 1 0 2 1 2 2 1 2 1 1 1 2 1 1 2 1 1 1 2 2 2 2 1 0 0 1 1 2 2 2 1 1 2 1 1 1 2 2 2 2 1 2 1 1 2 2 2 1 1 1 1 2 2 2 2 2 2 2 2 2 2 1 1 1 2 1 1 1 2 1 1 1 1 1 2 2 2 1 2 1 1 1 2 1 2 2 2 1 1 2 2 2 2 2 2 2 0 1 1 2 2 1 1 2 2 2 2 2 1 1 2 2 1 2 0 1 2 2 2 1 1 1 1 1 2 2 2 2 1 2 2 1 1 2 1 2 2 2 2 2 2 2 1 2 2 1 2 1 1 2 2 1 2 2 2 2 2 2 2 2 1 2 2 1 2 2 2 2 1 2 2 2 2 2 2 1 2 2 1 2 1 0 2 1 2 1 2 2 1 1 1 0 0 0 1 1 1 2 1 1 1 1 1 1 1 2 1 1 2 1 1 2 2 1 2 2 1 1 2 1 2 2 1 2 2 1 2 2 2 2 1 1 2 1 1 1 1 2 1 2 1 2 2 2 1 2 2 2 2 1 1 1 1 1 2 2 1 1 0 2 2 0 1 2 1 2 1 1 2 2 1 1 1 1 1 1 2 2 2 2 2 1 0 1 1 1 2 2 2 2 2 1 1 2 2 2 2 1 2 1 2 2 1 2 2 1 2 2 1 2 2 1 2 2 1 2 1 1 2 2 2 2 2 0 2 2 1 1 2 2 2 1 2 2 2 2 2 1 0 2 2 2 1 1 1 1 2 2 2 0 0 2 1 2 1 1 1 2 1 2 2 0 1 2 1 2 1 2 2 1 1 2 2 2 2 1 2 0 2 0 2 2 0 1 2 1 2 1 0 2 2 2 1 2 1 2 1 1 2 2 2 2 1 2 2 1 2 1 2 1 1 2 1 1 0 2 0 1 2 1 2 1 1 1 2 1 1 2 2 1 2 2 1 2 1 2 2 1 1 1 2 1 1 2 1 1 1 2 2 2 2 1 1 2 2 1 0 2 2 2 2 2 2 2 2 2 1 2 2 2 2 2 2 1 2 2 2 1 2 1 2 2 2 1 1 2 1 1 1 1 1 2 2 0 1 0 0 0 2 0 2 2 2 2 0 2 0 2 0 1 2 2 1 2 1 0 2 2 2 0 0 1 2 0 2 0 2 2 2 1 2 1 2 1 2 2 0 0 2 1 1 0 2 2 2 2 0 2 1 2 0 1 1 1 2 1 1 2 1 2 1 0 1 1 2 2 2 2 2 2 2 2 2 0 2 2 2 2 2 2 0 0 2 2 2 0 2 2 2 2 2 2 2 2 2 2 2 2 2 2 2 2 2 2 0 2 2 2 0 0 2 2 0 2 0 2 0 2 2 2 2 2 2 2 0 0 0 2 0 2 2 2 2 2 2 2 2 2 2 2 2 2 2 0 0 2 2 0 2 2 1 1 2 2 1 1 2 2 1 1 0 1 2 2 1 2 2 1 1 1 2 1 1 1 2 2 2 1 1 2 1 2 1 2 2 1 1 1 1 1 1 1 2 2 2 1 1 1 2 0 2 2 2 2 1 1 2 1 0 1 0 0 1 2 2 1 0 2 0 0 2 2 1 2 1 0 2 2 2 2 2 2 2 1 2 2 1 2 1 2 1 1 1 2 2 1 2 2 2 2 2 2 2 2 2 0 1 1 1 2 1 1 1 2 1 2 2 2 2 1 1 1 1 2 1 2 0 0 2 1 2 2 1 1 1 2 2 1 2 1 0 0 1 2 1 2 2 2 1 2 2 1 2 2 2 2 0 2 1 2 1 2 2 2 2 2 2 0 2 2 1 2 2 2 2 2 2 2 2 2 2 1 1 2 1 1 1 1 2 2 2 1 1 2 0 1 2 1 1 2 2 2 1 2 1 2 2 2 1 2 1 2 1 1 1 2 2 0 1 2 2 2 2 0 2 2 2 0 2 1 2 1 0 1 2 1 2 2 1 0 2 2 1 2 2 2 2 0 2 2 2 0 0 1 2 0 2 2 1 1 1 2 0 2 0 0 2 2 1 1 2 2 2 0 2 2 1 2 0 2 2 2 1 1 1 1 1 1 2 1 2 2 1 1 2 1 2 2 1 2 1 1 2 0 0 2 2 2 2 2 2 2 2 2 2 0 2 2 2 2 2 2 0 0 0 0 2 2 0 0 2 0 2 0 0 2 2 2 0 2 2 2 2 2 0 2 2 2 2 0 0 2 2 1 0 2 2 2 0 2 0 0 2 2 2 2 2 0 2 2 2 2 2 0 0 0 2 0 2 2 2 0 2 2 2 0 2 2 2 2 2 2 2 2 2 2 2 2 2 2 2 2 2 2 2 2 2 2 2 2 2 2 2 2 1 2 2 0 2 2 2 0 1 1 1 2 2 1 1 2 1 1 1 1 1 2 2 1 1 2 2 1 1 1 2 1 2 1 2 1 2 2 1 2 2 2 2 2 2 2 2 1 1 2 1 2 2 1 1 2 0 1 1 1 2 2 2 1 1 2 1 1 1 1 1 2 2 1 2 2 1 0 2 0 1 2 2 2 0 1 2 0 2 2 1 2 0 1 2 2 0 1 2 1 1 2 1 2 2 2 1 2 1 0 2 2 2 1 1 1 0 1 1 1 1 2 2 2 1 1 2 2 1 2 1 1 2 0 2 1 1 2 2 2 2 1 1 2 0 2 2 2 1 1 1 2 0 1 1 1 2 2 1 2 2 1 1 2 1 2 1 2 2 2 2 2 2 2 2 2 2 2 2 2 2 2 1 2 2 2 2 2 2 2 1 1 1 0 1 2 2 1 1 1 2 2 1 1 1 2 2 2 2 1 1 2 1 2 0 2 1 1 2 0 2 0 1 1 0 1 1 1 1 2 1 1 1 2 2 1 0 2 1 0 2 1 0 2 1 1 1 2 0 1 0 1 2 2 2 2 2 2 2 2 2 1 2 0 1 1 1 1 1 2 2 1 2 1 1 0 0 1 1 2 0 1 2 2 2 0 1 1 0 0 1 0 1 2 2 2 1 2 0 2 1 1 1 2 0 2 1 0 0 2 2 2 1 1 0 2 0 2 2 1 2 2 2 0 2 2 2 2 2 1 2 2 2 2 1 1 2 2 0 2 2 2 1 2 1 2 2 1 0 2 1 1 1 1 2 2 1 1 1 2 1 2 2 1 1 2 2 2 2 1 0 0 2 2 1 2 1 1 1 2 2 2 2 1 2 2 2 2 0 2 2 2 2 2 0 1 2 2 1 2 1 1 1 2 2 2 2 2 2 1 2 1 1 2 1 1 2 0 0 1 2 1 0 1 1 2 1 2 1 2 1 2 1 1 1 2 2 1 1 2 1 2 1 2 2 1 1 1 2 0 2 0 1 1 0 1 2 1 2 2 2 2 2 2 1 1 2 1 1 0 2 1 2 2 2 1 2 2 0 2 2 2 2 2 2 1 0 2 1 2 2 2 2 1 1 2 2 2 2 1 2 2 2 2 2 2 1 1 2 2 2 2 2 1 1 2 1 1 2 1 1 2 2 2 2 2 1 1 1 1 2 1 1 1 1 1 1 2 1 0 2 2 2 2 2 2 1 1 1 2 1 2 2 2 1 2 2 1 1 0 2 1 1 1 1 1 1 1 2 2 2 2 1 1 1 2 0 1 2 2 2 2 1 2 1 2 2 2 0 1 1 1 1 1 1 1 1 1 2 2 2 2 2 2 2 2 2 2 2 2 2 2 2 2 2 2 2 2 2 2 2 1 2 2 2 1 1 1 2 2 2 2 2 2 2 1 2 2 1 1 1 2 2 2 1 2 2 1 0 2 1 2 2 2 2 2 1 2 2 2 2 1 1 2 2 2 1 1 1 2 2 2 2 1 2 2 1 2 2 1 2 1 2 1 1 2 2 1 1 1 1 2 1 2 2 1 2 1 2 2 2 2 1 1 1 1 1 2 2 2 2 2 2 2 1 2 2 1 1 1 1 1 1 1 2 2 2 2 2 2 2 2 1 1 1 1 1 1 2 1 1 2 2 2 2 2 2 1 2 2 2 1 2 1 2 1 1 1 2 2 2 2 2 1 1 2 1 2 2 1 2 2 1 1 2 1 1 1 2 2 1 1 1 1 2 2 2 2 2 1 2 2 2 2 1 2 2 1 1 2 1 1 1 2 1 1 1 1 1 2 1 2 1 1 2 1 1 1 2 1 0 1 1 2 2 1 2 1 1 1 1 2 1 2 1 1 2 1 1 1 1 2 2 2 2 1 1 2 1 1 2 2 0 1 2 0 0 1 1 1 1 1 2 2 2 2 1 1 2 2 1 2 1 1 1 2 1 2 0 0 2 2 1 1 1 0 2 1 1 0 1 1 0 1 1 0 2 1 1 1 2 0 0 2 2 2 1 1 2 2 2 2 1 1 2 1 2 2 0 0 0 2 2 1 2 2 2 1 1 2 1 2 2 2 1 1 2 1 2 1 0 2 1 2 1 2 1 2 2 2 2 1 2 1 1 2 1 2 2 1 1 2 2 0 0 0 2 0 2 2 2 0 2 2 2 0 2 0 2 2 2 2 0 2 0 0 2 0 2 2 2 2 2 2 0 2 2 2 2 2 2 2 2 2 2 2 2 0 2 2 2 0 0 2 0 2 2 2 2 2 2 2 0 1 2 2 1 2 2 1 1 1 2 2 1 2 2 2 2 2 2 2 1 2 1 1 1 2 2 1 2 1 1 2 1 2 2 2 2 2 2 2 2 2 2 1 1 2 2 1 1 1 2 1 1 2 2 2 0 1 1 2 1 1 2 2 0 2 2 1 2 2 2 2 0 2 1 1 2 2 2 2 2 1 2 2 1 1 1 1 1 1 1 0 2 1 1 1 1 1 2 2 2 2 0 2 2 0 0 2 2 0 0 2 2 2 2 0 2 2 2 2 2 2 2 2 2 2 2 0 2 2 2 2 2 0 2 2 2 2 2 2 2 0 0 2 2 0 2 2 2 2 2 2 2 2 2 2 2 2 0 2 2 2 2 2 0 2 2 0 2 2 0 2 0 2 2 0 2 2 2 0 2 0 2 2 0 2 2 2 2 2 0 2 2 2 2 2 2 2 2 2 0 0 2 2 2 2 2 2 2 2 2 0 2 2 2 2 2 2 2 2 0 0 2 2 2 0 0 2 2 0 2 0 2 2 0 2 2 0 0 2 2 2 0 2 2 0 2 2 0 2 0 0 2 2 2 2 0 0 2 0 2 1 1 1 1 1 2 1 1 1 2 1 1 0 2 1 1 2 2 1 2 2 2 1 1 0 1 2 2 1 1 1 1 2 0 2 2 2 2 2 2 2 2 0 2 2 2 2 2 2 2 2 2 2 1 2 1 2 1 1 2 1 0 2 2 2 0 0 1 1 2 2 2 1 2 1 2 1 2 1 2 1 2 2 1 1 2 2 1 1 1 2 1 1 1 2 2 1 1 2 1 1 0 2 2 1 2 2 1 2 1 2 2 0 0 1 2 2 2 1 1 2 1 1 2 1 1 1 2 0 0 1 1 0 1 1 2 1 2 1 1 1 1 2 1 2 2 2 1 1 1 1 1 2 0 0 0 1 1 2 2 2 0 0 1 2 1 1 2 1 1 1 2 2 2 2 2 2 1 2 2 2 0 2 2 1 2 0 1 1 1 1 1 1 1 2 1 1 2 1 1 2 1 1 0 1 1 1 2 2 1 1 1 1 1 1 2 1 1 1 2 0 2 1 0 1 2 2 2 2 2 2 2 2 1 1 2 1 2 2 2 0 1 0 1 1 1 1 1 2 2 2 2 2 2 1 2 2 2 2 2 2 2 2 2 2 2 2 2 2 2 2 0 2 2 2 2 2 2 2 2 2 2 2 2 2 2 2 2 2 2 2 2 2 2 2 1 1 2 2 2 1 2 0 1 1 1 1 2 2 1 2 2 2 0 2 2 1 1 1 2 0 1 1 2 2 2 2 2 2 2 0 2 2 2 2 2 2 2 2 1 0 2 0 2 2 2 1 0 1 1 2 2 1 2 2 2 0 0 1 1 2 1 2 2 2 2 2 2 1 1 0 2 1 1 1 1 1 1 1 0 1 1 1 2 2 2 0 0 2 2 2 2 2 0 2 2 0 0 2 0 1 1 1 2 2 2 1 2 2 2 2 1 1 1 2 2 2 1 1 2 2 2 2 1 2 1 1 1 2 2 2 2 2 2 1 2 2 2 1 1 1 1 2 2 1 2 2 2 2 2 2 2 2 2 2 0 0 1 2 2 1 2 1 1 1 1 0 2 1 2 1 1 0 1 2 2 1 2 0 2 2 2 2 2 2 2 2 2 2 2 0 2 2 1 2 2 2 2 2 1 2 0 1 1 0 1 2 2 1 0 1 2 1 1 1 1 1 1 1 2 1 2 1 2 2 2 2 2 2 2 2 2 2 2 1 1 2 2 2 1 1 2 2 2 2 2 2 1 1 1 2 1 2 1 1 2 2 2 2 1 2 2 2 1 2 2 1 1 1 2 2 2 1 0 2 2 1 2 1 1 1 1 2 2 2 1 1 2 1 2 2 1 1 2 2 2 2 2 2 2 2 2 2 2 2 1 1 2 2 2 2 1 2 0 2 1 2 2 2 2 2 2 1 2 2 2 2 2 1 1 1 2 2 2 2 2 1 1 1 1 2 2 1 2 2 1 2 1 1 2 2 2 2 1 2 2 2 2 2 2 2 2 1 1 1 1 1 1 1 0 0 0 0 1 1 2 1 2 2 1 2 0 1 1 2 2 1 2 1 2 1 1 2 0 0 2 2 2 2 2 1 2 1 2 2 1 2 1 2 2 2 2 2 2 2 2 2 2 1 2 2 2 2 0 2 1 2 1 1 2 2 2 2 1 1 2 2 2 2 1 1 1 1 1 2 2 2 1 2 2 2 2 1 2 1 1 2 2 1 2 1 1 1 1 1 2 1 2 1 2 0 2 2 1 1 2 2 0 2 1 1 2 2 2 1 2 2 2 1 2 1 2 2 1 1 1 2 2 1 1 0 2 2 2 2 2 0 2 2 2 2 0 0 2 2 2 2 2 2 0 1 2 2 2 2 2 2 2 2 2 2 0 2 1 1 1 2 2 0 2 2 1 1 1 1 1 1 1 1 1 2 2 2 2 2 2 1 2 1 1 0 1 1 1 1 2 1 2 2 2 2 2 2 1 2 2 1 1 1 2 1 2 2 2 1 2 1 1 2 2 1 2 2 2 2 2 1 1 1 2 2 2 2 1 2 1 2 2 1 1 2 0 2 0 2 1 1 2 2 1 1 2 2 2 1 2 2 2 1 1 1 2 2 2 0 1 0 0 2 1 2 1 2 2 0 1 0 1 1 2 2 2 2 2 1 1 1 2 2 1 1 2 2 0 2 2 2 2 1 2 1 0 1 2 2 2 2 2 2 2 2 1 2 2 2 1 2 2 1 1 1 2 2 1 2 2 2 2 2 1 1 2 1 2 1 2 2 1 1 2 2 2 2 1 1 2 2 2 0 1 2 2 2 2 2 2 1 1 1 2 1 1 2 1 1 1 2 2 1 1 1 1 0 1 1 1 1 2 1 1 2 2 2 2 2 1 2 1 2 2 2 1 1 1 0 2 2 2 2 1 2 2 2 1 1 1 1 1 2 1 1 2 1 1 2 1 2 1 2 0 2 2 2 1 1 2 2 2 2 1 1 1 2 2 1 1 2 2 1 2 1 2 2 2 1 1 1 2 0 2 2 2 2 0 2 2 1 2 1 2 2 2 1 1 1 2 1 1 2 0 1 1 2 1 2 2 1 1 2 2 2 2 1 2 1 1 1 1 1 1 1 1 1 2 0 2 2 1 1 0 2 1 2 2 2 1 2 1 2 1 2 1 2 2 1 1 2 2 2 2 2 2 1 2 1 1 1 1 1 1 1 2 2 2 2 2 2 1 1 2 1 2 2 2 1 2 2 2 2 2 1 2 2 2 1 2 1 0 2 2 2 2 2 2 1 1 2 2 1 2 2 2 2 2 1 1 1 1 1 1 2 2 1 1 2 0 2 2 0 2 2 2 2 2 2 1 2 0 0 2 1 1 1 1 0 1 1 1 2 1 2 1 2 2 1 1 1 1 2 1 0 2 2 1 2 2 2 2 2 2 2 0 2 1 1 0 0 2 2 2 2 2 2 2 2 0 2 2 2 2 2 2 1 2 2 2 1 2 1 1 1 2 1 1 1 2 0 2 2 2 2 2 2 2 2 2 0 2 2 1 2 2 2 1 2 2 2 1 1 2 2 2 0 2 2 2 2 0 2 0 2 2 2 2 2 0 0 2 2 2 2 2 2 2 0 0 0 2 2 2 2 2 1 2 2 2 2 1 2 2 2 2 1 1 1 0 1 1 2 2 1 2 1 2 2 1 2 2 1 1 2 1 2 2 2 2 1 2 1 2 2 0 2 1 2 1 1 2 1 1 1 2 2 2 2 2 2 0 2 2 2 2 1 2 1 1 1 2 1 1 2 1 2 2 2 2 2 2 2 1 1 2 2 2 2 1 1 1 2 2 2 1 1 2 1 0 2 2 2 0 2 2 2 2 2 1 2 2 1 1 2 1 1 2 2 2 2 1 2 1 2 1 1 1 1 2 2 1 2 2 2 2 2 2 2 2 1 1 2 2 2 2 2 2 0 2 2 1 1 2 0 2 1 1 1 1 0 0 0 2 1 2 0 2 1 2 2 2 2 1 0 1 1 2 2 2 0 2 2 2 1 2 1 2 2 1 1 1 1 2 2 2 2 1 2 1 2 2 2 1 2 1 0 1 1 2 2 1 0 2 1 0 2 2 2 2 2 2 2 2 2 0 1 1 1 2 1 1 2 2 1 0 1 1 1 2 0 1 1 0 0 2 1 2 0 2 0 1 2 2 1 2 1 1 1 1 1 2 2 2 1 1 1 1 2 1 1 2 2 2 2 2 2 1 1 1 1 2 1 2 2 2 2 1 1 2 1 1 1 2 1 1 2 2 2 2 2 1 1 1 2 2 1 1 2 1 1 2 2 1 0 1 2 2 2 2 2 2 2 2 0 2 2 2 2 2 2 2 2 2 2 2 2 2 1 2 1 2 2 2 2 2 2 2 1 1 2 0 2 2 2 2 2 2 1 1 0 2 2 1 1 2 1 1 2 2 2 1 2 2 2 2 2 2 2 2 2 2 2 2 1 2 2 1 2 2 1 0 1 2 1 1 1 1 2 1 1 1 2 2 1 1 2 2 1 1 1 2 2 2 1 1 2 0 2 1 1 1 0 0 2 2 2 2 2 1 2 2 1 2 1 2 2 2 1 2 2 2 1 2 1 2 2 2 2 2 2 2 1 2 1 2 2 2 2 2 2 2 2 1 1 1 2 1 2 2 0 1 1 2 1 1 0 2 2 2 2 1 2 1 2 2 0 0 0 2 2 1 2 2 1 2 0 2 1 2 1 2 1 2 2 1 1 1 2 1 2 2 2 2 2 1 1 2 2 1 2 1 2 2 1 2 2 2 2 1 2 2 1 2 1 1 1 2 2 2 2 2 1 1 1 2 2 2 1 1 1 1 1 1 2 1 2 1 1 2 1 2 1 2 1 2 2 1 1 2 1 2 0 0 1 1 2 1 2 2 1 2 1 2 2 2 2 2 2 2 2 2 1 2 1 1 2 2 2 2 2 2 2 2 2 0 2 2 1 1 2 1 2 2 1 1 1 1 2 2 2 2 2 2 2 2 2 2 2 1 2 2 1 2 2 2 1 1 1 1 1 1 1 2 2 1 1 1 0 0 2 2 1 1 2 2 1 1 2 2 1 2 1 2 2 1 1 0 2 1 1 0 1 2 2 1 2 2 2 2 2 2 2 2 2 2 1 1 1 1 1 1 2 1 1 2 2 2 1 1 0 2 2 2 1 2 1 2 2 2 1 1 2 1 2 2 1 0 0 1 0 2 1 1 1 1 1 2 2 2 1 2 2 0 2 2 1 2 1 2 2 2 2 2 2 1 1 2 0 0 0 2 2 2 2 0 2 1 2 2 2 1 2 1 2 1 1 1 2 1 1 1 1 2 1 1 1 2 1 1 2 1 2 1 1 1 2 1 2 2 2 1 1 1 1 1 1 2 2 2 2 2 0 2 2 2 1 1 2 2 2 2 1 2 2 2 2 1 2 2 2 2 2 2 2 2 1 2 2 2 0 0 2 1 2 1 1 2 1 2 2 2 2 2 2 2 2 2 2 2 2 1 1 2 2 2 1 2 2 2 1 1 1 2 2 0 1 2 1 1 2 2 2 1 1 1 1 0 2 2 1 2 2 1 1 2 2 2 1 2 1 2 1 2 2 1 2 1 1 0 0 1 2 1 2 2 2 1 0 0 1 0 2 2 2 2 2 2 2 2 2 2 2 1 1 2 2 2 2 1 1 2 2 2 2 2 2 2 2 1 2 2 2 0 2 1 2 2 1 1 2 2 2 2 1 2 2 0 2 2 0 1 1 1 2 2 1 2 2 1 2 1 1 2 2 2 2 2 0 1 2 2 2 2 1 2 2 1 1 2 1 2 1 1 0 1 1 0 2 2 0 0 2 1 1 2 1 1 2 1 2 2 1 2 2 1 1 1 1 1 2 2 2 2 2 2 1 1 2 2 2 2 2 1 2 0 1 2 1 1 2 1 1 1 2 1 1 2 2 2 2 1 2 0 2 0 1 1 1 2 2 1 1 1 2 2 2 2 2 2 2 2 2 2 2 0 0 2 2 2 2 2 0 2 2 1 2 1 2 1 2 2 1 2 2 1 2 2 2 0 2 1 2 2 2 2 2 2 2 1 1 1 2 2 1 2 2 2 1 1 1 2 1 2 1 2 1 2 2 2 1 2 2 1 2 2 2 2 1 2 1 1 1 0 1 1 1 1 2 1 2 2 0 0 2 2 2 2 2 2 1 1 0 2 2 2 1 2 1 2 1 1 1 1 2 1 1 2 1 2 1 2 2 1 1 1 2 1 1 2 1 2 2 2 2 2 2 1 2 1 2 2 1 2 1 2 2 2 2 2 0 2 2 0 1 1 2 2 1 1 2 1 2 1 1 1 0 2 2 1 2 1 2 1 1 2 1 2 1 1 1 1 2 2 2 2 2 2 2 2 2 2 2 2 2 2 2 2 2 1 2 2 2 2 1 2 2 2 2 1 1 2 1 1 2 2 2 2 2 1 1 2 2 2 2 1 2 1 1 1 2 2 1 2 1 1 0 0 2 1 0 2 2 0 0 2 1 2 1 2 1 1 2 1 2 1 2 2 1 1 1 1 2 1 2 2 2 2 1 1 2 2 2 0 2 2 2 2 2 2 0 1 2 2 1 2 0 2 2 2 2 2 2 2 2 2 2 2 1 2 1 2 1 2 1 2 2 1 2 2 2 1 0 1 2 1 0 1 1 0 1 2 2 0 1 0 2 2 2 2 2 1 1 1 2 1 2 2 2 1 1 2 1 2 1 1 2 0 2 1 2 2 0 2 2 2 2 1 1 2 2 1 1 1 2 2 2 0 2 1 1 1 1 2 1 2 1 1 1 2 1 2 2 2 2 1 0 1 1 1 2 2 1 2 1 2 2 1 1 1 0 1 1 0 2 2 2 2 0 0 2 2 1 2 1 2 1 2 2 2 2 2 2 0 0 2 2 2 0 2 0 0 2 2 2 0 0 2 2 0 2 2 2 2 0 0 0 0 0 2 2 0 2 2 0 2 2 0 2 2 0 2 2 2 2 2 2 2 2 0 2 2 2 2 2 2 0 2 2 2 2 2 0 2 2 2 0 0 2 2 2 0 0 0 2 2 2 2 2 2 2 0 0 0 2 0 2 0 0 0 0 0 2 0 0 0 2 2 2 2 2 2 2 2 2 2 2 2 0 0 2 2 2 2 2 2 0 0 2 0 2 0 0 2 2 2 2 2 0 0 2 2 2 2 0 2 0 2 2 2 2 2 0 2 2 2 0 2 2 0 2 2 2 0 2 0 0 0 2 2 2 2 2 2 2 2 2 2 2 2 2 2 2 1 1 2 2 2 2 2 2 2 2 2 2 2 2 2 2 2 0 1 1 1 1 1 2 2 2 2 2 2 1 1 2 2 1 1 1 2 1 1 2 1 1 1 1 1 2 1 1 1 2 1 2 2 0 2 2 2 2 1 2 2 2 1 1 1 1 2 2 2 2 2 1 1 1 1 2 2 1 2 2 2 2 0 2 2 2 2 0 2 2 2 2 2 2 2 2 2 1 1 1 1 1 1 1 1 2 1 2 1 2 2 0 2 0 0 2 2 2 2 2 2 0 0 2 2 0 2 2 2 2 2 2 2 2 2 2 2 2 2 2 2 2 2 2 2 0 2 2 2 2 2 2 2 2 2 1 2 1 1 1 1 1 1 2 1 2 2 1 1 1 1 1 1 1 2 1 2 2 2 2 1 1 2 1 1 0 1 2 2 2 1 2 2 2 2 2 2 1 2 2 2 1 2 2 1 2 1 1 1 1 1 1 1 1 1 1 2 2 1 1 2 2 2 1 2 2 1 2 2 2 2 2 2 2 2 1 1 2 0 2 2 1 2 2 2 2 1 2 2 2 2 2 1 1 2 2 1 1 2 1 1 1 2 0 2 2 2 2 2 2 2 2 2 2 1 2 2 1 1 1 2 2 2 2 1 2 2 2 1 2 2 2 2 2 1 2 2 2 2 1 1 2 2 1 2 1 2 1 2 1 1 2 2 2 1 1 1 1 2 0 2 2 1 2 2 1 1 1 1 2 2 2 1 2 1 1 1 2 2 1 1 1 2 1 2 2 2 2 2 1 1 2 2 1 1 2 2 2 0 2 2 2 2 2 2 2 2 2 0 0 0 2 0 2 2 2 2 2 0 0 2 2 2 2 2 2 2 2 2 2 0 1 2 2 2 1 2 1 1 1 1 2 1 0 2 2 1 1 0 2 2 2 2 2 2 2 2 2 2 0 2 1 2 1 1 1 1 1 1 2 1 2 1 2 0 2 2 2 2 2 2 1 1 2 1 2 1 1 2 2 2 2 2 2 2 2 2 1 1 0 0 1 2 2 2 2 0 2 2 2 2 2 0 2 2 2 0 2 0 2 2 2 0 2 2 2 0 2 2 2 2 2 0 0 2 2 2 2 0 2 2 2 2 2 2 2 0 2 0 0 0 2 2 2 0 2 0 2 2 2 2 2 2 2 2 2 0 0 2 2 0 2 2 2 2 2 0 2 2 2 2 2 2 0 0 2 2 2 2 2 2 2 2 0 0 2 2 2 0 0 2 2 2 1 2 2 2 2 1 2 1 1 1 1 2 1 2 2 0 2 1 0 2 2 1 2 1 1 0 2 2 1 2 1 0 2 2 1 2 2 2 0 0 0 2 2 1 1 2 1 2 2 1 1 2 1 1 2 1 1 2 2 2 2 2 2 2 1 2 2 1 2 2 2 2 1 1 1 1 1 1 1 0 1 1 2 1 2 1 1 2 1 2 1 2 2 1 1 1 1 2 2 2 2 2 2 2 2 0 1 1 1 2 2 1 1 1 2 0 1 2 2 2 1 2 2 2 1 0 1 1 2 1 1 1 2 2 2 1 2 1 1 1 2 2 2 1 1 2 2 2 2 2 2 1 1 2 1 2 2 2 2 1 2 2 2 1 2 1 2 2 2 2 2 1 0 2 2 1 1 2 2 1 1 2 2 1 2 2 1 2 2 2 2 2 2 1 2 2 1 1 1 2 2 2 2 2 2 2 1 1 0 2 0 2 2 2 2 2 2 2 0 0 0 0 0 2 1 0 1 2 2 1 1 2 2 1 1 2 2 1 1 2 0 2 2 2 2 2 2 2 2 2 1 1 2 1 1 1 1 1 1 0 0 2 2 2 2 1 2 2 2 1 2 1 1 1 1 2 1 1 2 1 1 2 2 1 1 1 2 1 2 1 1 1 2 0 2 2 2 2 1 2 2 2 2 2 1 0 1 2 1 1 2 0 2 2 2 2 1 1 2 1 2 1 2 2 2 2 2 1 1 1 2 1 0 1 1 2 1 1 2 1 1 1 1 1 1 2 1 2 1 2 2 1 1 1 1 2 2 2 1 0 2 1 2 1 1 2 1 1 1 2 2 2 1 2 2 2 2 2 2 1 1 1 1 2 2 2 1 2 1 2 1 2 2 1 2 2 1 2 2 1 2 2 2 2 1 2 1 1 1 1 2 1 1 2 0 2 2 1 1 1 1 1 2 0 2 2 1 1 2 2 1 0 1 2 2 0 0 1 2 1 2 2 1 0 1 1 2 1 2 2 1 2 0 1 2 2 1 2 2 1 1 1 1 2 2 2 2 1 2 2 1 2 1 2 2 1 1 1 2 1 1 1 1 2 2 0 2 2 1 2 2 2 2 2 1 2 1 1 2 2 2 2 2 2 1 2 2 1 2 2 1 2 2 2 1 1 1 1 2 2 2 1 2 1 1 2 2 2 1 2 2 1 1 2 1 2 2 1 0 2 2 2 1 2 2 1 1 1 1 1 1 1 2 2 2 2 1 2 1 2 1 2 2 1 1 2 2 2 1 2 2 2 1 2 2 2 2 1 2 2 2 2 2 1 1 1 2 0 1 1 0 2 1 2 1 2 2 2 2 1 1 1 2 2 2 2 2 1 2 0 2 0 2 1 2 2 1 2 1 2 1 0 1 2 0 2 1 1 1 2 2 2 2 2 1 2 2 2 0 2 2 2 2 0 2 2 1 1 2 2 2 2 2 2 1 0 0 2 1 1 1 2 2 2 2 1 2 1 2 2 1 1 0 2 2 2 2 2 0 2 1 2 2 1 1 0 2 1 2 2 1 2 1 0 2 1 1 1 1 2 1 1 2 2 1 2 1 2 2 1 2 2 2 2 2 1 1 2 0 2 2 0 1 1 2 2 1 1 2 2 2 2 2 1 1 1 1 2 1 2 2 2 0 2 2 2 2 2 2 2 2 2 1 2 2 1 2 2 2 2 2 2 0 2 2 2 1 2 1 1 1 1 2 2 0 1 0 2 2 0 2 2 2 0 2 2 1 2 1 2 2 2 2 2 2 1 2 2 1 2 1 1 2 2 2 2 0 1 2 1 2 2 2 2 2 2 2 2 2 1 2 1 2 1 1 1 2 0 2 2 2 2 2 0 2 2 2 2 2 2 2 1 1 1 0 1 1 2 2 2 2 2 2 1 2 2 1 2 0 2 1 1 2 1 2 2 0 1 2 2 2 0 2 2 1 2 0 1 1 1 1 2 1 1 1 2 1 1 0 0 2 2 2 1 2 2 2 2 2 2 2 0 1 2 0 0 2 2 2 2 2 2 1 1 2 2 2 1 2 2 1 1 1 2 2 1 2 2 2 2 0 2 2 2 2 2 2 2 2 2 0 0 2 2 2 2 0 2 2 2 2 2 0 2 0 2 0 2 2 2 2 2 0 2 0 2 2 2 2 2 2 2 2 2 2 2 2 2 1 1 2 1 2 2 2 0 2 1 2 1 1 2 2 0 2 2 2 1 1 1 1 2 2 2 1 1 1 1 1 1 1 1 1 1 1 2 1 2 2 0 0 2 0 2 0 2 2 2 2 2 2 2 0 0 0 0 2 2 2 2 2 2 0 2 0 2 0 2 2 1 1 2 2 1 2 1 2 2 0 2 2 2 2 0 2 2 2 2 1 0 2 2 0 2 1 2 1 2 1 2 2 1 2 2 1 1 2 1 1 1 2 1 1 1 1 2 2 2 1 2 2 2 1 2 1 2 2 2 2 1 1 1 2 2 2 2 2 1 1 2 1 1 2 2 0 2 1 1 1 2 2 2 2 1 1 1 2 1 2 1 1 2 1 1 1 2 2 2 1 1 1 2 1 2 2 2 2 2 1 2 1 2 1 0 1 1 2 2 2 2 0 1 1 2 2 2 1 1 2 1 1 2 1 1 1 2 2 2 2 2 2 2 1 1 1 2 2 2 2 0 1 2 1 1 2 2 1 2 1 2 2 2 2 2 1 1 2 2 2 1 2 2 2 0 2 2 2 0 2 2 2 1 0 2 2 2 2 1 2 2 0 0 2 2 2 2 2 2 0 2 0 0 2 2 2 2 2 2 2 2 2 0 0 2 0 2 2 2 2 2 2 2 2 2 0 2 2 0 0 2 2 2 2 2 2 2 2 0 0 2 2 2 1 1 1 0 1 2 1 1 1 2 1 1 2 2 1 1 1 1 1 1 2 0 2 1 1 1 1 2 2 1 2 1 2 1 1 2 2 2 1 2 1 1 2 1 1 2 2 2 1 1 1 2 1 2 2 1 2 1 2 2 2 2 0 2 2 2 2 2 1 2 1 2 2 2 2 2 2 2 2 2 2 2 2 2 1 1 1 2 2 2 2 1 1 1 2 2 2 1 0 1 2 1 2 2 1 2 1 1 2 0 1 1 1 2 2 1 2 2 1 2 2 1 2 2 1 2 2 2 1 2 1 1 1 0 2 0 1 1 1 2 1 2 1 2 2 1 2 2 2 0 0 2 2 2 2 1 2 1 2 1 2 1 1 1 1 1 1 1 2 1 1 1 1 1 0 1 1 1 1 2 1 1 1 2 1 1 1 2 1 1 1 2 1 1 1 1 1 2 2 2 2 2 0 2 0 0 0 2 1 2 2 1 1 1 2 2 2 0 1 1 2 2 2 2 2 2 2 1 2 2 2 2 2 1 1 0 1 2 2 2 0 2 2 2 2 2 2 2 0 2 0 1 1 1 1 0 2 0 1 1 1 2 2 2 1 1 1 0 2 2 2 1 2 1 1 2 1 0 1 1 0 2 2 2 1 2 1 1 2 2 0 2 0 2 2 2 2 1 1 2 1 2 1 2 2 2 1 1 2 2 2 2 1 2 1 2 1 1 1 1 1 1 1 2 2 2 2 0 2 1 1 2 2 1 1 1 2 0 2 1 0 2 2 1 2 1 1 1 1 2 2 2 1 1 2 1 1 1 1 2 2 2 1 2 2 1 1 1 2 2 1 0 2 2 2 2 1 2 2 2 2 2 1 2 2 2 1 1 1 2 2 2 2 2 2 2 2 2 1 1 1 1 1 2 1 1 1 2 1 2 1 2 2 1 1 0 2 1 1 1 2 0 2 0 2 0 2 0 2 2 2 0 2 2 2 2 2 2 2 2 2 2 2 2 2 0 2 0 2 0 2 2 2 2 2 0 0 0 2 0 2 1 1 1 1 2 1 1 2 0 1 2 2 2 1 1 1 2 0 1 1 1 1 2 1 1 1 1 1 1 1 1 1 2 1 2 2 2 1 1 0 1 0 2 2 0 1 1 1 1 1 1 1 1 1 2 2 1 2 1 0 2 1 2 2 0 2 1 1 2 2 0 1 2 2 2 2 1 0 2 0 2 2 2 1 2 2 2 2 2 1 2 2 2 2 1 2 1 2 1 0 2 1 0 2 1 2 2 2 2 2 1 1 2 2 1 2 1 2 2 2 0 2 2 1 1 2 1 1 2 0 1 2 2 2 2 2 2 1 2 2 2 1 1 1 1 2 1 2 2 1 2 1 1 2 2 2 2 1 2 2 1 2 1 1 1 2 2 2 0 2 1 1 2 1 1 2 1 2 1 1 2 2 2 2 2 2 2 1 2 2 1 2 2 1 2 2 2 1 1 2 0 2 2 2 1 1 1 2 1 1 1 1 1 2 1 1 1 2 2 2 2 2 2 1 1 1 1 2 1 1 2 2 2 2 2 2 0 1 2 2 1 2 1 2 1 2 2 1 2 1 1 0 1 2 2 2 2 2 2 0 2 1 2 1 1 0 0 0 0 0 2 2 2 2 2 0 2 2 1 1 2 0 1 2 2 1 2 2 2 2 2 2 2 2 2 2 2 2 2 2 1 2 2 1 2 1 2 1 1 2 2 1 0 0 0 2 0 1 2 2 1 1 1 2 2 1 2 1 2 2 1 1 1 0 2 2 2 1 1 2 2 2 2 2 2 1 2 2 0 0 0 2 2 2 1 1 1 1 2 1 1 1 0 1 0 0 0 1 1 2 2 2 1 1 2 1 2 2 0 2 1 2 1 1 2 1 2 2 2 0 1 1 1 1 2 2 2 1 2 2 1 2 2 1 2 2 2 2 0 1 1 1 2 1 1 1 2 2 1 1 1 2 2 2 1 2 2 1 1 2 2 0 2 1 1 2 1 1 2 1 1 1 2 2 1 1 1 0 2 2 1 0 0 2 2 2 2 2 0 2 1 0 0 2 2 2 2 2 1 2 2 1 1 1 2 2 1 1 2 2 2 2 2 1 2 2 2 1 2 2 2 2 2 2 1 0 0 2 2 1 0 0 2 2 1 1 2 1 2 1 1 2 0 2 2 1 1 2 2 1 1 2 1 2 1 2 2 1 1 0 2 2 2 0 1 2 1 1 2 2 1 1 1 2 2 2 2 2 2 2 2 1 2 0 2 0 1 1 1 1 1 1 2 1 1 2 1 1 1 2 0 0 0 2 0 2 2 2 2 0 1 1 2 1 2 2 1 2 2 2 2 2 2 2 2 2 2 2 2 2 2 2 1 1 2 1 1 2 1 1 1 1 1 1 2 2 1 2 1 1 1 1 1 2 0 0 2 1 1 0 2 2 1 1 2 1 0 1 0 1 2 1 2 1 2 2 1 1 2 1 2 0 1 1 0 1 1 2 2 2 2 0 0 2 1 1 1 2 2 1 1 1 2 1 2 1 2 1 2 1 1 1 2 1 1 2 2 2 2 2 2 2 2 2 2 2 1 1 0 2 1 1 2 2 1 2 1 1 2 2 2 2 2 1 2 2 2 2 2 2 0 1 2 2 1 1 2 1 2 2 1 2 2 2 1 2 2 0 1 1 2 0 1 1 0 2 1 1 2 2 1 2 1 1 1 1 2 1 1 1 1 1 2 2 1 2 2 2 0 2 1 1 1 1 2 0 2 2 1 0 2 2 2 0 2 2 0 2 2 2 2 2 1 1 1 2 1 2 2 1 1 1 1 2 1 0 1 1 2 2 2 0 2 2 2 2 2 1 2 2 2 1 1 2 2 2 2 2 2 2 1 2 1 2 2 1 0 1 2 2 1 1 2 0 2 2 0 2 2 1 1 2 1 1 1 1 2 1 1 2 2 2 2 2 2 1 2 1 1 1 1 1 2 1 1 0 2 1 1 0 1 2 0 1 2 2 1 1 2 1 2 1 1 2 1 2 2 1 1 1 1 1 1 1 1 2 0 2 1 2 2 2 1 1 2 2 2 2 2 2 2 2 2 1 1 2 2 0 2 1 1 2 2 2 2 1 1 0 1 2 1 2 0 1 2 2 1 0 2 2 1 2 2 2 0 2 2 0 2 0 2 1 1 2 2 1 2 1 2 2 0 2 1 2 2 2 2 2 2 1 1 2 2 0 1 0 0 2 1 1 1 1 1 1 0 2 2 1 1 1 2 2 2 2 1 2 2 2 2 2 1 0 1 1 1 1 1 1 0 0 2 2 1 2 2 2 0 2 2 0 2 2 0 2 2 2 2 2 0 2 2 2 2 2 0 2 1 2 2 0 2 2 2 1 2 1 2 2 1 1 2 2 2 2 2 1 1 2 1 2 1 0 0 1 2 2 2 2 0 2 1 2 1 1 2 1 1 1 1 2 1 2 1 2 1 2 2 2 2 1 1 1 1 1 2 0 1 1 2 1 1 1 2 1 1 2 1 2 1 2 2 1 2 2 2 2 1 1 1 1 2 2 2 2 1 1 0 1 1 1 0 0 2 1 1 1 1 1 2 0 0 2 1 2 0 1 1 2 1 1 2 1 2 0 0 2 1 1 2 2 1 2 2 2 1 1 0 2 1 2 2 1 2 2 1 1 2 2 2 2 1 2 2 2 2 2 1 0 1 2 2 2 0 2 2 2 1 2 1 1 1 2 2 1 2 1 2 2 2 2 2 2 2 2 2 2 1 1 1 2 2 0 2 2 0 0 2 2 2 1 2 2 0 0 1 2 2 2 1 2 2 2 2 2 2 2 1 1 0 1 1 2 1 1 1 2 1 1 2 2 1 2 2 2 2 2 0 2 2 0 2 1 2 1 1 0 2 0 1 1 2 2 2 2 2 2 2 1 1 2 1 2 2 2 1 1 2 2 2 2 2 1 2 2 2 2 2 2 2 1 2 2 1 2 2 1 1 1 1 1 1 1 2 2 2 2 1 1 2 2 2 2 1 1 2 1 2 1 2 2 2 2 2 2 2 2 2 2 0 2 1 2 1 1 1 2 2 2 2 2 1 2 2 2 1 2 2 2 2 2 2 1 1 1 1 2 2 2 1 2 2 1 0 1 1 1 2 2 2 2 1 1 1 1 2 2 1 2 2 2 2 2 1 1 2 2 2 1 2 1 2 2 2 2 2 2 2 1 1 1 0 0 2 0 2 1 2 2 2 1 1 1 1 1 2 1 2 1 2 1 1 1 1 1 0 2 2 1 0 1 1 1 1 2 2 1 2 2 2 0 0 2 2 2 2 0 2 2 1 1 1 2 1 1 1 1 1 1 1 2 2 2 2 1 2 2 2 2 2 0 0 1 1 1 2 1 2 2 1 2 2 0 0 0 2 2 0 1 2 2 1 1 1 0 1 2 2 2 1 1 1 1 2 2 2 2 2 2 2 2 2 2 2 2 2 0 0 0 1 1 1 1 1 1 2 0 1 2 1 2 0 2 1 1 1 2 2 0 2 2 2 2 1 2 2 2 2 2 2 1 1 1 2 1 2 1 1 1 2 2 2 2 1 2 1 0 1 1 2 0 2 2 2 1 2 2 2 2 1 2 2 0 2 2 2 2 2 1 2 2 2 1 1 1 1 2 2 1 2 1 2 1 1 1 1 1 2 2 2 1 2 1 1 2 1 2 2 2 1 2 2 1 2 0 1 1 2 1 2 2 2 1 2 1 2 1 2 1 2 2 2 2 1 2 2 2 1 2 1 2 2 1 1 1 1 2 2 1 2 1 2 2 2 2 1 2 2 2 0 1 2 2 2 2 1 1 2 2 2 2 0 1 1 2 1 1 2 1 0 1 0 1 2 1 1 2 2 1 1 2 2 2 1 1 2 2 1 1 1 2 1 2 1 1 2 2 1 1 2 1 1 1 1 1 2 2 2 1 1 2 1 1 2 1 1 2 2 1 0 1 1 2 2 1 1 1 2 2 1 0 2 2 2 2 2 2 2 2 1 1 1 2 2 1 2 1 2 1 1 2 1 1 1 2 2 0 2 2 1 2 2 2 2 1 0 0 2 2 2 2 2 2 2 1 2 2 1 2 1 1 2 0 2 2 2 2 1 2 2 2 0 2 2 2 2 1 1 2 2 1 2 2 1 1 2 1 1 2 2 1 2 1 1 1 1 2 2 2 2 2 1 2 1 1 0 0 0 2 0 2 2 2 2 0 0 2 1 2 1 2 1 1 2 1 2 0 2 2 1 2 2 0 2 1 2 0 1 1 2 2 2 2 1 1 1 1 2 0 1 1 1 1 1 2 2 2 2 1 2 2 2 1 1 2 2 2 2 1 1 1 2 0 1 2 2 1 1 2 0 1 2 0 2 1 2 2 2 1 1 1 1 2 1 1 1 1 2 2 0 1 2 2 2 2 2 1 2 0 0 0 2 2 1 1 1 2 1 2 2 2 1 2 2 1 2 1 2 2 1 1 1 1 1 2 1 2 2 2 2 1 1 2 0 2 2 1 2 2 1 2 1 1 2 0 0 2 1 2 2 1 2 1 2 2 2 2 1 1 1 1 1 0 1 2 2 2 2 1 2 1 0 2 0 2 2 1 2 2 2 0 2 2 1 1 2 1 1 2 2 2 0 1 1 1 0 1 1 2 2 1 2 0 2 2 2 2 1 1 2 1 2 2 2 0 2 1 2 2 1 2 2 2 2 0 1 0 2 2 1 1 2 0 2 1 2 0 2 2 2 2 2 2 2 0 2 1 2 2 2 1 2 2 2 2 2 0 2 0 2 0 1 2 1 2 2 2 1 2 0 2 1 2 2 1 2 2 1 2 1 2 0 0 0 1 2 2 2 2 2 2 2 1 2 2 1 2 1 2 1 1 1 2 1 1 1 1 0 0 0 2 0 2 1 2 2 2 1 1 1 2 2 1 0 1 1 2 2 1 1 2 1 2 2 2 2 2 0 1 2 2 2 0 0 2 2 1 1 1 1 1 1 2 2 2 1 0 1 1 2 1 2 2 2 2 2 2 2 2 2 2 1 1 2 1 2 1 2 1 1 1 1 2 0 2 2 2 1 1 2 2 2 1 2 2 1 2 0 1 1 1 1 1 1 1 1 1 2 2 1 1 2 2 2 1 2 2 2 2 2 2 2 2 2 2 2 1 1 2 1 2 2 2 2 2 1 2 2 2 2 1 2 1 1 2 2 1 1 2 2 2 2 1 2 2 2 1 2 1 1 1 1 2 2 1 1 2 2 1 2 1 1 2 1 1 1 2 2 2 2 1 2 1 2 1 1 1 1 2 2 2 1 2 2 2 1 1 2 1 1 1 1 2 2 2 1 1 1 2 1 2 1 2 2 2 2 1 2 1 2 2 1 1 2 2 2 1 2 2 2 2 1 2 1 2 2 1 1 2 2 2 2 2 2 2 2 2 2 2 2 2 2 2 2 2 2 2 2 2 2 2 2 2 2 2 2 2 2 2 2 2 2 2 2 2 2 2 2 2 2 2 2 2 2 2 2 2 2 0 2 2 2 2 2 2 2 2 2 2 0 0 2 2 2 2 2 2 2 2 2 2 2 2 2 2 2 2 2 0 2 2 2 2 2 2 2 2 2 2 2 2 2 2 2 2 0 2 2 0 0 2 0 2 2 2 2 2 0 2 0 2 2 0 0 2 2 2 0 2 2 2 0 2 0 2 2 2 0 2 2 2 2 2 2 1 1 1 1 2 1 1 2 1 2 2 1 1 2 1 2 2 2 1 2 1 2 2 2 1 1 2 2 1 2 1 2 1 2 2 1 1 2 2 1 2 1 2 2 2 2 2 2 2 2 2 2 2 2 2 2 2 2 2 2 2 2 2 1 1 1 2 1 1 1 2 2 2 1 2 2 2 2 2 2 2 2 2 2 1 1 2 1 2 2 0 2 1 2 2 1 1 1 2 1 1 1 2 1 2 2 2 2 1 2 1 1 2 1 2 2 2 2 2 2 2 1 2 2 1 1 2 2 1 2 1 2 2 2 2 1 2 2 1 1 2 0 1 1 2 2 0 2 1 1 2 1 1 2 1 1 1 1 2 1 1 1 2 1 1 1 1 1 2 2 2 2 1 2 2 1 2 2 2 2 1 2 1 1 1 1 1 1 2 1 1 2 2 2 1 2 1 1 1 2 1 2 1 1 1 2 1 2 2 2 1 0 1 1 1 2 1 0 2 2 1 2 2 2 1 2 2 2 0 1 1 2 1 1 1 1 1 1 2 2 1 1 1 2 2 0 2 0 2 1 1 1 1 2 1 1 2 2 1 1 1 2 2 1 1 1 1 1 1 2 1 2 2 2 2 2 2 2 2 1 2 2 1 1 1 1 2 1 1 1 2 0 2 0 1 2 1 2 1 2 2 2 1 2 1 2 2 2 2 0 1 1 2 2 2 1 2 1 1 1 1 2 2 1 2 2 0 2 2 1 2 2 1 1 1 2 1 2 1 2 2 2 2 2 2 2 2 0 2 2 2 0 2 2 0 0 1 2 1 1 2 1 1 2 2 1 0 2 1 1 2 1 1 2 1 2 2 2 2 2 1 2 2 2 1 2 0 2 2 1 2 2 1 1 0 1 2 2 2 1 1 1 2 1 2 2 1 1 2 0 0 0 2 2 2 1 1 2 0 0 2 2 2 0 2 1 2 1 2 1 2 1 1 2 0 2 1 2 1 1 0 2 2 1 2 0 2 2 2 1 1 2 0 2 2 1 2 2 2 2 1 1 2 1 0 1 2 2 1 2 2 2 2 1 1 2 0 2 1 2 2 2 2 2 1 2 1 2 2 1 0 2 1 1 1 0 2 2 1 1 0 2 2 2 2 2 2 1 2 1 1 2 2 0 2 1 1 2 2 2 2 2 2 1 0 0 1 1 2 2 0 2 1 0 2 0 0 0 2 2 1 2 2 2 1 2 1 1 1 2 1 2 2 2 2 2 2 2 2 2 2 2 2 2 2 2 2 2 0 2 2 2 2 2 2 2 2 2 2 2 0 0 2 2 2 0 0 0 0 0 0 2 2 2 2 2 2 2 2 2 0 0 2 2 2 2 0 0 2 2 0 2 2 2 0 0 2 2 2 0 0 2 2 2 2 0 0 0 2 2 2 2 2 2 0 2 0 0 2 2 2 0 0 2 0 2 2 2 2 2 2 2 2 2 2 2 2 2 2 2 2 1 2 2 2 2 2 1 1 1 2 0 2 2 2 2 2 2 1 0 1 2 1 1 2 0 2 2 2 1 1 1 1 1 2 0 1 2 2 2 1 2 2 2 1 2 2 2 1 2 2 1 1 2 1 1 2 2 2 2 2 1 0 2 2 2 2 2 2 2 1 1 2 1 1 2 0 2 1 2 2 2 1 1 2 2 0 2 2 2 2 1 2 1 2 2 1 2 1 2 0 0 2 0 2 1 2 2 2 0 2 2 2 2 2 2 2 2 2 2 2 2 2 2 2 2 2 0 2 2 2 2 0 2 1 1 1 2 1 2 2 0 0 2 0 1 2 2 2 1 1 2 2 2 0 1 1 1 0 2 2 1 1 2 1 1 1 2 1 2 1 1 1 1 2 0 1 1 1 1 2 2 2 2 2 2 2 1 1 2 2 1 2 2 1 1 1 1 0 1 1 2 2 2 2 2 0 1 1 1 2 1 2 1 1 1 1 1 2 1 1 1 2 1 2 2 1 2 1 2 2 2 2 2 1 2 2 1 1 1 0 2 1 1 1 2 1 2 1 2 2 1 1 2 2 1 1 1 1 2 2 1 1 2 1 2 1 2 2 1 1 1 1 2 2 2 2 1 1 2 1 2 2 2 1 1 1 1 2 2 2 2 2 2 2 0 0 2 0 1 1 1 2 2 2 2 2 0 2 2 1 2 2 2 2 2 1 2 2 2 0 2 2 2 2 2 2 2 2 1 1 1 2 1 2 2 1 1 2 1 1 2 2 1 1 2 2 1 1 2 2 2 2 0 2 2 1 1 1 1 1 1 1 1 1 2 2 1 1 1 2 2 2 2 1 1 1 1 1 2 1 1 1 1 2 1 1 1 2 2 1 2 2 1 1 1 2 2 2 2 2 1 2 1 2 1 2 2 1 1 1 2 1 2 2 1 1 1 1 2 2 2 2 1 2 2 2 2 0 2 2 2 2 0 0 2 2 2 2 2 2 2 2 2 0 0 2 2 2 2 0 2 2 2 2 2 2 2 2 2 0 2 2 2 0 2 2 0 2 2 2 0 2 2 2 2 2 2 2 0 0 2 2 2 0 2 1 2 2 2 2 1 1 2 2 2 2 2 2 0 1 2 2 2 2 2 2 2 1 1 2 1 1 2 1 2 1 2 2 2 2 1 1 1 2 1 1 1 2 1 2 1 2 2 2 2 2 1 2 1 2 1 2 1 0 2 1 1 2 2 2 1 2 1 2 0 2 0 2 2 1 2 2 2 2 2 2 2 2 1 1 1 2 2 2 1 0 1 0 1 2 2 2 1 1 2 2 1 1 2 1 2 2 1 1 1 1 2 1 1 1 1 1 2 2 2 1 2 1 2 2 1 2 1 2 2 2 2 2 2 1 1 2 1 1 2 2 2 2 2 0 1 2 1 2 2 2 1 2 2 0 1 1 2 2 2 2 2 2 1 2 2 2 1 1 1 2 1 0 1 1 1 1 1 1 1 2 1 2 2 2 1 1 1 2 2 2 2 2 1 0 2 2 2 2 1 2 2 2 1 1 2 2 1 2 2 1 2 1 2 1 2 1 1 1 2 1 2 2 2 1 2 1 1 2 2 2 2 2 1 1 2 2 2 1 2 2 1 1 1 2 1 2 1 2 2 2 1 2 2 2 2 2 1 2 2 2 2 2 1 2 2 2 0 2 2 2 2 2 1 2 1 2 2 2 2 2 0 2 2 0 1 2 1 2 1 2 1 2 2 2 2 2 2 2 2 2 1 2 1 2 0 1 2 1 1 1 0 1 1 1 2 2 1 2 1 1 2 0 2 2 2 2 2 1 0 2 1 1 1 0 0 1 1 1 2 0 0 2 2 1 0 0 2 2 2 2 1 1 1 1 2 1 2 1 0 1 2 2 1 2 2 2 1 0 1 2 1 2 0 1 1 1 1 2 1 2 1 2 2 2 1 2 2 2 2 2 2 2 1 2 2 2 0 2 1 1 1 2 2 2 2 0 2 1 1 1 2 0 1 2 2 1 1 2 2 1 2 2 2 2 0 2 2 1 1 2 2 1 2 1 2 0 1 1 2 0 2 2 2 2 1 2 1 2 0 2 1 1 2 1 2 2 2 1 1 1 1 1 1 1 2 2 2 1 2 2 1 0 0 1 2 2 2 2 2 2 1 2 1 1 2 1 1 1 2 1 1 2 1 2 2 0 2 2 2 2 2 2 2 1 2 2 2 2 1 2 2 1 2 1 2 2 2 1 2 1 1 1 1 1 2 2 1 2 2 2 2 2 2 2 2 0 2 2 2 2 1 2 2 2 2 2 2 1 1 2 1 1 1 2 2 2 1 2 2 2 2 2 1 2 2 1 1 2 2 0 2 1 2 2 2 2 0 2 2 2 2 0 2 0 2 2 1 1 1 1 0 2 2 2 2 2 2 1 2 2 1 0 0 1 1 2 1 2 2 1 2 1 1 2 1 1 2 1 1 1 1 1 1 2 2 2 2 1 2 1 2 1 2 1 2 1 1 1 1 2 1 2 2 2 1 2 1 1 0 1 2 2 2 1 0 1 2 2 2 2 0 0 2 2 2 2 2 2 2 2 2 1 1 2 2 1 1 1 1 1 2 2 2 2 2 2 2 2 2 2 2 2 2 2 2 2 1 2 2 2 2 1 1 1 2 2 2 1 1 2 2 2 1 1 1 2 2 1 2 2 2 1 2 2 1 1 2 2 2 1 2 2 2 2 2 2 2 2 2 2 2 2 1 1 2 2 2 0 2 2 1 2 1 2 1 1 2 2 2 2 2 2 1 1 2 2 2 1 2 2 2 1 2 2 2 1 2 2 2 2 2 1 1 1 1 0 1 1 2 1 1 1 1 1 2 2 2 2 1 2 1 2 2 0 2 2 2 2 1 2 2 2 2 1 1 1 1 2 1 1 2 2 2 2 2 1 2 1 2 2 1 1 1 1 2 2 1 2 1 1 2 2 1 1 2 2 2 1 1 2 2 2 1 1 2 1 2 0 0 0 1 2 2 1 1 2 2 1 2 2 2 2 1 2 2 2 1 1 2 1 2 1 1 2 1 2 2 2 2 2 1 2 2 2 2 2 2 2 0 2 2 2 2 2 2 2 0 2 2 2 2 1 2 2 2 2 2 2 2 2 1 1 1 1 2 1 1 2 1 2 2 2 1 2 2 2 1 1 1 2 2 1 1 1 2 1 2 2 2 2 2 2 1 1 2 2 2 2 2 2 2 2 1 1 2 1 1 2 1 2 2 1 2 2 2 0 0 0 1 2 1 1 2 1 2 1 1 1 0 2 2 2 1 2 1 1 1 2 1 2 2 1 2 2 1 1 1 2 1 2 1 1 2 1 2 1 1 1 2 2 2 1 2 2 1 2 1 2 2 1 2 0 0 0 1 1 2 1 1 2 2 2 1 2 2 2 2 2 1 2 1 2 1 1 2 2 2 0 2 2 2 2 2 1 1 2 1 2 2 2 2 0 2 2 1 1 1 2 1 2 1 2 1 1 1 2 2 2 1 2 2 1 1 2 2 2 2 2 2 2 2 1 1 2 1 2 1 1 1 1 1 2 2 2 2 2 1 2 1 1 1 1 2 2 1 2 1 2 1 2 1 1 1 1 1 1 1 2 2 2 2 1 1 2 2 1 1 1 2 1 1 1 2 1 2 1 1 1 1 2 1 2 1 1 2 2 2 2 1 2 2 2 1 2 1 1 2 2 2 2 2 2 2 2 1 1 2 2 2 2 1 1 1 2 2 2 1 2 2 1 1 1 1 2 2 2 2 1 2 1 1 1 1 2 1 2 2 1 2 2 0 1 2 2 2 1 2 2 2 2 1 2 2 2 1 2 2 1 1 2 2 2 2 0 2 2 2 2 2 1 1 1 1 2 1 2 1 2 1 1 2 1 2 2 1 1 1 2 1 1 2 1 1 1 1 2 1 2 2 2 2 1 2 1 1 1 1 1 2 1 1 2 2 1 1 2 0 2 0 1 2 0 2 1 1 2 1 1 2 2 2 1 2 1 2 1 2 1 1 2 2 2 0 2 2 1 1 1 0 1 1 2 2 0 2 2 2 2 2 1 1 2 1 1 2 1 2 2 2 0 0 2 1 1 1 2 0 2 2 1 2 2 2 2 1 2 2 2 2 1 1 2 0 1 1 1 2 1 1 1 1 2 1 0 1 1 1 1 1 1 1 2 1 2 0 2 2 2 2 2 1 2 1 1 2 2 2 2 2 2 1 2 1 2 2 2 1 2 2 1 1 1 2 2 1 1 1 1 2 1 0 2 1 1 0 2 2 1 2 1 2 2 2 2 2 2 1 2 1 2 2 2 2 2 1 1 1 2 2 2 2 2 1 1 0 2 2 0 2 2 2 0 0 2 1 1 2 2 2 2 1 1 1 2 2 2 1 1 1 1 2 2 2 1 1 2 1 2 1 2 2 2 1 1 2 2 1 2 1 2 1 2 1 2 2 1 0 0 2 2 1 2 2 2 0 2 2 2 0 1 1 1 2 2 1 2 1 1 0 1 0 2 2 0 0 2 1 1 1 1 0 2 2 1 1 1 1 0 1 0 2 2 0 2 2 2 2 2 1 1 2 1 1 1 2 2 2 2 1 2 2 2 2 2 2 1 2 2 2 2 2 2 2 2 2 2 2 2 2 2 2 2 2 2 2 2 0 2 2 2 0 2 2 2 2 2 2 2 0 0 0 2 2 2 0 2 2 2 2 2 2 2 2 2 2 2 2 2 2 2 0 2 2 2 2 2 2 2 2 0 2 0 0 0 2 2 0 2 2 2 2 2 2 0 2 2 2 0 2 0 0 2 2 0 0 0 0 0 0 2 2 2 2 0 2 2 2 2 1 2 2 2 1 2 2 1 2 2 2 2 1 2 1 2 2 1 1 1 1 1 1 1 1 1 1 1 1 2 1 2 0 0 1 1 2 1 1 2 2 2 2 2 1 1 1 1 2 2 1 1 2 2 2 1 1 1 1 1 2 1 2 2 2 1 2 1 2 0 2 2 2 2 2 2 2 1 1 1 2 2 2 2 2 1 1 1 2 1 2 2 1 2 2 1 1 1 2 0 1 2 2 1 1 2 2 1 2 0 2 2 0 1 1 1 1 2 1 2 2 1 2 2 2 2 1 2 2 1 2 1 2 2 2 0 2 1 2 2 2 0 2 1 2 2 2 2 0 0 0 1 1 0 1 1 2 0 1 2 1 1 1 2 2 2 1 2 2 1 0 0 1 2 1 2 0 0 1 1 2 2 1 1 2 1 1 2 0 0 2 2 2 1 2 2 0 2 1 2 2 2 2 2 1 2 2 1 2 2 1 2 2 1 0 2 2 2 0 1 2 2 1 1 2 2 2 1 2 1 2 1 1 2 2 2 1 1 1 1 1 1 2 2 1 1 1 2 2 2 2 2 1 1 2 2 1 1 1 1 2 1 1 1 1 1 1 2 2 2 2 2 2 0 2 2 2 0 2 2 0 2 2 0 2 2 2 2 2 2 2 2 2 2 2 2 2 2 2 2 2 2 0 2 2 2 0 2 0 2 0 0 2 2 2 0 2 2 2 2 2 1 1 0 2 0 2 2 2 2 1 1 2 2 1 2 2 2 0 1 2 2 2 1 2 1 1 1 1 1 1 1 0 2 1 1 2 1 0 2 2 1 1 2 1 2 1 1 2 2 2 2 1 2 1 2 2 2 2 2 2 2 2 1 1 2 1 2 1 2 2 1 1 0 2 1 2 2 1 2 2 1 1 2 2 1 0 1 1 1 2 2 0 2 2 1 2 2 2 0 0 2 2 0 1 2 1 2 2 2 2 0 0 1 1 2 1 2 2 0 1 2 1 1 1 1 1 2 1 0 1 1 1 1 1 1 2 2 1 2 1 1 1 2 2 0 1 2 1 0 2 1 1 1 1 1 1 2 0 2 2 2 2 2 2 1 1 1 2 2 2 2 2 2 0 0 1 1 2 2 2 1 2 2 2 2 2 2 1 2 1 1 2 1 2 0 2 2 2 2 2 1 2 2 2 2 1 1 2 1 2 2 0 1 2 0 2 1 2 1 1 1 1 1 2 2 1 1 2 2 1 1 1 1 1 2 2 2 1 1 2 2 0 0 2 2 2 1 1 1 2 2 1 2 2 0 2 2 2 1 1 1 2 2 0 1 2 0 2 2 1 2 2 1 2 0 0 1 2 1 2 2 0 1 1 2 1 1 1 1 2 2 2 0 2 0 1 1 2 0 2 1 1 0 2 2 1 1 1 2 1 2 2 2 0 1 2 1 2 2 0 2 2 2 2 0 2 1 2 2 2 2 1 2 2 1 0 2 1 2 1 0 1 2 2 2 1 2 1 1 2 2 1 0 0 1 1 2 1 1 2 2 1 0 0 0 1 1 1 2 2 2 1 1 1 1 1 1 1 0 2 1 1 2 1 1 1 1 1 2 2 2 0 0 2 2 0 2 2 1 1 2 1 1 1 2 1 1 0 2 2 1 1 2 1 2 2 2 2 2 2 2 2 2 2 2 2 1 1 2 2 2 2 1 0 2 1 1 2 2 1 2 2 2 2 2 2 2 1 2 1 1 1 2 2 2 2 2 1 2 1 2 2 1 2 2 2 2 1 1 2 1 2 1 2 2 0 2 2 2 0 1 1 2 1 2 2 2 1 2 2 0 2 2 2 2 2 1 1 2 2 1 1 1 1 1 1 0 2 2 1 2 2 2 2 2 2 2 2 2 2 2 2 1 1 2 2 0 2 1 2 1 1 1 1 1 1 2 2 0 2 2 2 1 1 1 2 2 0 1 2 2 1 1 2 2 2 2 2 2 2 2 2 0 2 2 1 1 1 1 1 1 1 2 1 1 2 2 2 1 2 2 2 2 2 2 2 2 2 2 2 0 1 1 2 2 1 0 1 2 1 1 2 1 1 1 2 2 2 1 2 0 2 2 2 2 2 1 2 2 2 2 2 2 0 2 2 2 1 2 2 2 2 1 1 1 2 1 2 2 2 1 2 1 1 2 2 1 2 2 1 2 2 2 1 1 2 2 2 2 2 1 2 2 0 2 2 2 1 1 1 1 2 2 2 2 2 2 2 2 2 1 1 1 2 1 1 2 1 1 2 2 2 2 1 1 2 2 2 1 1 1 1 2 1 2 1 2 1 2 1 0 1 2 0 2 2 2 1 2 1 1 2 1 2 1 2 2 1 2 2 2 1 2 2 2 2 2 2 1 1 1 2 1 1 1 1 2 1 1 2 2 2 2 1 2 2 1 1 1 1 1 1 2 1 2 1 1 1 2 1 2 2 2 2 2 2 1 0 2 2 2 2 1 2 2 2 1 2 2 2 1 2 2 2 2 2 1 1 1 1 1 1 2 0 2 0 0 1 0 1 2 2 1 2 1 2 2 1 2 1 2 1 1 1 2 2 2 1 2 2 2 2 2 1 2 0 2 1 2 0 0 0 2 2 0 2 2 2 1 1 2 2 1 2 0 2 2 2 2 2 1 2 2 2 2 2 2 2 1 1 2 2 2 1 1 2 1 2 2 1 1 1 2 2 2 2 0 1 1 2 2 2 1 2 1 1 2 2 2 1 2 2 2 2 2 0 2 0 2 2 2 2 2 0 2 2 2 2 2 2 2 2 2 2 2 2 2 2 2 2 0 0 2 2 2 2 2 2 2 2 0 2 2 2 1 1 1 1 2 2 1 1 1 1 2 2 2 1 2 1 2 1 1 2 1 2 0 1 2 2 1 2 1 1 2 2 2 2 1 2 2 2 2 2 1 1 1 1 1 2 1 2 2 2 2 2 2 1 2 2 2 0 1 1 1 2 2 2 1 1 2 1 2 2 2 2 2 1 1 2 2 2 2 1 1 1 2 2 1 1 2 1 2 1 2 1 1 1 2 2 2 2 2 2 1 1 2 2 1 2 1 1 2 1 1 2 1 2 2 2 2 1 1 2 1 2 2 2 2 0 2 2 2 2 2 1 2 1 2 1 1 2 1 0 2 0 0 0 0 1 1 2 2 1 1 1 1 1 2 2 2 2 1 1 1 1 2 0 2 1 2 0 0 1 1 2 2 0 2 2 2 1 1 2 2 1 2 2 1 2 1 2 2 2 1 1 2 2 2 0 0 0 2 2 1 1 2 1 2 1 2 1 2 2 2 1 0 2 2 2 1 1 2 1 1 2 1 2 1 2 2 1 1 2 2 1 1 1 1 2 2 2 2 0 2 2 1 2 1 1 1 2 0 2 2 2 1 1 1 2 1 2 2 2 2 2 2 0 2 2 1 2 0 2 2 2 1 2 2 1 2 1 1 2 0 2 1 1 1 1 1 2 1 2 2 2 2 1 2 2 1 1 2 2 0 2 1 1 1 1 2 1 2 2 1 1 2 1 0 1 2 2 2 1 2 2 2 1 2 1 1 2 2 2 1 1 2 1 2 1 2 0 2 2 2 1 0 2 2 2 2 2 2 1 2 2 2 2 1 1 1 2 0 1 0 2 0 1 1 1 2 0 2 2 1 1 2 1 1 1 1 1 1 2 2 2 2 2 2 2 2 2 2 1 2 2 1 2 1 1 1 2 2 2 2 2 2 2 2 0 0 1 1 2 2 2 2 2 2 2 2 2 2 2 1 2 2 0 2 0 1 1 2 1 1 2 2 2 2 1 1 1 2 1 1 2 2 2 2 2 1 1 1 2 2 2 2 2 1 2 1 1 1 2 2 2 2 2 2 2 2 2 2 1 2 1 2 1 1 1 1 1 1 2 1 1 0 1 2 1 2 2 2 2 1 1 2 2 1 0 1 2 2 0 2 2 2 0 2 2 2 2 0 0 2 2 2 2 2 2 0 2 2 2 0 2 2 2 2 2 2 2 2 0 2 2 0 2 2 0 2 2 2 0 0 2 2 0 2 0 2 2 2 2 2 0 0 2 2 2 2 0 0 2 2 2 2 0 2 0 2 2 0 2 2 2 0 0 0 2 2 2 2 2 0 2 2 2 0 2 2 2 0 2 2 2 2 2 2 2 2 2 2 2 0 2 0 2 2 2 2 2 2 2 2 1 2 1 1 1 2 1 2 0 2 2 2 1 2 1 0 2 2 2 1 1 0 2 2 1 1 2 2 2 1 2 1 0 2 1 2 1 1 1 1 1 2 1 2 1 1 2 0 0 2 0 0 1 2 1 2 0 0 1 0 2 1 1 1 1 1 1 0 1 1 1 1 2 2 1 2 2 2 1 1 2 1 2 2 0 2 2 1 1 1 1 2 1 2 1 1 1 2 1 1 2 2 2 1 2 2 0 2 2 2 1 2 1 1 2 2 2 2 1 2 1 2 1 1 1 1 1 2 1 1 1 1 0 2 2 2 2 1 1 2 1 1 1 2 2 1 2 1 2 1 2 2 1 2 2 2 1 1 2 1 2 1 1 1 2 2 1 1 2 1 2 2 1 1 2 1 1 2 2 2 1 2 2 1 2 1 1 2 2 2 2 2 1 1 1 2 1 2 2 1 1 1 2 2 2 1 1 2 2 1 1 0 1 1 1 1 1 2 1 2 1 1 2 2 1 1 2 2 2 2 2 2 0 2 2 2 2 2 2 1 1 0 1 1 0 1 2 1 1 1 2 2 2 1 2 2 1 2 1 2 2 1 2 1 2 2 2 1 1 1 1 1 2 2 1 0 2 1 1 2 2 2 2 2 1 2 1 2 2 2 2 1 2 2 2 0 1 1 2 1 1 1 2 1 1 2 2 2 2 0 2 0 2 1 2 2 2 2 1 2 2 0 2 2 2 2 2 0 2 2 2 2 2 1 2 1 1 2 1 2 2 2 2 2 0 0 2 1 1 2 1 2 2 2 2 1 1 1 1 1 2 2 2 2 2 1 1 1 2 1 1 2 1 2 2 0 1 2 2 1 1 2 1 2 1 2 2 2 1 1 1 2 2 0 1 2 1 2 2 2 2 1 2 1 1 2 2 2 1 2 2 2 2 2 1 2 2 2 2 1 1 1 2 1 1 1 0 0 2 1 0 2 2 1 0 2 2 2 2 1 1 1 1 2 1 1 2 2 2 2 2 2 1 0 1 1 2 2 2 2 2 2 0 2 0 1 2 2 2 2 2 2 2 1 2 0 2 1 1 2 1 1 1 2 1 1 0 0 0 2 2 1 1 2 0 2 1 2 2 2 1 1 0 0 0 1 1 1 1 1 2 2 2 1 1 2 1 1 2 2 2 2 2 1 1 1 1 1 1 1 1 1 1 2 1 2 1 1 2 2 2 1 2 0 1 2 1 1 2 1 1 1 0 0 2 0 2 1 2 1 1 2 2 2 2 2 1 1 2 1 1 0 2 2 0 0 0 2 2 2 2 2 2 2 2 1 2 1 1 1 1 2 2 2 2 2 2 2 2 0 2 2 1 2 2 2 1 1 1 2 1 2 2 1 1 0 2 2 2 0 2 0 2 2 2 2 1 2 2 2 2 2 1 1 2 1 2 2 2 2 1 2 2 1 2 1 2 0 2 0 2 2 2 2 2 2 1 2 2 0 2 2 2 2 1 2 1 1 2 2 1 0 2 2 2 2 2 2 2 2 2 2 1 1 2 0 2 1 1 0 1 1 2 1 1 2 1 2 2 1 2 2 1 1 1 2 1 0 2 1 1 2 1 1 2 1 1 2 2 2 2 0 2 1 1 1 0 2 2 2 2 1 2 2 2 1 1 1 2 2 2 2 1 0 1 1 1 1 2 2 2 1 1 2 0 2 1 2 0 1 2 2 1 1 1 1 2 1 2 1 2 2 2 2 1 1 1 2 1 1 1 1 1 2 1 2 0 2 1 2 1 2 1 1 2 2 0 2 2 2 2 0 2 2 2 0 1 1 1 2 2 2 2 2 2 1 1 0 2 2 1 1 1 1 2 2 1 1 2 1 1 2 1 1 2 1 1 2 1 2 2 2 1 2 2 2 1 2 2 1 1 1 1 1 1 2 2 2 2 2 2 2 2 2 2 2 2 2 2 2 1 2 1 2 1 2 1 1 2 1 1 2 2 2 2 2 2 2 2 1 2 2 1 1 2 2 1 2 2 2 0 0 0 1 1 2 1 1 1 1 1 2 2 2 2 2 2 2 2 2 2 2 2 2 2 2 2 2 2 2 2 2 2 2 2 2 0 2 2 2 0 2 2 2 2 2 2 2 2 2 2 1 2 1 1 1 2 2 2 1 1 2 2 2 2 2 2 1 1 1 1 1 2 1 1 2 0 1 1 2 2 2 1 0 1 1 1 2 2 2 2 2 1 2 2 2 1 1 1 1 1 1 2 1 2 1 1 1 1 2 0 2 0 1 1 1 2 0 2 1 1 2 2 2 2 0 2 2 2 1 1 1 2 2 2 2 2 2 2 2 1 2 1 2 2 1 1 2 2 2 1 2 0 2 1 2 2 1 2 0 1 1 2 2 2 0 1 2 1 2 2 2 2 0 1 2 2 1 1 2 1 2 2 1 1 2 2 2 1 2 1 1 1 2 1 1 1 2 1 0 2 0 2 2 2 1 1 2 0 1 1 0 1 2 2 1 2 2 2 1 1 2 2 2 0 0 2 0 2 2 2 2 2 2 0 2 2 2 2 2 0 1 2 2 2 1 1 2 2 2 1 1 2 2 1 1 2 1 1 2 2 1 2 2 1 2 1 2 1 2 1 2 2 2 2 2 1 1 2 2 2 2 1 1 1 2 2 1 2 2 2 2 1 1 1 1 2 2 1 2 1 2 2 2 2 1 2 1 0 1 2 2 2 1 2 2 1 1 2 2 2 1 2 2 1 1 2 0 2 2 1 1 2 2 1 1 1 2 1 2 2 1 1 1 2 2 2 2 2 1 1 1 0 2 2 2 2 2 0 2 1 1 1 1 1 2 2 1 1 0 2 2 2 0 2 2 1 1 1 1 1 1 1 2 0 2 2 0 1 1 1 1 1 2 1 1 1 1 1 2 2 2 2 2 1 1 1 1 2 0 1 1 2 2 1 2 2 1 1 2 1 2 1 2 2 2 2 2 0 1 2 0 2 2 2 2 2 2 2 2 2 2 0 2 2 2 2 2 2 2 2 2 2 2 2 0 0 0 2 2 2 0 0 2 2 0 0 2 2 2 2 2 2 2 0 2 2 2 2 0 2 2 2 2 2 0 0 2 2 2 2 0 2 2 2 2 2 2 2 2 0 2 0 2 2 0 2 2 2 2 2 2 0 2 2 2 2 1 2 2 1 1 1 2 2 2 2 2 2 1 2 1 1 1 2 1 1 1 2 1 1 1 1 1 2 2 1 1 2 1 1 2 1 1 1 2 2 2 1 2 2 1 2 2 2 0 1 2 2 2 2 2 2 2 1 2 1 2 0 2 2 2 2 2 2 2 2 2 0 2 0 2 2 2 2 2 2 0 0 2 2 2 2 2 0 2 0 2 2 2 2 2 2 0 0 2 2 2 2 2 0 2 2 2 2 2 2 2 2 2 2 2 2 0 2 2 2 2 2 2 2 2 2 2 0 2 2 2 2 2 2 2 2 2 2 2 2 2 0 0 2 2 2 2 2 2 1 2 1 2 2 2 2 2 2 2 0 2 0 2 2 0 2 2 0 2 2 2 2 2 2 2 2 2 2 2 1 1 1 2 1 2 1 1 1 1 1 1 0 1 1 2 2 2 2 2 2 1 1 1 1 1 2 2 2 2 2 2 2 2 1 1 0 0 2 1 2 1 1 1 1 1 2 1 2 1 1 2 0 2 1 1 1 2 1 1 2 2 0 2 2 2 1 2 2 2 1 1 2 1 1 2 1 1 2 2 2 1 2 2 1 2 2 1 1 2 1 2 0 2 0 2 2 2 1 2 1 1 0 1 1 2 0 1 1 1 1 2 2 1 1 2 2 2 1 1 1 2 1 1 1 2 2 2 2 2 0 2 1 2 2 1 0 1 2 1 1 1 1 2 2 2 1 2 0 0 2 2 2 2 1 1 2 2 2 2 1 2 1 1 1 1 1 1 1 1 1 1 1 0 1 2 2 1 1 1 1 1 1 1 2 1 2 1 2 2 1 2 1 2 1 1 2 2 2 2 2 1 2 0 2 1 1 2 2 1 2 1 0 1 1 1 2 2 2 2 1 2 1 2 1 2 1 1 2 2 2 2 1 1 1 1 1 2 2 1 1 1 1 1 1 0 2 1 1 0 2 1 0 1 2 1 1 1 2 0 1 1 2 1 2 2 2 2 2 2 2 2 2 1 2 2 2 1 2 2 2 1 2 0 2 2 2 1 2 2 1 1 1 2 1 1 1 2 2 1 0 2 1 2 0 1 1 2 2 2 2 1 2 0 1 2 1 2 2 1 2 1 2 2 1 2 1 1 2 2 1 1 2 2 2 1 2 1 1 1 2 2 2 2 2 1 2 2 1 2 1 1 2 2 2 2 0 2 1 1 2 2 2 1 2 1 2 0 2 2 2 1 2 2 1 1 1 1 2 2 2 2 1 2 1 1 1 1 2 2 2 2 2 2 1 1 2 2 1 1 2 1 2 1 2 2 2 1 1 1 2 1 2 2 2 1 1 0 2 2 0 2 2 1 0 2 2 1 0 1 2 1 1 2 1 2 2 1 1 2 2 2 0 1 2 2 2 1 2 1 1 2 1 2 2 2 1 1 2 1 1 1 1 1 0 2 2 0 2 1 2 2 1 1 1 2 2 2 2 2 2 2 2 2 2 2 2 2 2 2 2 2 2 2 2 2 2 0 2 2 2 2 1 1 2 2 2 1 2 1 2 1 0 0 2 1 1 2 1 1 1 1 2 2 2 0 1 2 2 2 2 2 2 1 2 2 0 0 2 2 2 1 2 2 2 2 2 1 0 1 1 2 0 1 1 2 0 2 2 1 1 1 0 2 1 1 0 0 1 2 1 2 2 2 1 2 2 1 2 0 2 1 2 2 2 2 2 1 2 1 2 2 2 2 2 2 2 1 1 1 2 2 1 1 2 2 2 1 1 1 1 2 2 0 2 2 1 1 2 2 1 1 1 2 1 1 1 2 2 2 2 2 2 0 0 2 1 2 0 2 1 2 2 2 2 2 0 0 2 2 2 2 2 2 2 2 1 0 0 0 0 2 2 1 2 1 2 2 2 2 2 0 2 1 1 2 2 2 1 1 1 1 1 2 0 0 2 2 2 2 2 2 2 2 1 1 2 2 2 2 2 2 2 1 2 1 1 0 0 2 2 2 2 1 0 0 2 2 1 1 2 2 1 0 2 2 2 2 2 2 1 2 2 1 2 1 1 2 2 0 2 1 2 1 2 2 2 2 0 2 0 2 1 2 1 2 1 2 2 2 2 2 1 2 2 2 2 2 1 2 1 2 2 0 1 1 2 1 1 2 1 1 2 1 2 2 2 1 1 2 2 2 2 2 2 1 1 1 1 0 1 2 2 2 2 2 2 2 2 2 2 2 1 1 0 2 1 2 0 1 1 2 0 0 1 1 2 2 1 1 2 1 0 0 2 1 1 1 2 1 2 2 2 2 1 2 1 2 0 2 2 1 2 1 2 2 2 1 2 1 1 1 1 1 1 2 0 2 2 1 2 1 2 2 1 2 1 1 2 1 1 2 2 0 1 1 1 2 0 1 1 2 0 1 1 2 1 1 1 2 2 1 1 0 2 1 2 1 1 1 2 2 2 1 2 2 1 2 1 2 2 0 2 2 1 1 2 1 2 1 2 2 1 2 1 1 1 1 2 2 2 1 1 2 2 0 1 1 2 2 2 2 1 2 2 1 1 2 2 2 2 1 0 1 2 1 1 1 2 2 2 2 1 2 2 2 0 1 2 2 2 0 2 2 2 2 2 1 1 2 1 0 2 0 1 2 1 0 1 1 1 2 1 1 2 2 1 2 1 2 1 2 2 1 1 0 2 1 2 2 1 1 2 2 2 1 2 0 1 1 2 2 1 2 1 2 2 1 2 0 0 2 1 2 1 2 1 1 1 1 2 2 2 2 2 2 1 1 1 2 2 2 1 2 0 0 1 2 0 1 1 1 2 1 0 2 1 1 2 1 2 2 2 1 0 2 0 2 0 2 2 2 1 2 1 2 1 1 1 1 1 1 2 0 2 2 2 1 1 1 1 2 1 1 2 2 1 2 2 0 2 2 2 2 2 1 1 2 2 0 2 0 2 0 0 0 1 2 2 2 2 1 2 1 1 1 1 2 2 1 1 2 2 2 2 1 1 2 2 1 2 1 2 1 1 2 1 1 2 0 2 1 1 2 2 1 1 2 1 2 2 2 1 1 2 2 2 2 1 2 2 2 2 2 2 2 2 2 2 1 1 1 1 2 2 2 1 2 2 1 2 1 2 2 2 1 1 1 1 1 2 2 0 1 1 2 2 2 2 2 2 2 2 2 1 2 2 2 2 2 2 2 2 1 1 2 2 1 2 1 2 2 2 2 1 2 1 1 2 1 1 2 2 1 2 1 1 1 2 1 1 2 1 1 1 1 1 0 1 0 2 2 1 1 2 2 1 0 2 2 2 2 2 2 2 2 2 0 2 0 0 2 0 2 2 0 2 0 0 2 2 2 0 0 0 0 0 2 2 2 0 0 2 2 0 2 2 2 2 2 0 0 2 0 2 2 2 1 2 0 2 2 1 1 1 1 1 2 1 2 1 1 2 2 1 2 2 2 2 1 0 2 1 2 2 2 1 2 1 1 1 2 2 2 1 1 2 1 2 2 2 2 1 1 1 1 1 2 2 2 2 2 2 2 2 2 2 2 2 2 2 2 0 2 2 2 2 2 2 0 0 0 0 2 2 2 2 2 2 2 2 2 2 0 2 2 0 2 0 2 2 2 2 2 0 0 0 0 0 2 2 2 2 2 2 2 2 2 2 2 2 2 2 2 0 2 2 0 2 2 2 2 0 2 2 2 1 2 2 2 1 2 1 2 1 2 2 0 1 2 2 2 1 2 1 2 1 1 1 1 1 1 2 2 2 2 1 2 1 2 2 1 0 1 2 2 1 2 0 2 2 1 2 1 2 2 1 1 1 1 2 2 1 1 1 2 2 2 2 2 0 1 2 2 1 2 2 2 0 2 1 2 1 2 0 2 1 2 0 2 2 0 1 2 2 2 2 1 1 2 1 2 2 0 1 1 2 1 1 1 1 2 2 1 0 2 2 2 2 1 2 1 2 1 1 1 2 2 2 1 2 1 2 2 1 2 1 2 1 1 1 1 1 2 2 1 1 1 2 1 1 1 0 2 2 1 2 2 1 2 1 1 2 2 2 1 2 2 0 1 2 2 2 1 1 1 2 1 2 1 1 1 2 2 2 2 1 1 2 2 2 0 2 1 1 1 2 2 0 1 2 1 2 2 2 2 0 2 2 1 2 2 2 2 1 1 1 2 2 2 2 1 1 1 1 2 0 2 2 2 2 0 2 1 1 1 2 2 2 2 2 2 2 1 2 2 1 2 2 2 2 2 0 2 1 1 1 2 1 1 2 0 2 2 2 2 2 2 2 0 2 2 2 0 2 2 2 1 2 2 2 0 2 2 1 1 1 1 1 2 2 1 1 2 1 1 2 2 2 2 1 1 1 1 1 1 1 0 0 2 0 2 2 2 2 2 2 0 0 2 2 2 0 0 2 2 2 2 2 2 2 1 1 2 1 0 2 2 2 2 2 2 0 2 2 2 1 1 2 2 0 2 2 2 1 1 0 2 2 2 2 2 2 2 2 2 1 1 2 2 1 2 2 1 2 2 1 1 2 0 1 1 0 2 2 2 2 2 0 2 1 2 2 2 1 0 0 0 0 2 2 1 2 1 2 2 1 1 1 1 1 1 2 2 2 2 0 0 2 1 1 1 2 1 2 2 2 1 2 1 1 2 2 0 2 1 2 1 1 1 1 2 1 2 1 1 1 1 0 2 2 1 1 2 2 2 2 1 1 1 2 1 1 2 2 2 2 2 1 1 2 2 1 2 2 1 1 2 1 2 1 1 2 1 2 1 1 1 1 1 2 2 1 2 2 1 2 2 2 1 2 1 2 2 2 2 1 1 2 1 1 2 1 1 1 2 2 1 2 1 1 2 2 2 2 2 2 2 1 2 1 1 2 1 2 1 2 2 2 2 2 2 1 1 2 2 1 2 1 1 2 2 1 1 2 1 1 2 1 1 2 2 2 2 1 2 2 2 2 2 2 2 2 1 1 2 2 1 1 1 1 1 2 0 2 2 1 1 2 1 1 1 2 2 1 2 1 2 2 2 1 2 2 2 1 2 0 2 2 1 1 2 2 2 1 1 0 1 1 2 2 2 1 1 1 2 2 2 1 1 1 2 1 1 1 1 1 1 2 2 2 2 2 2 1 2 2 2 1 2 1 2 1 2 2 2 2 2 2 2 1 1 2 1 2 2 0 1 1 2 1 1 2
0 2 2 2 2 2 2 0 2 2 2 2 2 2 2 2 2 2 2 2 0 0 2 2 2 2 2 0 2 2 2 0 0 0 0 0 2 0 0 0 2 2 2 2 2 2 2 2 2 2 2 2 2 2 2 2 2 2 2 2 0 2 2 2 0 2 2 2 2 2 2 2 2 2 0 2 2 2 0 0 0 2 2 2 2 2 2 0 2 2 2 2 1 0 2 1 1 0 1 2 2 1 1 2 2 2 1 2 1 1 2 2 2 1 1 1 1 0 1 2 1 1 1 2 2 2 1 2 2 1 1 2 1 2 1 2 2 2 0 2 0 2 1 1 2 1 1 2 2 2 2 2 1 2 2 1 2 2 2 2 2 1 1 2 0 1 1 1 2 2 2 1 1 2 1 1 1 0 2 1 2 1 0 1 1 1 2 2 2 2 2 1 1 1 2 2 2 2 2 2 1 1 1 1 2 2 1 1 2 2 2 0 0 2 2 2 2 1 2 2 2 2 1 2 1 1 1 1 2 1 2 2 1 1 1 1 2 2 2 1 2 2 2 1 1 0 2 1 2 1 1 1 0 2 1 1 1 2 1 1 1 1 2 2 1 1 2 0 1 2 2 2 2 0 0 2 0 2 1 2 2 2 1 2 2 2 1 1 2 2 1 1 1 1 1 1 2 2 1 2 2 2 2 2 1 1 2 2 1 1 1 1 2 2 1 2 1 2 2 1 2 2 2 2 1 1 2 2 2 2 1 1 1 1 2 0 0 0 2 2 2 1 1 1 1 2 2 2 2 0 0 0 1 2 1 2 1 0 1 1 1 2 2 1 1 2 2 2 2 0 2 2 2 2 2 2 1 2 2 2 2 2 0 1 2 2 1 1 1 1 1 2 1 1 2 1 2 1 2 0 2 2 1 2 1 2 2 1 2 1 2 1 1 1 2 2 2 2 2 1 0 2 1 1 2 2 1 2 2 2 1 2 2 0 1 0 2 2 2 1 2 2 2 2 1 2 2 2 2 1 2 1 2 2 2 2 2 2 2 1 2 2 1 1 1 2 2 2 2 2 2 1 1 2 1 1 1 1 1 1 1 2 1 1 2 1 2 1 1 2 2 2 1 2 1 2 1 1 0 2 1 1 1 2 2 2 1 2 1 2 2 1 2 2 1 1 2 2 1 2 2 2 1 2 2 1 1 2 2 0 2 0 1 1 1 1 0 1 2 1 2 2 2 2 2 2 0 2 1 0 1 1 2 1 0 0 2 2 2 2 2 2 2 2 1 2 2 2 2 2 2 1 2 1 2 1 1 2 2 1 1 1 1 2 2 2 2 2 2 2 2 1 2 2 1 2 0 2 2 2 2 2 2 1 2 2 2 1 1 2 2 2 1 1 2 2 2 1 2 2 1 1 2 1 1 1 1 2 2 2 2 2 0 2 2 2 0 2 0 1 2 1 2 1 1 2 2 2 2 1 2 2 2 2 0 2 1 2 2 1 1 0 0 2 1 1 2 1 1 0 2 2 2 2 2 1 1 2 0 2 2 2 2 1 2 2 2 1 2 2 1 1 0 2 1 2 2 2 1 1 1 2 1 2 1 2 1 2 1 2 1 1 2 1 1 2 2 2 2 2 2 2 0 2 0 2 2 2 2 2 2 2 2 2 2 2 1 1 1 1 1 2 2 1 2 2 1 1 1 2 2 2 1 2 1 2 1 1 1 2 2 2 1 1 2 1 2 1 1 2 1 2 2 2 2 1 2 2 1 2 1 2 2 1 2 1 1 1 1 1 2 2 2 2 1 1 2 1 1 2 2 2 2 1 1 1 1 1 1 1 2 1 2 1 1 1 2 1 2 1 2 1 2 1 2 2 2 1 2 1 1 1 1 2 2 1 1 2 1 1 1 1 1 2 2 2 2 1 2 1 2 1 2 1 2 1 2 2 2 2 2 2 2 2 1 2 2 1 2 1 1 2 2 2 1 2 2 2 2 2 2 2 2 2 2 1 2 1 2 1 2 1 2 2 1 2 1 2 1 2 2 2 1 1 1 2 2 1 1 2 2 2 1 2 1 1 2 1 2 1 2 2 2 2 2 2 1 1 1 2 2 2 2 2 1 1 2 1 2 2 2 2 1 1 1 1 0 2 1 1 2 2 2 1 1 1 2 1 1 2 1 1 2 1 2 2 1 1 1 2 2 2 2 1 2 2 1 2 0 2 1 1 2 2 1 1 2 1 2 2 1 1 2 1 2 1 1 1 1 2 2 1 2 2 2 2 2 2 2 2 1 1 1 2 1 1 1 1 2 1 2 2 1 1 2 2 2 1 2 1 2 1 1 1 1 2 1 1 1 2 1 1 1 1 1 2 2 1 1 1 1 1 1 1 1 1 2 2 2 2 2 2 2 1 1 1 1 2 1 2 1 1 2 2 2 2 1 1 1 2 2 2 2 2 2 1 1 1 1 1 1 1 1 2 2 2 2 2 1 2 2 2 2 2 2 2 2 1 0 2 2 1 2 2 2 1 1 1 1 1 1 1 1 1 2 0 2 2 2 2 1 2 2 1 2 2 1 2 1 2 2 1 2 1 2 2 2 2 2 0 0 0 2 2 2 0 2 2 2 2 2 2 2 2 2 2 2 1 2 1 1 2 1 2 0 1 1 1 2 2 2 2 2 2 1 2 2 2 2 2 0 1 1 2 2 1 1 2 2 1 1 1 2 2 2 2 1 2 2 1 0 1 2 2 2 1 0 2 2 2 1 2 2 0 2 0 2 1 0 0 0 0 1 0 2 2 1 1 2 2 0 2 0 1 2 0 0 0 0 1 1 2 2 2 2 1 2 0 2 2 2 1 2 2 2 2 2 2 1 0 0 2 0 2 2 0 2 1 1 1 1 1 1 0 2 1 1 1 2 1 1 2 2 1 2 2 0 2 1 0 0 0 1 2 0 1 0 1 1 2 2 2 1 2 2 1 1 2 2 2 2 2 2 2 1 1 1 2 1 2 1 1 1 1 2 1 2 1 1 2 1 1 2 2 2 2 1 2 2 2 1 2 1 1 2 1 1 2 1 1 1 2 2 1 0 2 2 0 2 1 2 2 2 2 0 1 1 1 2 2 2 2 1 0 1 2 2 1 1 0 1 2 1 0 2 2 1 1 2 0 2 2 2 2 2 1 0 2 2 1 2 1 2 1 2 1 2 2 2 1 2 2 2 0 1 2 2 0 2 2 2 2 2 2 2 2 2 0 2 2 0 2 1 2 1 2 1 2 2 1 1 2 2 2 2 1 2 2 2 2 1 2 2 2 1 2 2 2 0 1 1 1 1 1 2 1 2 1 2 2 1 1 1 1 1 2 2 1 1 2 2 1 2 1 1 2 2 2 1 1 2 1 0 1 2 2 1 1 2 2 2 2 1 1 2 2 2 2 2 0 1 1 1 2 2 1 2 1 2 2 2 2 2 2 1 1 1 1 1 2 2 2 1 2 1 1 2 1 1 1 1 1 2 2 1 0 2 1 2 2 0 0 0 2 2 2 1 2 2 2 2 2 2 0 2 2 2 2 1 2 2 2 2 1 1 2 1 1 1 0 2 1 2 1 2 2 2 1 2 2 1 2 2 2 0 2 0 2 2 2 2 2 2 2 2 1 1 2 2 2 1 1 1 1 1 1 1 1 2 1 1 2 1 1 1 1 2 2 0 1 2 0 2 1 1 2 2 2 2 0 2 2 2 2 2 2 2 2 2 1 2 2 0 2 2 2 1 1 2 2 1 2 2 2 2 1 2 0 1 0 0 0 0 2 0 2 2 1 2 1 1 1 1 2 1 1 1 1 1 1 2 2 2 2 1 1 1 1 1 2 2 1 2 1 1 1 1 1 1 0 1 2 2 1 2 1 2 1 2 1 2 2 2 1 2 1 1 1 1 1 1 0 2 2 1 2 2 2 2 2 2 2 2 2 2 2 0 0 0 0 0 2 2 0 2 2 2 2 2 2 2 0 2 0 2 2 2 2 0 2 1 1 2 2 1 1 2 2 1 2 1 2 2 2 2 2 0 2 2 1 1 2 2 1 1 2 2 1 1 2 2 2 2 2 1 2 1 1 1 0 2 2 2 2 2 1 2 2 2 2 2 1 1 2 2 2 2 1 1 2 1 2 2 2 2 2 2 1 2 1 2 2 2 2 2 1 1 2 1 2 2 2 1 1 2 1 2 2 2 2 2 2 2 2 1 2 1 1 1 1 1 2 1 2 2 1 2 2 2 2 2 2 2 2 2 2 1 1 2 2 2 2 1 2 1 1 2 2 2 2 2 2 1 1 1 1 2 2 2 1 2 2 2 2 2 2 2 1 1 1 2 1 2 1 1 2 1 2 2 2 0 2 2 2 2 1 2 2 1 2 2 2 2 2 2 2 2 2 1 1 0 0 2 2 0 0 0 1 1 1 2 1 1 2 1 1 1 2 2 2 2 1 1 2 2 1 2 2 2 2 2 2 1 1 1 1 1 1 1 1 1 2 1 1 1 2 2 2 1 1 2 1 1 1 2 2 0 2 2 0 2 2 1 1 2 1 2 1 2 2 2 0 2 1 2 2 1 2 1 1 1 2 2 2 2 1 2 1 0 2 2 2 2 1 2 2 0 0 2 2 2 2 2 2 2 2 1 2 2 2 0 2 1 1 1 1 1 2 1 1 1 2 2 2 1 1 1 1 1 1 2 2 2 1 1 2 2 2 2 1 2 2 2 0 2 2 2 2 1 1 1 2 2 2 2 2 1 2 2 1 2 0 1 1 2 2 1 1 1 2 1 1 2 1 2 2 0 2 1 2 2 2 2 2 2 1 2 2 1 1 1 2 1 2 1 1 2 1 2 1 2 1 1 2 1 1 1 1 2 2 1 1 1 2 2 1 2 2 1 1 1 2 1 1 1 2 2 1 1 2 2 2 1 2 2 1 1 1 1 1 1 1 2 1 1 1 2 2 2 2 2 1 1 1 1 2 2 2 1 2 1 1 2 0 2 0 2 2 1 2 1 2 2 1 2 1 1 1 1 1 2 1 1 2 1 1 1 2 2 2 2 1 2 2 2 1 2 2 1 2 0 1 1 1 2 2 2 2 1 2 2 2 1 0 2 2 2 0 2 2 2 1 2 2 1 1 2 1 2 2 1 2 2 2 2 2 2 2 1 2 2 1 2 2 0 1 1 1 1 1 2 2 1 2 2 2 2 1 1 2 0 2 1 1 1 2 1 2 1 2 2 1 1 1 2 1 2 1 1 1 1 1 2 2 2 1 2 2 1 2 2 2 1 1 2 2 2 2 1 2 1 2 2 2 2 2 2 2 2 2 2 2 2 2 1 2 2 1 1 2 1 2 1 2 1 1 1 1 1 1 2 2 2 1 2 0 2 2 1 2 2 2 2 1 2 0 0 1 1 1 1 0 1 1 1 2 0 0 1 2 2 2 1 1 1 2 2 1 2 2 0 2 1 2 2 1 0 2 1 0 1 2 1 1 2 1 2 1 2 1 2 2 2 2 1 2 1 1 1 2 2 1 2 1 2 2 2 2 2 1 1 2 2 2 2 2 2 2 2 2 2 1 1 2 0 2 0 2 2 2 2 2 2 2 2 1 1 2 2 2 2 2 1 1 1 2 2 0 1 2 1 2 2 2 2 2 2 1 1 2 2 2 2 2 2 1 1 2 1 2 0 2 2 1 1 1 2 0 2 1 2 2 1 1 2 2 2 2 2 2 2 0 2 1 1 1 1 1 2 1 1 2 1 2 1 1 2 2 1 2 2 2 0 2 1 2 2 1 0 0 0 2 1 2 1 1 1 1 0 1 2 2 2 1 2 2 1 1 0 1 0 1 2 2 2 2 1 1 1 1 1 1 0 1 2 0 0 2 2 2 1 2 2 0 2 1 0 0 2 2 1 1 0 1 0 1 0 0 0 1 0 2 0 1 2 2 2 2 2 1 2 2 2 2 1 1 2 2 2 2 2 0 2 2 1 1 1 1 1 1 2 2 2 1 2 2 1 2 1 1 1 0 2 1 2 2 1 2 2 0 0 2 2 2 0 0 2 2 2 2 0 1 2 1 1 2 2 1 2 2 1 2 2 2 1 1 1 2 2 1 1 2 1 1 1 1 1 1 2 1 1 2 2 0 0 2 2 2 2 2 1 2 1 1 1 2 1 2 1 2 1 0 1 1 2 1 2 1 2 2 2 2 2 2 2 2 2 2 2 1 2 2 0 1 2 2 2 2 2 2 2 2 2 1 1 1 1 1 1 1 2 1 1 1 1 2 1 2 2 2 2 2 1 1 2 2 1 2 2 2 1 2 1 1 0 2 2 2 1 1 1 1 2 0 1 1 2 2 2 2 2 2 2 1 1 1 2 2 2 2 2 2 2 2 2 1 2 2 2 1 1 2 1 1 2 2 2 1 1 1 2 2 1 1 2 1 2 2 2 2 2 2 2 2 2 2 1 0 2 2 2 2 1 2 1 2 2 2 2 2 2 2 1 1 2 2 2 2 2 2 1 1 1 1 2 0 2 2 2 1 1 1 0 0 0 1 1 2 1 2 2 2 2 2 2 2 2 2 0 2 2 2 1 1 2 2 1 2 1 2 2 2 1 1 2 1 1 1 1 1 1 2 1 1 2 1 2 1 2 1 1 2 2 2 1 2 2 1 1 2 2 0 2 1 2 2 2 2 2 2 2 2 1 2 1 2 0 2 2 2 1 2 2 1 2 2 0 0 2 2 1 2 2 2 1 1 2 1 1 2 2 2 1 2 1 2 2 2 2 2 2 2 1 1 1 1 2 2 1 2 2 2 2 1 2 2 1 2 2 2 1 2 0 2 2 0 1 2 2 2 0 1 1 2 2 0 1 0 1 0 2 2 2 1 1 1 1 2 2 2 2 1 2 1 1 2 2 2 1 2 1 2 1 1 1 1 2 1 1 2 2 2 2 2 2 2 2 1 0 1 2 1 0 1 2 1 2 1 1 1 2 2 1 2 2 2 2 2 2 0 2 1 1 1 2 1 2 1 1 1 1 2 0 0 1 1 1 2 2 2 2 2 2 1 1 2 2 1 2 1 1 1 2 1 1 2 1 1 2 2 2 2 2 2 2 1 2 1 1 1 2 2 1 2 2 2 2 2 1 2 1 1 1 0 1 0 1 2 2 1 2 2 2 1 1 1 2 1 1 1 2 2 2 2 0 2 1 0 2 2 2 0 2 2 2 2 2 1 1 1 1 1 1 2 2 2 2 0 0 2 2 1 2 0 2 2 1 2 1 1 2 2 2 2 2 1 2 2 2 2 2 2 2 1 1 1 2 1 2 1 2 1 1 2 2 2 1 2 2 2 2 0 0 2 1 1 2 2 2 2 1 1 1 2 1 2 1 2 2 2 2 2 1 2 2 2 1 1 2 1 1 1 2 2 2 2 2 2 1 1 1 2 1 1 1 2 0 1 1 2 2 2 2 2 1 1 2 2 2 2 1 2 1 2 2 2 1 0 0 2 1 1 2 2 2 1 1 2 2 2 2 2 2 2 1 1 1 2 1 1 1 1 2 2 1 0 2 0 1 2 2 1 1 1 2 2 1 2 1 2 1 2 2 2 2 2 2 1 1 2 0 1 2 1 2 2 2 1 2 1 1 1 2 2 2 2 2 2 2 2 2 2 1 1 1 2 2 2 1 2 2 2 2 1 1 1 1 2 1 1 1 1 1 2 2 1 1 2 2 2 1 2 2 2 1 1 1 2 2 2 1 2 1 2 2 2 1 2 2 0 1 2 2 2 1 1 2 2 2 0 2 2 2 2 2 2 2 2 2 2 2 0 2 1 2 1 1 1 1 1 1 1 0 2 2 2 2 1 1 1 2 0 0 2 2 2 0 1 1 0 2 2 1 2 1 2 2 1 0 1 2 1 0 1 2 2 2 1 1 2 1 2 2 2 2 2 1 1 1 1 1 1 1 1 2 2 2 2 1 1 1 2 2 2 2 2 2 2 2 2 1 1 2 1 2 1 1 1 1 2 1 1 1 2 2 1 1 1 1 0 2 2 1 1 1 1 0 1 0 2 0 1 1 2 2 2 2 2 2 2 2 2 2 2 1 2 2 2 2 2 1 2 2 2 2 1 2 1 2 2 1 2 2 1 2 1 1 2 2 2 0 1 2 2 0 2 2 2 0 2 2 1 0 2 2 1 1 2 1 1 1 0 1 1 1 2 2 1 1 2 1 2 2 2 2 1 2 1 2 2 2 2 2 1 1 1 2 1 1 1 2 2 2 1 2 1 2 2 1 1 2 1 1 1 1 1 1 2 1 2 1 2 1 2 1 1 2 2 1 1 0 2 0 2 2 1 1 1 1 1 1 2 1 2 1 2 1 1 1 1 2 2 2 2 1 1 1 2 2 2 2 2 2 2 1 1 1 2 2 0 2 1 2 2 2 2 1 1 2 2 2 2 2 1 1 1 2 1 2 1 1 1 1 2 1 2 2 2 1 2 2 1 1 1 2 2 2 2 2 0 1 0 2 1 1 1 1 1 2 2 2 2 2 2 2 1 2 2 2 2 2 1 2 2 2 1 2 1 1 2 2 2 2 1 1 2 2 0 1 2 2 1 1 1 2 1 1 1 2 1 2 1 1 2 2 1 1 2 1 1 1 1 1 2 2 1 2 0 2 1 2 2 2 2 1 2 0 2 2 2 1 1 1 2 0 0 2 0 0 1 1 0 2 1 1 1 1 2 1 1 2 2 2 1 2 2 2 1 1 2 2 0 2 2 1 1 1 1 1 2 2 1 1 2 1 2 2 2 1 1 1 2 1 2 2 1 1 1 1 1 2 2 2 0 2 2 2 0 2 2 2 2 1 2 2 2 1 1 1 1 1 1 2 2 1 2 2 0 2 2 2 2 2 0 0 2 0 2 0 2 2 2 2 2 0 2 2 0 2 0 2 2 2 2 0 2 2 2 2 2 2 2 0 2 2 0 2 2 2 0 2 2 2 2 2 2 2 0 2 0 2 2 2 2 0 2 0 0 0 2 0 0 0 2 2 0 0 0 2 2 2 2 2 2 2 2 0 0 2 2 0 2 2 2 2 2 2 2 2 2 2 2 2 2 2 2 0 0 0 2 2 2 2 0 2 2 2 2 2 2 2 2 2 2 2 0 2 0 0 2 2 2 0 2 2 2 2 2 2 2 2 2 2 0 0 2 2 2 2 2 2 2 2 2 0 0 2 0 2 2 2 2 2 2 2 2 2 2 2 2 0 2 2 2 2 2 2 2 2 2 0 0 0 2 2 0 2 0 0 0 2 2 2 2 2 2 2 2 0 2 2 0 0 2 2 2 2 2 2 2 2 2 2 2 2 2 2 2 0 2 2 0 2 2 2 2 0 0 2 2 2 2 2 0 0 0 0 2 0 0 2 2 2 1 2 2 2 2 2 2 1 1 2 2 2 1 2 0 0 1 1 2 2 2 2 2 2 1 1 2 2 2 0 2 2 0 2 2 0 2 2 1 1 1 2 2 2 2 2 2 1 1 1 2 1 2 2 0 1 2 1 1 2 2 2 2 2 2 2 1 2 2 1 2 2 2 1 0 2 2 2 2 1 1 2 1 1 0 2 2 1 2 1 1 1 1 2 1 2 2 1 1 1 1 1 2 0 2 2 2 2 2 1 1 1 2 1 1 2 2 1 1 1 2 1 1 1 1 1 2 2 2 2 2 2 1 1 1 1 1 2 2 0 2 1 2 1 1 1 1 2 2 2 2 2 2 2 1 2 2 2 1 2 2 2 1 0 2 2 2 1 2 1 2 1 1 1 1 2 2 1 2 1 2 1 1 2 1 1 1 2 2 1 1 0 1 2 1 2 2 1 2 1 1 1 1 1 0 1 1 1 2 2 1 1 1 2 2 0 2 2 2 1 2 2 0 1 2 2 1 1 2 0 1 1 2 1 2 2 2 2 2 2 2 2 0 0 1 2 2 2 2 2 2 0 0 2 2 0 0 1 0 0 2 2 1 2 2 2 1 0 2 1 2 1 1 2 1 1 2 1 2 2 2 2 2 1 1 1 1 1 0 0 1 2 1 1 2 0 0 2 2 2 1 1 1 1 0 2 2 0 1 0 0 0 0 2 1 1 1 0 2 2 1 1 2 1 2 1 2 0 1 2 1 1 1 2 1 1 1 1 1 1 1 0 1 1 1 2 2 1 2 2 1 2 2 2 2 0 2 1 1 1 1 0 1 1 0 0 0 2 1 2 2 1 2 0 1 2 0 1 2 1 0 2 2 0 0 1 0 0 0 1 0 0 1 2 1 2 2 2 2 0 2 2 1 1 2 1 2 2 2 2 2 1 2 2 1 1 2 2 2 1 2 0 2 2 0 1 2 1 2 0 1 2 2 1 2 2 2 2 2 2 1 2 2 2 2 2 1 2 1 2 1 2 1 0 2 2 2 1 1 1 1 2 2 2 1 0 2 2 1 0 2 2 2 2 2 0 2 2 2 2 2 2 2 2 0 0 2 0 0 2 0 0 2 2 0 2 2 2 2 0 2 2 0 2 2 2 0 2 2 2 2 2 2 2 2 2 0 2 0 0 2 2 2 0 2 2 2 0 2 2 0 2 2 2 2 2 0 2 2 2 2 2 0 2 2 1 1 1 2 2 2 2 2 1 2 2 1 0 0 1 2 1 1 2 1 2 2 2 1 2 2 2 1 1 1 1 2 1 2 2 2 0 2 0 2 2 2 2 2 2 0 1 2 1 1 2 2 2 2 2 2 2 2 2 2 2 1 2 1 0 1 1 2 2 1 1 0 2 2 2 1 1 1 1 1 1 2 1 2 1 0 1 2 2 2 2 1 1 2 2 0 0 1 1 2 0 1 2 1 2 2 2 2 2 1 0 1 2 1 2 2 1 0 1 1 1 0 1 2 1 1 1 1 1 0 0 2 0 0 1 2 2 2 0 2 1 2 2 2 0 2 1 1 2 1 1 2 1 1 2 1 1 1 2 2 2 2 2 1 2 2 2 2 2 2 2 2 1 1 2 2 1 1 1 1 1 2 1 2 1 2 1 2 2 1 1 1 2 2 2 2 1 1 1 1 2 1 1 1 1 2 1 1 1 1 2 1 1 1 2 1 2 2 2 1 0 2 1 1 2 1 1 1 1 0 2 2 2 1 2 2 2 2 2 2 2 0 0 2 0 2 0 0 2 0 2 0 2 2 2 2 2 2 2 2 2 1 0 2 2 2 1 2 0 2 2 2 1 2 2 2 2 2 2 0 2 2 2 2 2 2 1 2 1 1 1 2 2 2 2 2 2 0 1 2 2 1 1 2 1 2 2 1 2 1 2 2 2 2 1 1 1 2 2 1 1 2 1 2 1 2 1 2 2 1 2 2 2 0 1 1 0 0 2 2 2 2 2 1 2 2 2 2 2 1 1 1 1 2 2 2 2 2 1 1 2 0 0 0 1 1 2 1 2 2 0 2 1 1 1 2 1 2 2 0 2 2 2 2 0 2 2 0 2 2 2 2 2 2 2 2 2 2 2 2 2 2 2 2 0 0 2 2 0 2 2 2 0 0 0 2 2 2 2 1 2 2 1 2 1 1 1 2 2 1 1 2 1 1 1 2 1 1 2 2 1 1 2 1 2 1 1 1 1 1 1 2 1 2 2 2 1 1 1 2 2 1 1 1 2 2 0 2 2 2 1 1 2 2 1 1 1 1 1 1 1 2 2 2 2 2 1 1 2 1 2 1 1 2 2 1 2 2 2 2 1 2 1 1 2 1 1 1 1 1 1 2 2 1 2 1 1 1 2 2 2 2 2 2 1 1 0 2 1 1 2 2 2 2 1 2 2 2 1 2 2 1 0 2 1 1 1 1 0 1 1 0 2 0 2 2 2 2 2 1 1 2 2 2 1 2 2 1 2 1 2 0 1 2 2 1 2 2 2 2 2 1 2 2 2 2 1 2 2 1 2 1 2 1 1 2 1 2 2 1 1 1 2 1 1 2 1 1 1 2 2 1 1 1 2 2 2 2 1 2 1 2 1 1 1 1 1 2 1 2 1 1 1 1 2 2 2 1 2 1 2 1 2 2 2 1 2 2 2 2 2 2 1 2 2 1 2 1 1 2 1 2 2 1 1 0 0 2 1 2 1 2 2 2 1 1 2 2 1 0 1 2 1 2 2 1 2 2 2 2 1 2 1 1 2 1 2 2 2 1 1 1 2 2 0 0 1 2 1 2 2 1 1 1 1 2 1 1 2 2 2 1 2 2 2 2 2 2 2 1 1 2 2 1 2 1 1 1 2 1 1 1 1 1 1 2 2 1 2 2 2 2 1 2 2 1 1 2 2 0 2 2 2 1 1 1 2 1 1 2 0 2 2 2 1 2 1 2 2 2 0 1 1 2 2 2 2 2 0 2 2 2 2 2 2 0 2 1 2 2 2 0 2 1 2 2 1 1 1 2 1 0 0 0 0 1 1 1 1 2 2 1 1 2 2 1 2 1 2 2 2 1 2 2 1 2 1 2 2 2 1 1 1 2 2 2 1 0 0 2 1 2 1 2 1 1 2 2 1 1 1 1 2 1 2 2 1 1 1 1 2 2 2 2 2 2 1 1 2 1 1 2 2 1 2 1 1 1 1 2 2 1 2 1 2 1 2 2 2 2 2 1 1 2 1 2 2 1 2 2 1 2 1 1 1 1 1 0 2 0 2 2 2 2 2 2 2 2 2 2 2 2 2 2 2 2 2 2 2 2 0 2 0 2 0 2 2 2 2 2 2 2 2 2 2 2 1 1 1 2 1 2 2 2 2 1 1 2 1 1 1 1 2 2 2 2 1 2 1 1 1 1 1 1 2 2 2 1 2 1 2 1 2 2 2 2 2 2 2 1 1 2 1 2 2 0 1 1 1 1 1 1 2 2 2 2 0 1 1 1 2 1 2 2 2 2 2 0 2 1 1 1 1 1 1 2 2 1 1 1 1 1 2 2 1 1 2 2 2 2 0 2 2 0 0 2 2 2 2 2 1 1 2 1 2 2 2 2 1 2 2 0 1 2 1 0 1 2 1 1 2 1 2 2 2 2 0 2 2 2 1 2 2 1 1 1 1 2 2 0 2 2 1 2 2 1 1 0 1 2 2 1 2 1 0 2 2 1 2 1 1 2 2 2 1 1 1 1 0 0 2 1 1 1 1 2 1 2 1 1 2 1 2 2 2 2 1 2 2 2 1 0 0 2 2 1 2 2 1 1 2 1 2 2 1 2 2 1 2 0 1 1 1 1 2 2 2 1 1 2 2 2 2 2 1 2 2 2 2 2 1 2 1 1 1 1 1 2 2 2 0 1 1 1 1 2 2 1 0 2 2 2 1 1 1 1 1 2 2 2 2 2 2 1 2 1 1 1 1 2 1 2 2 1 1 0 2 2 1 1 2 1 1 1 2 2 1 2 2 0 0 2 2 2 1 1 1 1 1 1 1 0 2 2 1 2 1 1 1 2 1 2 1 1 0 1 1 2 1 2 2 2 1 1 2 1 2 1 0 2 0 2 1 1 1 2 2 1 2 1 1 2 2 1 1 2 2 2 2 2 2 1 2 0 2 2 0 1 1 2 2 2 2 2 2 1 1 1 1 2 0 1 1 0 0 2 0 1 2 1 1 1 0 2 0 2 0 2 1 2 2 1 2 2 2 2 2 2 1 1 1 1 1 2 1 1 1 0 2 1 2 1 0 2 2 2 0 2 2 2 0 1 0 1 2 1 2 2 2 1 1 2 2 2 1 1 2 2 1 1 2 2 2 1 1 2 1 1 1 2 1 2 2 2 2 1 1 1 2 1 2 2 2 2 1 1 1 1 1 2 0 0 2 2 1 1 1 1 1 2 2 2 0 0 2 2 2 0 2 2 2 1 1 2 2 2 2 2 1 0 1 1 1 0 1 2 2 2 1 2 2 2 2 2 1 1 1 1 2 2 2 2 1 1 2 1 2 1 1 1 2 2 1 1 2 1 1 1 1 2 2 2 1 1 1 1 2 2 1 1 2 1 1 1 2 2 2 2 2 2 2 2 1 2 2 2 1 2 1 2 1 2 0 1 2 2 2 2 1 1 1 2 2 0 2 2 2 2 2 2 2 2 2 2 1 1 1 2 1 1 2 2 2 1 1 2 1 1 1 2 1 2 2 1 1 2 2 1 1 1 1 2 2 2 2 0 2 2 2 1 2 1 1 2 1 2 2 2 2 2 1 1 2 2 2 1 2 1 2 1 2 2 1 2 2 2 1 2 0 1 1 2 2 1 0 1 2 1 2 2 1 2 2 2 2 0 2 2 2 2 1 1 1 1 0 2 2 2 2 1 2 2 1 1 2 2 2 1 1 2 1 1 2 1 2 1 2 1 1 2 1 1 1 2 2 2 2 2 2 2 2 1 2 1 1 0 1 2 2 0 2 2 2 2 2 1 1 1 2 2 2 0 2 0 1 2 2 0 2 2 1 1 2 2 1 1 1 1 1 2 0 1 2 2 2 2 2 2 2 0 0 0 0 2 1 2 1 2 0 2 1 1 0 2 2 2 2 0 0 2 2 2 1 1 0 2 2 2 2 2 2 1 1 1 2 2 2 0 2 2 1 1 2 1 2 1 1 1 1 2 2 2 2 2 1 1 2 2 1 1 2 2 1 2 1 2 2 1 2 2 1 2 2 1 2 2 2 1 2 2 1 2 2 1 1 2 2 2 0 2 2 1 2 2 2 1 1 0 2 2 2 2 1 1 2 2 2 1 2 1 2 1 1 2 2 1 1 1 1 1 1 1 2 1 1 1 2 2 1 1 2 1 2 2 1 1 2 1 1 1 1 1 2 1 2 1 1 2 2 1 1 2 0 2 2 2 2 2 2 2 0 2 0 1 1 2 2 2 2 2 1 2 1 2 2 2 2 1 1 2 2 1 2 1 1 1 1 1 1 2 1 2 2 2 2 2 2 1 2 0 2 1 2 2 1 1 1 2 1 2 2 2 2 1 2 2 2 2 1 1 2 2 2 1 1 2 2 1 2 2 2 1 0 2 1 1 2 2 1 2 2 2 1 1 2 2 2 1 2 2 1 2 0 2 2 2 1 1 1 2 1 1 1 2 1 2 2 2 0 2 2 0 1 1 2 2 1 2 2 2 1 2 2 1 1 2 2 2 2 2 2 1 2 1 0 2 2 1 1 1 2 1 2 1 1 1 2 2 2 2 1 1 1 2 1 1 2 2 2 2 2 0 2 2 1 2 2 1 1 2 1 2 2 1 2 2 0 2 1 2 1 1 1 1 0 2 1 2 1 1 2 1 2 1 2 1 2 2 2 2 2 2 1 2 2 2 2 2 2 1 2 2 2 0 1 2 1 1 1 2 2 2 2 0 2 2 1 1 2 1 1 2 2 2 1 1 1 1 2 2 2 2 2 1 1 2 2 2 0 2 2 2 1 1 1 1 2 2 2 2 1 0 2 2 1 1 1 1 2 0 2 2 2 2 1 1 2 2 1 1 2 0 2 1 2 2 2 1 0 0 2 2 2 1 2 1 1 1 2 2 2 2 2 2 0 2 2 1 2 1 1 2 2 2 2 2 1 2 1 1 2 1 2 1 1 1 2 1 2 2 1 2 2 2 1 2 1 1 2 0 2 1 0 1 2 1 2 2 2 2 1 2 2 1 2 1 2 2 2 1 2 2 1 2 2 1 1 2 0 2 2 2 2 2 2 1 2 0 1 1 1 2 2 2 2 2 2 2 2 2 2 1 2 0 2 2 1 2 2 1 2 1 1 2 2 2 1 1 1 2 1 2 2 1 1 2 1 2 1 1 1 1 2 1 2 2 2 1 1 2 2 2 0 2 2 1 1 2 2 2 1 1 1 1 1 2 2 2 1 2 2 1 2 0 1 2 0 0 2 2 0 1 1 1 1 1 1 2 2 2 2 2 2 2 2 2 0 2 1 1 2 1 2 1 1 2 0 2 1 2 1 1 2 2 2 0 2 2 2 0 1 2 2 2 0 2 1 2 2 2 2 2 2 2 2 2 2 2 2 2 1 1 2 2 2 2 2 1 1 2 1 2 2 2 2 2 2 2 2 2 0 2 2 2 2 1 2 0 2 1 2 0 2 2 2 2 2 0 1 1 2 1 1 0 1 2 2 0 1 1 2 1 1 2 1 2 2 0 2 2 1 2 1 2 2 2 1 2 2 2 2 2 2 2 2 2 2 1 2 2 2 2 0 1 1 1 2 0 0 0 2 0 1 1 1 2 2 1 2 1 1 2 2 1 1 2 1 1 2 1 2 2 2 1 2 2 1 1 2 2 2 2 2 2 1 1 1 1 1 2 2 2 2 2 2 1 1 2 1 1 1 2 2 1 1 2 1 2 2 1 1 1 1 1 2 1 1 2 2 2 2 2 2 2 2 2 2 1 2 1 2 2 2 2 2 1 2 1 2 2 2 2 2 2 1 1 1 1 2 1 0 1 2 2 1 2 1 1 1 1 1 1 1 1 2 2 1 1 1 2 1 1 2 1 2 2 2 2 1 1 1 1 2 2 1 1 1 2 1 1 2 2 2 1 2 1 0 2 1 2 0 2 1 0 2 2 0 0 0 1 2 1 2 2 1 1 2 2 1 1 2 1 1 0 1 1 1 1 2 1 2 2 2 2 0 2 0 2 2 2 2 2 2 2 0 2 2 2 2 2 2 2 0 2 0 2 2 2 2 2 2 2 2 2 2 2 2 2 0 2 2 2 0 2 2 2 2 2 0 2 0 0 2 2 0 0 2 2 2 2 2 2 0 2 2 0 2 2 2 2 2 2 2 2 2 0 2 0 0 2 0 2 2 2 2 2 2 0 2 2 2 0 2 2 2 2 2 2 0 0 0 2 2 2 2 2 0 2 2 2 2 2 0 2 2 2 2 2 2 2 0 2 2 2 2 2 2 2 2 2 0 2 2 2 2 2 2 2 2 2 2 2 2 0 2 2 2 2 2 2 2 0 2 2 0 0 2 2 2 2 2 2 2 2 2 2 0 2 2 2 0 2 2 2 2 2 2 2 2 2 2 0 0 2 2 2 0 2 0 2 2 2 2 2 2 2 2 2 2 2 2 2 2 0 2 2 0 2 2 0 2 2 0 0 2 0 0 0 0 2 0 0 2 0 2 2 2 2 0 2 0 2 2 2 2 2 2 2 2 2 0 2 1 2 1 1 2 2 2 2 2 0 2 2 1 2 2 2 2 2 1 2 2 2 2 0 0 2 2 1 2 1 0 1 1 2 2 2 1 2 2 2 2 1 2 1 1 1 2 1 2 1 1 1 0 1 2 0 1 2 2 1 1 2 1 1 1 1 2 1 2 1 2 1 1 1 1 1 0 0 2 1 2 1 2 0 0 2 2 2 1 0 0 0 1 2 2 2 2 1 1 1 2 2 1 1 0 2 1 2 1 2 2 2 2 2 1 2 1 1 1 2 0 2 1 2 2 1 1 1 2 1 1 2 2 2 2 2 2 1 2 2 2 1 1 0 2 2 0 0 2 2 2 2 2 2 2 2 2 2 0 2 2 0 2 2 2 2 2 2 1 2 2 2 2 2 2 2 2 1 1 2 2 2 2 2 2 2 2 2 2 2 2 2 2 2 2 2 2 1 2 2 1 0 2 2 2 2 2 1 2 0 1 2 1 0 2 1 1 2 2 2 1 1 2 2 0 0 1 1 1 1 2 2 1 2 2 1 2 2 2 2 2 2 1 1 2 2 1 1 1 1 2 2 2 2 2 2 2 2 2 1 1 2 2 2 2 1 1 0 2 2 1 2 1 1 2 2 1 0 2 1 2 2 1 1 1 2 1 2 2 1 2 1 2 0 2 1 0 2 2 1 1 1 2 1 1 1 2 1 2 1 2 2 2 2 1 2 1 2 0 1 1 2 1 1 0 1 1 2 0 0 1 1 0 2 1 2 1 2 2 2 1 2 1 2 2 2 1 2 2 2 2 1 1 2 1 1 1 2 2 2 2 2 2 1 1 2 1 1 2 2 2 2 2 1 0 2 1 1 2 2 1 2 2 2 2 2 2 2 2 2 2 1 2 2 2 2 2 2 2 2 2 2 2 2 2 2 2 2 2 2 1 0 0 0 2 1 2 1 1 1 1 1 1 1 1 1 2 1 2 1 1 2 1 2 1 1 2 1 2 2 1 2 2 2 1 1 2 1 0 0 0 2 2 2 0 2 2 2 2 2 1 1 1 0 2 2 2 0 2 1 2 1 1 2 1 2 2 2 2 1 2 1 1 1 1 2 2 0 2 2 1 1 1 1 2 1 2 1 2 1 2 1 1 1 1 1 2 2 2 2 2 2 2 2 2 2 1 1 1 2 2 1 2 1 2 2 2 2 1 2 1 1 2 2 2 2 2 1 1 2 2 2 2 2 2 2 1 2 2 2 2 1 2 1 0 0 1 1 0 2 2 0 1 2 2 2 1 1 2 1 2 2 2 1 0 2 2 1 1 1 1 1 2 2 2 2 2 2 1 2 1 1 1 2 2 0 2 1 2 1 1 2 2 1 2 2 1 0 1 2 1 2 2 2 2 2 1 2 2 0 2 2 1 2 2 2 2 0 2 2 1 2 1 2 1 0 2 2 0 2 2 0 1 1 1 1 2 2 0 2 2 2 0 2 0 1 1 2 0 2 0 2 1 0 2 1 1 2 2 2 2 2 2 2 1 2 2 2 2 2 2 2 1 1 2 2 2 2 2 2 2 1 2 2 2 2 0 2 2 0 2 1 2 1 1 1 2 1 2 1 1 1 0 1 0 0 1 1 1 2 2 2 1 2 1 2 2 0 1 1 2 0 1 1 1 2 1 1 0 0 0 1 1 1 1 1 2 1 2 0 2 2 1 1 0 1 2 1 1 1 2 1 2 1 2 1 1 0 1 2 2 2 1 1 2 2 1 2 2 1 1 1 2 2 1 1 1 2 2 0 2 0 0 0 2 2 1 2 2 2 2 2 2 0 1 2 2 2 2 2 2 2 2 1 2 2 2 2 2 2 1 2 2 1 2 2 2 2 2 2 0 2 1 2 1 1 1 0 0 2 2 2 2 2 0 2 2 2 1 2 2 1 1 0 1 2 2 2 1 1 2 1 1 2 2 1 2 1 1 2 2 1 2 2 2 2 2 1 1 2 2 2 2 2 2 2 1 2 2 2 2 1 2 2 1 1 1 1 0 1 2 0 2 2 2 1 1 2 2 1 1 2 1 1 2 2 2 2 1 2 1 2 1 2 2 2 2 1 1 1 1 1 2 2 2 2 2 2 0 2 2 1 1 2 1 2 2 2 2 2 2 1 0 2 1 0 1 1 1 0 1 2 2 2 2 2 2 2 2 2 2 2 2 2 2 2 2 2 2 2 2 2 2 2 1 1 2 1 2 1 1 2 2 2 2 0 1 2 1 2 1 2 2 2 2 1 0 0 1 2 1 2 1 2 2 1 1 1 2 1 1 2 2 2 2 2 2 1 1 2 0 2 0 2 1 2 2 1 2 0 2 1 2 1 1 1 1 2 1 2 2 1 2 2 1 1 1 1 2 1 2 2 2 2 2 2 1 2 2 2 2 1 2 1 2 2 2 1 2 2 1 1 0 2 2 1 0 1 1 2 2 2 1 2 2 1 1 1 0 0 2 1 2 1 2 2 1 1 0 0 1 2 2 1 0 1 1 0 2 0 1 1 1 1 1 1 1 2 1 0 2 2 2 1 1 2 1 0 2 2 2 2 1 2 1 1 1 2 1 1 2 1 2 2 1 1 2 2 2 2 2 2 2 2 2 2 2 0 2 2 0 2 2 2 2 2 2 2 2 2 2 2 0 2 2 2 2 2 0 0 2 0 0 2 2 2 2 2 2 2 1 2 2 0 2 2 2 1 2 2 0 0 2 2 1 1 1 1 2 1 1 1 2 2 2 2 2 2 1 2 2 1 1 2 2 2 2 1 2 2 2 2 2 2 2 2 2 2 1 1 1 1 1 2 1 2 2 2 2 2 2 0 1 1 2 2 2 1 1 1 1 2 0 2 1 2 1 2 1 2 1 2 1 2 1 2 1 1 2 2 1 2 2 2 2 2 2 2 0 2 0 0 0 1 2 1 2 2 0 0 1 1 0 2 2 1 1 0 2 2 1 2 1 2 2 2 2 2 2 2 2 2 2 2 2 2 2 0 0 1 1 1 0 1 0 2 1 1 1 2 2 1 1 1 1 1 2 1 2 1 1 2 1 1 1 2 2 2 2 2 1 2 2 2 2 0 2 1 1 2 2 2 2 2 2 2 0 2 2 1 2 2 1 2 1 0 1 1 2 1 2 2 1 2 2 1 2 1 2 1 1 2 2 2 1 2 1 1 2 2 2 2 1 2 2 2 1 2 2 2 0 2 2 2 2 2 1 2 1 2 2 2 2 1 2 2 1 1 2 2 2 2 2 2 2 1 2 2 2 1 2 1 2 1 2 2 1 2 2 2 0 2 2 2 2 2 2 2 1 1 1 1 1 2 1 1 1 2 1 2 1 1 1 1 0 1 1 1 2 2 1 1 2 1 1 2 1 1 2 2 2 1 1 1 1 2 2 2 1 2 2 2 2 2 2 1 2 1 2 2 2 1 2 1 1 2 2 2 1 2 2 1 1 1 1 2 1 1 2 2 2 2 2 1 2 2 2 2 2 2 1 2 1 2 1 2 2 2 0 2 2 1 1 2 0 2 2 0 1 1 2 1 1 2 1 1 2 2 2 2 2 2 1 1 1 2 1 2 1 1 1 1 1 1 1 1 2 2 2 2 2 2 2 1 1 2 0 2 1 1 1 2 2 2 2 2 1 2 2 2 1 1 2 1 1 2 1 2 2 1 2 1 2 2 1 2 2 1 2 2 2 2 2 2 2 2 1 2 1 2 1 2 0 2 0 2 1 2 1 1 1 0 2 1 0 0 0 0 2 1 1 2 2 2 2 2 2 1 1 1 2 1 1 1 1 2 1 2 2 2 2 1 1 2 2 2 2 1 1 1 2 2 1 0 2 2 1 2 2 1 2 1 2 2 1 2 2 2 1 2 2 1 1 1 2 2 2 2 2 1 1 2 1 1 1 0 1 0 1 2 1 2 1 2 2 1 2 2 2 2 2 2 2 2 2 1 1 1 2 2 2 2 1 2 2 1 1 0 1 1 2 2 2 1 2 1 1 1 2 2 2 2 2 2 2 1 1 1 1 2 2 1 2 2 2 1 1 2 1 1 2 1 2 2 1 2 1 2 2 2 2 0 1 1 2 2 2 2 2 2 2 2 0 1 1 2 2 2 2 2 0 2 1 2 0 1 0 1 0 0 0 2 1 2 2 2 2 1 1 1 1 1 1 1 1 1 1 2 2 1 1 1 1 1 2 1 2 0 2 2 2 0 1 2 1 1 1 2 1 1 1 2 1 1 2 2 1 2 1 2 2 2 2 2 2 2 2 2 2 2 1 2 2 2 1 2 1 1 1 1 1 1 2 2 2 1 2 2 1 1 1 1 2 1 2 1 2 1 1 1 1 2 2 0 2 2 2 2 0 2 2 2 2 2 2 2 2 2 2 1 1 1 1 1 1 2 2 2 1 2 1 0 1 1 2 2 2 2 2 2 2 2 2 1 2 1 1 1 1 1 1 1 2 2 1 2 1 2 2 2 1 1 2 2 1 1 1 2 2 1 1 1 2 1 1 1 1 0 0 2 2 2 2 2 2 2 2 2 2 2 2 2 1 1 1 1 1 2 0 2 2 2 1 1 2 1 2 2 1 0 2 2 2 0 2 1 1 1 2 2 2 2 0 2 0 2 2 2 1 1 2 2 2 2 2 2 2 2 1 2 2 2 2 2 2 2 1 1 1 1 1 1 1 1 2 2 1 1 1 1 2 2 2 2 2 1 2 2 2 2 1 2 2 1 2 2 2 1 1 2 2 2 2 2 1 1 2 2 2 2 2 2 1 1 2 2 1 1 1 1 1 1 2 2 2 2 2 2 0 2 1 1 1 1 2 1 1 2 1 2 2 2 1 1 2 2 1 0 1 2 2 2 1 1 2 1 2 2 2 1 2 1 1 0 1 1 0 1 2 2 2 1 1 2 2 2 1 2 1 2 1 1 1 2 2 2 2 1 2 0 1 1 0 2 2 0 2 2 0 1 2 1 1 1 2 1 1 2 2 0 1 2 1 2 0 2 0 2 1 1 2 0 2 0 1 2 2 0 1 0 1 1 2 1 0 2 2 2 2 2 1 1 1 2 2 2 2 2 2 2 2 2 2 2 2 2 1 2 2 1 2 1 1 1 1 2 2 0 1 0 2 2 0 2 2 2 1 1 1 2 2 0 1 1 2 2 1 2 1 2 2 2 2 2 1 1 1 2 1 2 1 2 2 1 1 2 2 2 1 2 1 2 1 2 2 1 2 2 2 2 2 2 2 2 2 2 2 0 2 2 2 1 2 1 2 2 0 2 2 2 2 0 2 2 2 2 2 2 2 1 1 2 2 1 2 2 1 2 2 0 0 2 2 2 2 2 2 1 1 2 1 1 2 2 2 2 1 1 1 2 2 1 1 1 1 2 2 1 1 1 1 1 0 2 2 2 2 0 2 1 1 1 1 1 1 1 2 1 2 2 2 2 2 2 2 2 2 2 2 2 2 2 2 1 1 1 1 2 0 2 2 2 2 2 2 2 2 2 2 2 1 2 2 0 1 2 2 2 1 1 1 2 1 2 1 1 1 2 1 2 0 1 1 2 0 2 1 2 1 2 1 1 2 1 1 1 0 2 2 2 1 1 1 2 1 2 1 1 2 1 1 2 2 1 1 1 2 2 1 1 0 0 0 2 2 1 1 2 1 2 1 1 2 2 2 0 2 1 0 0 0 2 0 0 0 2 0 0 0 0 2 0 0 2 2 2 2 2 2 1 2 2 2 2 1 0 2 0 0 0 0 1 1 2 2 1 1 2 1 1 2 1 1 2 1 1 1 1 1 1 2 0 1 1 1 1 1 0 2 2 2 2 1 1 1 2 2 2 0 1 2 0 1 1 2 2 2 2 1 1 2 1 2 2 2 2 1 1 2 1 2 1 2 2 1 1 2 0 2 2 2 2 1 1 1 1 1 1 2 2 0 1 1 1 1 1 1 2 2 1 2 2 2 2 2 2 2 2 2 2 2 2 1 2 1 2 2 2 1 1 1 2 1 1 1 0 0 2 1 2 2 2 1 1 2 2 2 1 2 2 1 2 0 0 1 0 1 2 2 0 0 1 2 2 2 2 0 2 1 2 2 2 1 0 2 1 1 1 2 1 2 2 1 2 0 2 2 2 2 2 2 0 2 2 2 2 0 0 2 2 1 0 2 1 2 2 2 2 2 0 1 2 0 2 1 2 2 2 2 1 1 1 2 1 0 2 1 2 2 2 2 1 1 2 2 1 2 0 0 2 0 2 1 1 2 2 2 2 2 1 2 2 1 1 2 1 2 2 1 1 2 1 1 1 2 1 1 0 2 2 2 1 2 2 0 2 1 1 1 2 1 2 1 0 0 0 1 1 2 2 2 1 0 2 2 2 2 1 2 1 1 0 1 2 2 2 1 2 0 2 2 2 2 2 1 1 2 2 2 2 1 2 0 2 0 2 0 0 2 2 1 2 2 2 2 1 2 2 1 1 0 2 0 2 2 2 2 1 1 2 2 1 1 1 1 1 2 1 1 1 2 2 1 1 1 1 2 1 0 2 1 1 1 1 1 2 1 2 1 2 1 1 1 2 1 2 2 2 1 1 2 1 2 2 2 2 2 2 1 1 1 2 2 1 2 1 1 0 1 1 2 1 2 1 1 1 0 0 0 1 2 1 1 2 2 2 1 1 1 1 2 1 2 1 1 1 2 2 2 2 2 0 0 0 2 2 2 2 2 2 2 2 1 2 2 1 2 1 1 2 0 2 2 1 2 2 1 2 2 1 2 2 0 2 2 2 2 2 2 1 1 2 1 2 2 2 2 2 1 1 2 1 1 2 1 2 0 2 1 1 1 1 2 2 1 1 2 2 1 1 2 1 2 1 1 1 2 1 1 1 1 2 1 1 1 1 1 1 1 1 1 1 1 0 2 0 0 0 2 2 0 0 2 2 0 2 2 0 2 1 2 2 2 2 2 1 2 1 2 2 1 1 2 1 2 2 2 2 2 1 1 2 2 0 2 0 0 0 0 0 2 2 2 2 2 2 2 2 2 0 0 1 1 1 1 1 1 1 1 1 2 2 0 1 0 2 2 2 1 1 1 1 1 1 2 1 0 0 1 1 1 1 1 1 2 2 2 2 2 1 2 0 2 2 2 2 2 2 1 2 1 1 2 1 2 1 2 1 1 2 1 1 0 1 2 2 2 2 2 2 1 1 1 1 1 0 0 0 2 2 1 2 2 1 2 1 2 1 0 2 2 1 1 1 1 2 0 1 1 2 1 2 2 1 0 2 0 0 0 1 2 2 0 1 2 2 2 1 1 1 1 1 1 2 1 0 2 1 1 1 0 1 2 2 1 2 1 2 1 1 2 2 2 1 2 1 2 2 1 1 2 1 2 2 0 2 2 2 2 2 2 0 0 2 1 1 1 1 1 2 2 2 2 2 2 1 1 1 1 2 2 2 0 2 2 1 1 2 1 1 1 2 1 1 1 1 1 2 1 0 1 2 2 0 1 1 2 1 1 1 1 2 2 1 2 1 1 2 2 1 2 1 1 1 2 1 1 1 2 2 2 2 1 2 0 2 2 2 2 2 2 2 2 2 2 2 2 1 2 1 2 1 1 2 0 0 1 2 1 1 2 2 1 0 0 2 2 2 2 2 2 0 0 0 0 0 0 0 2 0 2 1 0 0 2 2 0 2 2 0 2 0 0 0 2 2 1 2 1 1 2 2 2 2 1 2 2 2 2 2 2 2 2 0 2 2 2 2 2 2 2 1 2 1 2 2 1 2 2 2 2 1 1 1 2 1 1 1 2 2 2 1 0 2 2 2 2 1 1 2 1 0 2 0 2 2 1 1 1 1 0 1 1 1 1 1 1 1 1 2 1 2 1 1 2 1 1 2 1 1 1 2 1 2 1 1 2 2 2 2 1 1 2 1 1 2 2 2 1 2 1 1 1 1 2 2 1 2 2 2 2 2 1 1 1 1 2 1 2 1 1 1 2 1 2 1 0 2 2 2 2 2 2 2 2 2 2 0 0 0 2 0 1 1 1 1 2 0 1 1 1 1 1 2 1 2 2 1 1 1 1 1 1 1 2 0 2 1 2 2 2 0 2 2 2 2 2 0 0 0 1 2 1 1 1 2 2 1 1 1 1 1 1 2 2 1 2 2 1 1 1 1 0 2 1 1 1 1 1 0 2 0 2 1 2 0 2 0 0 1 1 1 0 0 1 2 2 1 2 2 1 0 0 2 2 2 0 2 2 2 2 2 2 2 2 2 1 2 1 1 2 2 2 0 0 2 2 0 2 0 2 2 2 2 2 2 2 1 2 2 2 1 1 2 2 0 0 0 1 1 1 2 0 2 1 1 1 1 2 1 1 1 2 1 1 1 1 2 2 0 0 2 1 2 2 2 2 1 1 2 2 1 0 2 1 1 2 1 2 2 2 2 2 2 0 0 2 2 1 0 1 2 1 1 1 1 2 2 1 1 1 1 2 1 2 1 2 2 2 1 0 2 2 2 1 2 2 2 2 2 2 0 0 2 2 2 2 2 1 2 2 2 2 2 1 2 2 0 0 0 1 1 1 2 2 1 2 1 1 2 2 1 1 1 1 2 1 2 2 1 2 2 2 1 2 1 2 2 2 2 1 2 0 2 2 0 2 1 2 2 2 0 2 0 2 2 1 2 2 2 2 2 2 1 2 1 2 1 1 0 2 1 1 1 1 2 1 2 0 2 0 0 2 2 2 2 0 2 2 2 1 2 1 2 1 2 0 0 2 2 2 2 2 1 2 1 2 1 2 2 2 2 2 2 2 0 0 2 2 2 2 2 2 2 2 2 2 2 2 2 2 2 2 0 2 2 0 2 2 1 1 1 2 2 1 2 0 0 0 2 2 2 2 2 0 2 2 2 2 2 2 2 2 2 2 2 2 2 2 2 2 2 2 2 2 2 1 2 1 0 0 2 0 2 2 2 2 2 2 1 1 2 2 1 2 2 2 2 1 2 2 0 2 2 2 2 2 2 2 2 0 2 2 0 2 2 2 1 2 1 0 2 0 1 1 1 1 1 2 2 2 1 2 2 1 1 2 2 2 2 0 2 2 2 1 2 2 1 1 2 2 2 1 2 2 2 2 2 1 2 0 1 0 2 2 2 1 2 1 1 2 1 2 2 2 0 2 2 2 1 2 2 2 2 2 2 2 2 2 2 2 0 2 2 1 1 2 1 1 1 2 2 2 2 2 2 2 1 2 2 2 1 1 2 1 2 1 2 1 2 2 1 1 1 1 2 2 1 1 1 2 2 1 2 2 1 2 2 2 2 1 1 2 2 1 1 1 2 1 2 2 1 2 2 1 2 2 1 2 2 1 2 0 0 2 2 1 0 0 2 2 2 2 1 2 2 1 1 1 2 1 2 2 2 1 0 2 1 0 2 1 1 1 1 1 0 1 1 2 2 0 1 1 1 2 1 2 2 1 2 2 2 2 2 2 1 1 1 2 2 2 1 0 1 1 1 2 2 2 2 1 2 2 1 2 1 2 2 2 2 2 2 2 2 1 2 2 2 2 1 2 1 2 2 1 2 0 0 0 1 0 2 2 0 2 1 2 0 1 1 1 1 2 0 2 2 2 1 1 2 2 1 2 1 2 1 0 1 2 2 2 2 2 1 2 1 1 1 1 1 1 2 1 2 1 2 2 1 2 1 2 2 2 2 0 1 2 0 2 1 2 2 2 2 2 2 1 2 2 1 0 2 1 2 1 2 1 1 0 1 1 0 0 2 2 1 2 2 1 1 2 0 1 2 1 1 0 2 2 2 2 2 2 2 0 1 0 1 1 1 2 2 2 2 1 2 2 2 2 2 1 1 1 2 0 1 2 2 1 2 2 1 2 2 1 1 2 1 2 1 1 2 2 2 2 2 2 1 2 1 1 2 2 2 0 1 1 2 2 1 2 2 1 1 1 1 2 2 1 2 2 2 1 1 0 2 2 1 2 2 2 2 2 2 2 2 2 1 1 1 1 2 2 1 1 2 2 1 2 1 1 1 0 1 2 1 2 2 1 1 2 2 2 2 2 2 2 2 2 2 1 1 2 2 2 2 2 0 2 1 0 0 0 0 0 0 0 2 2 2 2 2 0 2 2 2 2 2 2 2 2 2 2 0 0 2 0 2 0 2 2 2 0 2 0 0 0 0 0 0 2 2 2 0 2 2 0 2 0 2 2 2 2 0 0 2 2 2 2 2 2 2 2 2 0 2 0 0 2 2 2 2 1 2 1 2 1 1 1 1 2 1 2 2 2 2 2 2 2 2 2 2 1 1 1 1 2 2 2 2 0 2 0 1 2 1 2 2 1 2 0 2 2 1 2 2 2 2 2 1 2 1 1 1 1 1 2 2 1 1 1 2 1 1 0 1 1 2 2 0 2 0 0 2 2 0 2 2 2 2 2 0 1 1 2 2 2 2 1 2 2 2 2 1 1 2 1 1 0 1 2 1 1 1 1 1 0 0 2 0 0 1 1 2 2 2 1 1 1 1 0 2 2 2 2 1 1 1 2 1 2 2 0 2 2 2 2 1 2 2 0 2 1 2 0 2 2 2 2 2 2 1 1 2 2 2 1 2 1 1 1 1 1 2 1 2 2 2 2 2 2 1 0 2 1 1 1 1 2 2 1 1 1 1 2 2 1 1 2 2 2 2 2 2 1 2 2 0 0 2 2 2 2 2 2 2 2 2 2 2 2 2 1 1 1 2 1 1 2 2 1 2 1 2 1 1 1 1 1 0 1 1 2 2 0 0 0 2 1 1 1 1 1 1 1 1 2 1 1 1 1 1 2 2 1 2 2 2 2 2 2 2 1 1 1 1 2 2 0 0 2 2 2 2 2 2 2 1 2 2 2 2 1 2 2 1 2 1 2 1 1 2 2 1 1 2 1 1 1 2 2 2 2 1 1 2 2 2 2 2 2 2 1 0 1 1 2 2 2 1 2 1 2 2 2 2 1 2 1 1 2 2 2 2 1 2 1 2 1 2 2 2 2 2 1 1 2 2 1 2 1 2 2 2 2 2 1 2 2 2 2 2 2 2 2 2 2 2 2 2 2 1 1 2 1 2 2 1 2 2 1 2 1 1 1 1 0 1 2 2 1 1 2 1 2 2 2 2 2 0 2 2 1 2 2 1 1 1 2 2 2 1 1 1 2 0 2 0 2 1 1 1 2 2 2 2 2 2 2 2 2 2 1 1 2 2 1 2 1 1 1 0 0 1 2 1 1 1 2 1 1 2 2 1 2 1 1 2 2 2 1 1 2 2 1 1 2 1 2 2 2 2 1 1 2 2 1 2 1 1 2 1 1 2 2 1 2 2 2 1 2 1 1 1 2 1 2 1 2 2 2 2 2 2 0 0 1 1 1 2 2 2 1 2 2 1 1 1 2 2 2 2 2 2 2 1 1 1 1 0 0 1 0 1 1 0 1 2 1 1 2 2 0 2 2 2 2 0 0 2 0 2 2 0 1 1 2 1 0 0 0 2 2 2 2 2 2 1 1 1 2 1 2 1 1 1 1 2 1 1 0 2 2 2 2 2 2 2 2 2 2 1 2 2 2 2 2 2 1 1 1 2 2 1 1 1 1 2 2 2 2 2 2 2 2 2 2 2 2 2 2 2 2 2 2 2 1 1 2 2 2 2 2 2 2 1 2 1 2 2 1 1 1 2 2 0 2 2 2 2 2 0 2 1 2 2 2 0 2 0 2 2 2 2 2 2 1 1 2 1 2 2 2 2 2 1 1 1 1 1 1 2 1 1 2 0 2 0 2 2 2 2 2 2 2 2 2 2 2 2 1 1 2 2 2 2 2 1 2 2 1 1 1 2 2 2 1 2 0 1 1 2 1 2 2 2 2 1 1 2 2 1 1 1 2 1 2 2 2 2 2 1 2 2 1 1 1 2 0 0 0 2 2 2 1 1 1 2 2 2 1 2 1 1 2 1 1 1 1 1 1 2 2 1 1 1 1 2 0 2 2 2 2 2 0 2 1 1 1 2 1 1 1 1 1 1 1 1 1 2 2 0 1 1 1 1 2 1 2 2 1 2 2 1 2 1 2 2 2 2 2 0 2 2 1 2 0 2 2 2 2 2 2 2 1 1 2 2 2 2 0 2 2 2 0 2 0 0 2 0 2 2 2 2 1 1 1 0 1 2 1 1 1 1 1 1 2 2 0 1 2 2 2 2 2 2 2 1 2 1 2 1 2 2 2 0 0 0 2 2 2 1 1 1 1 2 1 1 1 1 1 1 1 1 2 1 2 1 1 1 1 1 1 2 2 2 2 2 2 2 2 1 1 2 2 2 0 2 0 2 2 2 2 1 2 1 0 2 1 2 1 1 1 2 2 1 2 2 1 1 1 1 2 1 2 2 0 0 2 2 0 1 1 0 1 2 2 1 1 1 2 2 0 2 0 1 2 1 1 2 1 2 2 1 2 1 2 2 1 2 1 1 1 2 2 2 1 1 2 2 2 2 1 2 1 2 1 2 1 2 1 2 2 2 2 2 1 2 1 2 2 1 1 0 2 2 1 2 1 2 2 2 2 2 2 2 2 2 0 2 1 1 2 0 2 1 1 2 1 1 1 2 2 2 2 2 0 1 2 2 1 1 2 2 2 0 1 2 0 1 1 1 2 2 2 2 2 2 2 2 2 2 2 2 2 1 2 2 2 1 1 0 1 1 0 1 0 2 2 2 2 2 1 1 0 1 2 2 2 2 1 1 2 1 2 1 2 2 0 1 2 2 1 2 2 2 2 1 1 2 1 2 1 0 2 2 2 2 1 1 1 2 2 1 2 0 0 0 1 2 1 2 2 0 1 1 1 1 2 2 2 2 1 1 2 1 2 0 1 0 2 0 2 0 2 2 2 0 2 0 1 2 0 1 2 2 2 2 2 1 1 2 2 0 1 2 1 1 1 1 0 0 2 2 2 1 2 2 2 2 1 2 2 0 2 2 2 0 0 1 1 1 2 1 1 0 2 2 0 2 2 2 1 2 2 2 1 2 2 2 2 2 2 2 2 2 2 2 2 2 2 2 2 1 2 1 0 1 2 2 2 1 2 1 1 2 2 2 2 2 2 1 1 1 2 1 1 1 1 1 1 1 0 1 2 1 2 1 2 2 2 2 1 2 1 1 1 1 0 0 1 1 1 1 1 1 2 1 1 2 2 2 1 1 2 0 2 1 2 0 2 0 2 2 0 2 1 0 2 1 2 2 2 2 2 2 2 0 0 2 2 2 0 1 1 1 0 1 1 1 0 1 1 0 1 0 1 0 2 2 2 1 2 2 2 2 2 2 0 1 2 1 2 1 1 2 2 1 2 2 2 2 1 0 2 2 2 2 1 1 2 1 2 2 2 1 2 1 1 1 0 2 2 2 2 2 2 2 2 2 2 2 1 2 1 2 1 1 2 2 2 2 2 2 2 2 2 2 2 0 2 2 2 1 2 1 1 2 1 2 0 2 1 2 1 2 2 1 1 2 1 2 2 1 1 0 0 0 2 2 2 2 2 1 1 2 2 1 2 2 2 2 1 2 2 2 2 2 2 2 1 2 2 1 1 2 1 1 1 1 1 1 1 0 2 2 2 2 1 0 2 1 1 1 1 2 2 2 2 2 1 2 1 2 2 2 1 0 1 2 1 0 1 2 1 2 2 1 2 2 2 1 0 2 1 2 1 1 2 1 1 2 2 2 2 2 1 1 2 1 2 1 1 2 0 2 2 1 2 1 1 2 2 1 2 2 2 1 1 1 1 1 2 1 1 2 2 2 2 2 2 2 2 2 2 1 1 1 2 1 2 2 1 2 2 2 2 2 1 2 2 2 2 2 2 2 2 2 2 2 2 0 0 1 1 2 2 2 2 2 2 2 2 2 0 0 0 2 2 2 1 1 1 1 2 2 2 2 2 2 2 0 2 2 1 2 1 2 2 1 2 2 1 2 2 2 2 2 2 2 2 2 2 2 0 2 0 2 2 1 2 1 0 2 0 1 1 1 1 2 2 1 2 2 2 1 1 2 2 0 2 1 2 2 1 1 2 1 2 2 1 1 2 1 1 1 1 1 1 2 2 2 2 2 2 2 2 2 0 2 2 2 2 1 1 1 2 2 1 1 0 0 2 2 1 2 1 1 2 1 2 2 0 1 2 1 2 2 2 2 2 2 2 1 2 2 2 2 2 2 1 1 2 2 2 0 2 2 2 1 1 1 2 1 1 2 2 2 1 2 2 2 2 2 1 1 2 2 1 2 2 2 2 2 2 2 2 2 2 0 2 2 2 2 2 2 2 1 1 1 2 1 2 1 1 1 2 1 0 1 1 2 1 2 1 1 1 0 2 2 0 1 1 1 2 2 1 2 2 2 2 1 1 0 0 2 2 2 2 2 0 2 1 1 2 2 1 2 2 2 1 2 1 2 1 1 2 2 1 2 2 1 1 1 2 1 1 1 2 0 2 2 2 2 2 1 1 1 1 2 1 2 0 2 1 2 2 2 2 2 1 1 1 1 1 2 2 0 1 1 1 2 2 1 2 2 0 2 0 2 2 2 2 2 2 2 2 2 2 1 1 1 2 0 1 2 0 2 2 2 2 0 1 1 1 1 1 2 2 2 2 1 1 2 1 1 2 2 1 1 1 1 2 1 2 1 2 1 1 2 2 0 1 2 1 1 2 2 2 2 0 2 1 1 2 2 2 2 2 1 1 2 1 2 1 1 2 2 2 2 1 1 1 1 2 2 2 2 0 2 0 2 2 0 2 1 1 1 1 1 1 1 1 1 2 1 1 2 2 2 2 2 2 2 2 0 1 2 2 1 2 1 2 2 1 2 1 1 2 1 2 1 1 1 1 1 1 1 2 2 2 2 1 1 1 1 2 1 1 2 2 1 1 2 1 1 2 2 1 2 2 1 1 1 1 2 2 1 1 1 1 1 2 2 2 1 1 2 2 2 2 2 2 2 2 2 1 2 2 2 2 2 2 1 2 2 1 2 1 1 2 2 1 2 1 2 0 2 2 1 1 1 1 2 1 1 2 1 1 2 2 2 2 2 2 2 2 1 1 1 2 1 2 1 1 2 2 1 2 0 1 2 2 0 0 1 2 2 2 1 1 2 1 2 1 1 2 2 2 2 2 2 2 1 1 2 1 1 1 2 2 2 2 2 1 1 2 2 1 2 2 1 1 1 2 2 2 2 2 2 1 2 2 2 2 2 2 1 1 2 1 1 2 2 1 1 1 2 1 1 1 2 2 2 1 1 1 2 1 1 1 2 2 2 1 2 2 1 1 2 1 2 1 2 1 1 2 2 1 2 0 2 1 2 2 1 1 2 1 1 2 2 1 2 2 2 2 1 0 2 2 2 1 2 2 2 2 2 2 0 1 2 2 2 2 2 1 2 2 0 2 2 2 1 2 2 2 2 2 1 2 1 2 2 2 2 2 2 2 1 1 1 2 2 1 2 2 1 2 2 0 2 0 2 1 1 2 1 1 1 1 2 2 1 1 1 1 1 1 2 2 2 2 2 1 1 2 1 1 1 1 1 1 2 2 2 2 2 2 0 0 1 1 1 1 1 2 2 2 2 2 2 2 2 2 2 2 2 1 2 2 2 2 2 1 1 1 2 1 1 2 2 2 1 1 2 2 2 2 2 1 2 2 2 2 1 1 2 1 1 1 0 2 1 1 1 1 2 1 1 1 1 1 1 2 2 0 2 2 1 2 1 1 1 2 2 2 2 2 2 2 0 1 1 0 1 1 2 2 1 1 1 2 2 2 2 2 2 2 2 0 2 2 1 2 1 2 1 1 2 2 1 1 2 1 2 2 2 2 2 1 1 1 1 1 2 2 2 2 2 2 2 2 2 2 2 2 1 2 1 1 2 2 1 1 1 2 1 2 2 1 1 2 2 1 1 1 1 1 1 1 1 1 1 1 1 2 1 2 1 1 1 1 2 2 2 2 1 1 1 2 2 2 2 2 2 2 2 2 2 2 1 1 2 2 1 2 1 2 2 2 1 2 2 2 2 2 2 2 2 2 2 2 2 2 2 1 2 1 2 2 1 2 2 1 1 2 2 1 2 2 2 2 2 2 2 2 2 2 2 2 2 2 2 1 1 1 0 1 1 1 1 1 2 2 2 2 2 2 2 1 1 2 2 2 2 2 2 2 2 2 2 2 2 2 2 2 2 2 2 2 2 2 1 2 2 2 1 1 2 2 2 2 2 2 2 2 2 2 2 2 2 2 2 1 1 1 1 1 1 1 2 2 2 1 2 2 1 2 2 2 2 2 1 2 2 2 2 2 2 2 2 0 2 2 2 2 0 2 2 2 2 2 2 2 2 1 2 1 2 2 2 2 1 2 2 1 1 2 2 2 2 2 2 2 2 2 2 2 1 2 2 2 2 2 2 1 1 2 2 2 1 2 2 2 2 1 2 2 2 1 2 1 2 1 2 1 1 2 1 2 2 2 2 2 2 1 2 2 1 2 2 2 2 2 2 1 2 1 2 2 2 2 1 0 2 2 0 1 0 1 1 2 2 2 2 2 2 2 2 2 2 2 2 2 2 1 2 1 1 2 2 2 2 2 1 1 1 1 2 2 2 1 1 2 2 2 2 1 2 1 2 1 1 1 1 2 1 1 1 2 1 2 2 2 2 2 1 2 1 2 2 1 2 1 2 2 2 2 1 1 1 1 1 1 1 2 1 1 2 2 1 2 1 1 1 1 2 2 2 2 2 2 2 2 0 0 2 2 1 2 1 2 1 2 1 2 2 2 1 1 1 1 1 2 2 2 2 1 1 1 1 2 1 1 2 2 2 2 2 1 2 2 2 2 2 2 2 0 2 2 2 2 2 2 0 2 2 2 1 2 1 1 1 1 1 1 2 2 2 1 1 2 2 1 1 2 2 1 0 1 2 2 2 2 2 2 2 2 1 1 1 2 0 2 2 2 1 2 2 2 2 1 1 1 1 2 1 2 2 2 2 2 2 2 1 1 2 1 2 1 1 2 2 2 1 1 2 2 2 1 1 1 2 1 2 2 2 2 2 2 2 2 2 1 2 1 1 2 2 2 2 2 2 2 1 2 2 2 2 0 1 1 2 2 2 2 2 1 1 2 2 2 2 1 2 2 2 1 2 1 2 2 1 1 2 1 2 1 1 2 1 1 1 1 2 0 2 2 2 2 1 2 1 2 2 2 2 2 2 2 0 0 1 1 1 1 1 2 2 1 1 2 2 2 2 1 1 1 1 2 1 0 0 2 1 1 1 2 2 2 2 2 2 1 1 2 2 1 2 2 2 1 1 2 2 2 1 2 1 1 1 1 2 2 2 2 2 2 2 2 2 1 2 2 1 1 1 1 1 2 2 1 1 2 2 0 0 1 2 2 1 1 1 2 2 1 1 1 2 2 2 1 2 2 1 2 1 1 0 2 1 2 1 1 0 2 0 1 0 2 1 0 1 2 2 2 2 2 2 1 1 2 1 2 2 1 1 2 1 1 2 0 1 2 1 2 1 2 2 2 2 2 2 1 1 2 2 2 2 0 1 2 2 0 1 1 1 1 2 2 2 1 2 2 2 0 2 2 1 1 1 1 1 2 1 1 1 0 2 1 2 1 1 2 1 2 2 1 1 2 2 1 2 0 0 2 2 2 2 2 2 0 2 0 0 2 1 2 2 1 2 2 2 1 0 2 2 1 1 1 1 2 2 1 2 1 2 0 0 1 1 2 2 2 1 2 2 2 0 2 2 1 1 1 1 1 1 1 1 2 2 0 0 2 1 1 2 0 1 1 0 1 1 2 2 0 1 1 2 1 0 1 2 2 2 0 1 1 1 1 2 1 2 2 2 0 2 1 1 1 0 1 2 2 2 2 2 2 1 1 1 1 2 1 2 1 2 2 2 2 2 2 1 1 1 1 1 2 2 1 2 1 1 2 1 1 1 1 2 2 1 1 2 2 0 1 1 2 1 1 0 1 1 2 2 2 2 1 1 2 2 2 2 2 2 1 1 2 1 1 2 1 1 2 2 1 2 2 2 2 2 1 0 0 2 1 0 2 1 2 1 1 2 2 0 2 0 2 2 2 1 1 1 1 0 2 2 1 1 2 2 2 1 1 1 1 1 2 2 2 1 2 1 2 1 2 2 2 2 1 2 2 2 1 1 1 1 1 1 1 2 2 2 2 2 2 1 1 2 1 2 2 1 1 1 2 1 1 1 2 2 2 2 0 2 2 2 2 1 2 2 2 2 1 2 1 1 2 2 2 2 2 1 1 2 1 1 2 2 1 1 1 2 2 2 2 1 1 1 2 2 2 2 1 2 2 2 2 1 1 2 1 2 1 2 1 2 2 0 2 2 2 1 1 1 0 1 2 2 1 0 2 1 2 2 1 1 1 1 1 1 1 2 1 1 2 2 2 0 2 2 0 1 2 1 2 2 2 1 2 1 1 2 2 2 2 2 2 1 1 1 1 2 1 2 2 2 2 2 2 2 2 1 1 1 1 1 2 1 2 2 2 1 2 1 0 2 0 2 0 2 2 2 2 2 2 2 1 2 2 1 2 1 2 1 2 1 1 1 2 2 2 2 2 2 2 2 2 2 2 1 1 1 1 2 2 2 2 2 2 2 2 2 2 2 2 2 2 2 1 2 1 2 2 0 2 2 2 2 2 2 2 2 2 2 2 1 1 0 0 2 2 1 2 1 2 2 2 1 1 1 2 2 2 2 1 1 1 2 1 1 2 0 2 1 1 1 2 2 2 1 2 2 1 1 1 1 2 1 2 2 2 2 2 2 2 2 2 2 2 2 2 2 1 2 2 2 2 0 2 2 2 1 1 1 0 2 1 1 2 2 2 2 1 1 1 0 2 1 2 2 0 2 2 2 1 2 1 1 2 1 2 2 1 2 2 2 1 1 1 1 0 1 0 1 1 1 2 2 2 1 1 1 2 1 2 1 2 2 2 0 1 1 2 2 0 2 2 2 2 1 1 1 1 1 1 2 1 2 1 1 0 2 1 1 1 2 2 2 2 1 1 2 2 1 2 2 2 2 2 2 2 2 2 2 2 2 2 0 2 1 2 1 1 2 2 2 2 2 2 1 1 2 1 2 2 1 2 2 1 1 1 1 2 2 2 2 2 1 1 1 1 2 1 2 1 1 2 1 1 2 2 2 0 2 2 1 2 2 2 0 1 1 0 2 2 1 2 1 1 1 2 2 2 2 2 1 1 2 2 2 1 2 2 2 2 2 2 2 2 2 1 0 0 2 2 2 1 1 1 1 2 1 2 2 2 0 0 2 0 2 2 2 2 0 0 0 0 2 1 0 1 2 1 2 2 1 2 1 1 1 1 2 2 1 1 2 1 1 1 2 2 1 1 2 0 2 1 1 2 2 2 2 2 1 1 1 1 1 2 0 2 1 2 1 2 2 1 1 2 1 1 2 1 1 2 1 1 1 1 0 2 2 1 1 0 1 2 2 2 1 1 1 1 1 1 1 2 1 2 1 1 1 1 1 1 2 2 1 2 1 2 1 2 1 2 1 1 2 1 2 2 1 2 2 2 1 1 1 1 1 0 0 1 1 0 2 1 1 1 1 1 2 2 1 1 2 2 0 2 2 0 2 0 2 2 2 2 2 2 1 2 2 2 1 0 1 0 1 2 2 1 2 2 2 2 2 1 2 1 1 1 1 2 1 1 1 1 2 1 1 1 2 0 1 1 2 2 1 1 1 2 1 2 1 2 1 1 2 2 1 2 2 2 2 1 1 2 2 2 2 2 1 2 2 2 0 2 2 1 2 2 2 1 2 2 1 1 2 2 2 2 1 2 2 2 0 2 1 2 2 2 2 2 2 2 0 2 2 2 2 2 2 2 2 1 0 1 2 0 1 2 2 0 2 2 2 2 2 2 2 2 2 2 2 2 1 1 2 1 1 2 1 2 2 2 1 1 2 1 2 2 2 0 1 1 1 1 1 2 1 1 2 0 2 2 1 1 1 2 2 2 2 2 2 1 2 0 1 2 1 1 2 2 2 2 1 2 2 1 1 2 1 1 0 2 2 2 2 2 2 2 1 1 1 2 1 2 1 2 2 2 1 2 2 1 2 2 2 2 2 1 2 1 2 2 1 1 2 1 1 2 2 1 2 2 1 2 1 1 1 2 1 2 1 1 2 1 1 1 2 2 1 1 1 1 2 0 1 1 2 1 1 1 1 2 1 2 2 2 2 2 2 1 2 2 2 2 1 2 1 1 2 1 1 1 2 2 2 1 1 2 1 1 1 1 2 2 1 1 2 2 1 2 2 2 2 1 1 1 2 1 1 2 1 1 1 1 2 2 1 2 2 2 1 1 2 2 2 1 1 1 1 2 2 2 2 2 2 2 2 2 2 2 2 2 1 1 1 2 2 2 2 1 1 1 1 2 1 2 2 2 1 1 1 1 2 2 1 1 2 1 1 2 2 2 2 2 2 2 1 2 1 2 1 1 2 1 2 0 1 1 2 2 1 2 1 1 1 1 0 2 1 1 0 1 2 1 2 0 2 2 2 0 2 2 1 1 2 0 1 2 0 1 0 0 2 2 1 2 2 2 1 2 2 2 2 1 2 1 2 2 2 2 2 2 2 2 2 1 1 1 2 1 0 2 2 1 1 1 2 2 1 1 2 1 1 2 1 2 2 1 1 1 1 1 1 1 1 2 2 2 2 2 2 2 2 2 2 1 1 0 1 1 1 1 0 1 1 1 1 2 2 2 2 2 2 1 1 1 1 1 2 0 2 2 1 1 0 2 2 2 2 2 2 1 1 2 1 1 2 1 2 2 2 0 1 1 2 1 1 2 2 0 1 1 2 2 1 2 2 1 2 1 1 2 2 0 2 2 2 1 1 1 2 1 1 2 1 1 2 2 1 1 1 2 2 1 0 1 2 2 2 2 1 2 1 2 1 2 2 1 2 1 1 1 0 0 2 1 2 1 2 2 2 2 1 1 1 2 0 0 2 2 2 2 1 1 1 1 1 1 2 2 2 2 2 2 2 2 2 2 1 1 1 1 2 2 2 2 1 2 2 2 1 2 2 2 2 1 2 2 2 2 2 1 2 2 2 2 2 1 2 1 2 2 2 1 1 1 2 2 2 2 2 2 1 2 1 1 1 2 2 2 2 2 0 2 1 1 2 2 2 1 1 1 1 1 1 1 1 1 1 1 1 0 1 1 1 2 2 2 1 2 2 2 2 2 2 2 2 2 0 2 1 1 1 1 1 2 2 1 1 1 1 1 1 2 1 1 1 1 2 2 2 2 2 2 2 2 2 1 2 2 2 2 0 2 0 2 2 2 0 2 2 2 2 2 0 2 2 2 1 1 0 2 1 1 2 1 1 2 2 1 2 1 1 2 2 2 2 2 2 1 2 2 2 2 1 2 1 2 2 2 1 2 1 0 2 2 1 1 1 2 1 2 2 2 1 1 0 2 2 1 1 1 2 0 2 1 2 1 2 2 1 2 1 2 1 1 0 2 1 2 1 1 2 2 2 2 2 2 2 2 2 2 2 1 1 1 1 2 0 1 1 1 2 2 2 1 1 2 1 2 1 2 2 1 2 0 2 2 2 1 1 1 2 1 0 1 0 1 2 2 0 2 2 1 2 1 2 2 1 1 2 0 1 2 2 2 1 1 1 2 2 2 2 2 2 1 2 2 2 2 1 2 1 1 2 1 1 1 2 1 1 1 1 1 2 2 2 1 2 2 1 1 1 1 1 1 2 1 1 1 1 2 1 1 1 1 1 2 2 2 2 2 2 2 2 0 0 2 2 1 1 2 1 2 1 2 1 1 1 2 1 1 2 2 1 1 1 1 2 1 0 0 2 2 1 1 1 1 1 2 2 1 1 0 1 2 2 1 1 2 2 2 1 1 1 1 2 2 1 2 2 2 2 2 2 1 2 1 2 1 2 1 1 2 1 1 1 2 1 2 2 1 1 1 2 2 2 2 2 2 0 0 2 1 2 1 1 2 1 1 2 2 2 1 1 1 2 1 2 2 2 2 2 1 0 1 0 2 1 2 2 2 2 2 1 1 1 1 1 0 0 2 2 2 2 1 1 1 1 2 1 2 0 2 0 2 2 1 2 2 2 2 2 2 0 0 2 1 1 1 1 2 1 1 2 2 1 1 1 2 2 2 1 1 2 1 1 1 1 2 2 1 1 2 2 2 2 1 1 2 1 2 0 1 2 0 0 1 1 1 2 2 2 1 2 1 0 2 2 2 1 1 0 1 2 1 0 0 0 1 2 1 2 2 1 0 1 2 2 2 1 2 0 2 2 1 0 2 2 1 2 1 2 1 2 1 2 1 2 2 0 2 2 2 2 2 1 1 1 2 2 2 2 2 1 2 2 1 2 2 2 2 1 2 2 2 2 2 2 2 2 2 1 1 1 1 1 2 2 2 2 1 1 1 2 1 1 1 1 0 2 2 1 2 1 2 2 0 0 2 1 2 2 2 1 1 1 1 0 2 0 0 2 1 2 2 2 2 2 2 2 2 2 2 1 2 2 2 2 1 0 2 1 1 2 2 2 2 2 2 1 2 2 1 0 1 1 0 2 0 1 1 2 2 2 2 2 2 0 0 0 1 2 1 1 0 0 0 1 1 1 1 1 1 1 2 1 2 1 1 1 1 2 2 2 2 2 1 2 1 1 1 1 1 1 2 1 1 1 1 1 2 2 2 1 2 2 2 2 2 1 2 2 2 2 1 1 2 2 2 1 2 2 0 2 2 2 1 1 1 1 2 2 2 0 2 1 2 0 0 1 2 2 2 1 2 0 2 2 2 1 1 1 1 2 2 1 1 2 2 2 1 1 1 2 0 1 1 0 1 2 2 2 0 2 2 2 2 1 1 1 1 1 1 2 2 2 2 2 2 1 1 2 2 2 2 2 2 2 2 2 1 2 1 2 2 1 2 1 2 2 1 2 1 1 2 2 2 2 2 2 2 2 1 2 2 1 2 2 2 2 2 1 2 1 1 2 1 1 2 2 2 2 2 2 2 2 1 1 1 1 0 2 0 2 2 2 2 1 2 1 1 2 2 2 0 2 1 2 2 1 1 2 2 0 1 1 2 2 2 2 1 2 1 1 2 2 1 2 2 2 2 2 1 2 1 1 2 1 2 2 1 2 2 1 1 1 0 2 2 2 2 1 2 1 2 1 1 2 1 1 1 1 1 2 1 1 1 2 2 2 1 1 2 2 2 2 2 2 2 2 2 1 2 2 1 2 2 2 1 2 0 2 2 2 1 1 2 2 2 2 2 2 2 2 2 2 2 1 2 2 2 1 1 2 2 1 1 1 2 1 1 1 1 2 1 2 1 1 2 2 0 1 2 0 0 1 2 2 1 1 2 2 2 2 2 1 1 1 1 0 2 2 2 1 2 1 2 1 2 1 2 1 0 0 0 0 0 2 1 1 1 0 1 0 1 2 1 2 2 1 2 2 2 2 2 2 2 1 2 2 2 1 1 2 1 2 2 1 2 2 1 0 1 2 2 1 0 0 0 0 2 2 2 2 0 2 2 2 1 1 2 2 2 1 2 2 2 1 2 2 2 2 1 2 2 1 2 0 0 0 0 2 0 2 2 0 1 2 0 0 0 0 0 0 1 1 2 2 1 2 0 0 0 0 0 0 2 2 2 2 1 1 2 1 2 1 1 1 2 1 2 1 2 2 1 2 1 2 2 1 1 1 2 0 2 0 1 2 2 2 2 2 2 2 2 1 1 2 1 2 2 2 2 0 2 2 2 1 2 0 1 2 1 1 2 1 1 2 2 2 0 2 1 1 0 2 1 0 0 1 1 2 2 2 1 2 1 2 1 2 1 2 1 2 1 2 2 1 2 2 1 1 1 1 1 2 0 2 1 1 2 1 0 2 1 2 1 2 2 2 1 2 2 2 2 2 1 1 2 0 2 0 1 1 1 2 2 1 2 2 2 2 1 2 1 1 1 2 0 0 2 2 2 1 2 1 1 1 2 1 2 2 2 2 2 0 0 0 1 1 1 1 2 1 2 2 2 2 2 2 0 1 2 2 2 2 2 2 2 1 2 1 2 1 1 1 1 1 1 2 2 1 2 1 1 1 2 2 1 1 1 1 1 1 1 2 2 2 1 2 2 2 2 1 2 1 2 1 2 1 1 1 2 2 0 2 1 1 0 2 2 2 1 1 1 2 1 2 1 1 1 2 2 2 2 2 2 1 1 2 2 2 2 1 1 2 2 1 2 2 2 2 2 2 2 2 2 2 2 1 1 2 1 2 1 1 2 1 2 2 1 0 2 0 2 2 1 2 2 2 1 2 2 0 2 2 2 2 1 1 2 2 2 1 1 1 2 1 1 2 1 2 2 1 1 1 2 2 0 2 2 2 1 2 2 2 0 2 2 2 2 1 1 2 1 0 2 2 2 0 0 1 2 1 1 1 2 1 2 0 2 1 1 1 1 1 1 1 1 1 1 2 1 1 2 1 2 1 2 2 2 2 0 1 2 0 2 0 2 2 2 1 1 1 2 2 2 2 2 1 1 2 1 2 2 1 1 2 1 2 1 1 2 1 1 1 1 2 2 1 1 1 2 1 1 1 2 2 1 2 1 2 1 1 2 2 2 2 2 2 2 2 0 0 2 2 1 2 1 2 2 2 1 1 1 1 2 2 2 2 1 1 2 2 2 2 2 0 2 1 2 1 1 1 1 1 1 2 1 2 2 2 2 1 2 1 1 1 1 1 2 2 2 2 2 2 1 1 1 2 1 1 1 2 1 2 2 1 2 1 2 1 2 1 2 2 2 2 2 2 2 2 2 1 1 1 1 1 1 1 0 0 2 2 1 1 2 2 2 1 1 0 2 2 2 2 2 2 2 2 1 1 2 1 1 1 1 2 1 2 2 2 1 1 1 2 2 1 2 2 1 2 1 1 1 2 1 2 2 0 2 2 2 2 1 1 1 0 2 2 2 1 2 0 2 1 2 0 2 1 1 2 2 2 1 2 2 2 2 2 1 2 2 1 2 1 2 2 2 1 2 2 1 2 2 2 0 2 2 2 2 0 2 2 2 2 2 0 1 2 2 2 1 1 2 2 1 0 2 2 1 0 2 1 2 2 2 2 2 2 2 1 2 0 2 2 1 2 2 2 2 1 1 2 2 1 2 1 1 1 1 2 1 1 1 2 2 2 2 2 1 2 1 1 2 1 1 2 1 2 2 1 1 2 1 2 2 2 2 2 2 2 2 1 2 2 2 1 1 2 1 2 1 2 2 2 2 0 1 1 2 1 1 1 2 1 2 2 2 2 1 2 2 2 2 1 1 2 1 2 2 0 1 2 2 1 2 0 2 1 2 1 1 2 2 2 1 1 1 1 1 2 1 1 1 1 2 2 2 1 2 2 2 2 2 2 2 2 1 1 1 2 2 2 2 2 1 1 2 2 1 2 1 2 1 1 1 1 2 2 2 2 2 2 1 2 2 1 2 1 2 1 1 1 2 1 1 2 2 0 1 2 2 2 0 1 2 2 1 2 2 0 2 1 2 2 1 2 2 2 2 2 2 1 2 1 0 1 1 2 2 2 0 0 2 2 2 0 2 1 1 1 1 1 2 0 0 1 1 2 1 1 1 1 1 1 2 2 1 2 1 2 2 2 1 1 1 1 1 1 2 1 2 2 1 2 1 1 2 2 2 2 1 1 2 1 2 2 2 1 1 2 2 2 2 1 2 2 1 1 2 2 2 1 1 2 1 2 2 1 2 1 1 1 2 1 2 2 2 2 1 2 2 2 1 2 2 1 1 2 2 2 2 2 1 2 1 2 1 2 2 2 2 2 2 2 1 2 1 1 2 1 2 2 2 1 2 1 2 2 1 1 2 2 2 1 1 2 2 2 2 2 1 1 2 2 1 1 1 1 2 2 2 2 2 1 2 2 2 1 2 1 1 1 2 2 1 2 2 2 2 1 1 1 1 2 2 2 1 2 2 2 1 2 1 2 2 2 2 2 2 1 2 1 2 2 1 2 2 2 1 1 2 2 1 2 1 1 2 2 1 1 1 2 1 2 2 1 2 1 2 2 2 2 2 2 1 1 2 2 2 2 2 1 2 2 2 1 1 2 2 2 1 2 2 1 1 2 1 1 2 2 1 1 2 2 2 2 2 2 2 2 2 2 2 2 1 1 2 2 0 1 1 0 2 2 2 1 1 1 1 1 2 2 2 2 2 1 1 1 2 2 2 2 2 1 1 1 0 0 0 2 2 1 1 1 2 1 1 1 1 2 1 1 1 2 1 1 1 2 2 1 2 1 1 2 2 1 1 1 1 2 2 1 1 2 2 0 2 2 1 1 2 1 2 2 2 1 1 2 1 2 2 2 1 2 2 1 2 2 2 2 1 1 1 2 1 2 2 2 1 1 2 2 2 2 2 2 2 2 2 0 2 2 2 1 2 2 0 2 2 2 1 1 1 2 2 2 1 2 1 1 2 2 2 2 1 2 2 1 2 2 1 2 2 1 2 2 2 1 1 2 2 2 2 0 2 2 2 2 2 2 2 2 2 2 0 2 1 1 1 1 2 2 1 2 2 0 2 1 1 2 2 2 1 0 2 1 2 2 1 2 1 2 2 2 2 1 2 2 2 1 2 1 2 1 1 2 2 2 0 0 0 0 2 2 2 0 1 1 1 1 1 1 0 1 2 1 2 2 1 1 2 2 1 2 2 2 2 0 0 1 2 2 1 1 1 1 1 1 1 1 2 1 1 2 1 2 2 2 2 2 2 2 2 2 2 2 0 1 2 2 2 2 1 2 2 2 2 2 2 2 0 2 2 2 2 2 1 1 2 1 2 1 1 1 2 1 2 2 2 2 2 1 2 1 2 2 2 1 1 1 2 0 0 2 1 1 2 2 1 2 2 2 2 2 0 2 1 1 2 0 2 2 2 1 1 1 1 1 1 2 1 2 2 2 1 2 1 1 0 1 1 1 2 1 1 2 0 1 2 2 2 2 1 1 0 2 2 2 2 2 2 1 1 1 1 1 1 1 1 2 2 2 0 1 0 0 0 1 1 2 1 2 2 1 2 1 2 1 1 2 2 2 1 2 1 1 2 1 2 0 1 1 1 1 2 1 1 2 2 2 1 2 2 1 2 1 0 1 2 1 0 1 1 1 1 2 2 2 1 2 1 2 2 2 2 2 2 0 1 1 2 1 1 1 1 2 1 2 2 1 2 1 2 2 2 2 2 2 2 2 2 1 1 1 1 2 2 2 2 2 1 2 2 1 2 1 1 2 2 1 1 1 2 1 1 1 2 1 1 1 1 1 1 1 2 2 0 0 0 0 0 0 2 2 0 1 2 2 2 2 1 2 2 1 2 1 2 2 2 1 2 1 2 2 1 2 2 2 1 2 1 2 1 1 1 2 1 2 2 0 1 1 2 2 0 1 1 0 1 2 2 2 2 1 1 0 0 2 2 0 2 1 1 2 0 2 2 2 1 2 1 1 2 2 2 2 2 2 1 1 1 1 2 2 0 0 2 2 2 2 2 1 1 2 2 2 0 2 1 0 2 0 2 2 2 2 1 1 2 1 1 0 1 2 2 2 2 1 2 2 1 1 2 0 1 1 1 2 2 2 2 0 1 2 2 2 2 2 2 2 2 0 2 2 2 1 1 1 2 1 2 1 2 2 2 1 2 1 1 2 1 1 2 1 1 1 2 2 0 2 2 1 2 2 2 2 2 2 2 1 2 2 2 2 2 1 2 2 1 1 2 2 2 2 2 2 2 2 1 1 2 1 1 2 2 0 2 2 2 2 2 2 1 1 1 2 2 2 2 0 2 2 2 2 2 2 1 1 1 2 1 2 1 2 1 1 1 2 2 2 0 2 2 0 0 2 0 1 1 1 1 2 2 2 1 1 1 2 2 2 1 0 1 1 1 2 0 2 2 2 2 1 2 1 2 2 2 1 2 2 1 2 2 2 2 0 0 1 0 2 0 0 2 1 1 2 1 2 1 0 0 2 0 2 0 2 2 0 0 1 1 1 1 1 0 0 1 0 2 1 2 2 2 2 1 1 2 1 1 1 2 2 1 2 2 2 2 1 1 1 2 2 1 2 2 2 1 1 0 2 1 2 1 1 0 2 0 1 2 2 2 1 1 0 1 1 0 2 1 2 1 1 2 2 2 1 2 2 2 1 2 2 2 2 2 2 2 2 2 1 1 1 1 1 1 2 2 1 1 2 2 2 2 1 2 0 1 1 1 2 2 2 2 2 2 1 1 2 1 2 2 2 2 2 2 2 2 2 2 1 1 2 2 2 1 0 1 1 2 2 1 0 2 2 1 2 2 2 2 1 1 1 0 1 2 1 2 1 1 1 2 2 1 2 2 0 2 2 2 2 2 1 2 2 1 2 2 2 2 1 2 1 1 2 1 2 1 1 2 1 2 2 1 2 0 2 2 1 1 2 2 2 2 2 0 2 2 1 1 2 2 1 1 1 1 2 1 2 2 1 1 2 2 1 1 1 1 2 1 1 2 2 2 2 2 2 1 1 1 2 1 1 0 2 1 2 2 1 2 1 1 1 2 1 2 1 2 1 2 1 1 2 2 1 1 2 1 2 1 1 1 1 1 2 1 1 1 1 1 1 1 1 1 1 1 1 2 2 1 1 2 1 2 2 2 2 1 1 1 2 2 2 1 1 2 2 1 2 1 1 0 2 2 2 2 2 2 2 1 1 1 2 1 2 2 1 2 1 1 2 2 1 1 1 1 2 2 0 1 2 2 1 1 2 1 1 2 1 2 2 2 2 1 2 1 1 2 1 2 1 2 2 2 2 2 2 2 1 2 2 2 1 1 2 2 2 1 2 2 2 2 2 1 2 2 2 2 2 2 2 2 2 2 2 2 1 1 1 2 1 1 0 2 2 2 2 2 2 2 2 2 2 2 2 0 2 1 1 1 1 2 1 2 2 1 2 2 2 2 2 2 2 2 1 1 2 1 0 0 2 0 2 1 1 1 1 1 2 2 1 2 2 2 2 2 1 2 0 2 2 2 2 1 2 2 2 2 1 1 2 1 2 2 0 2 2 2 2 1 1 2 1 1 0 2 2 2 1 1 1 1 1 2 2 2 2 2 2 2 0 2 2 2 2 1 1 1 2 1 2 1 2 2 1 2 1 2 0 1 1 1 2 2 2 2 0 1 2 1 1 1 1 2 1 2 2 2 1 1 1 0 1 2 2 1 1 1 2 2 2 1 1 2 1 0 2 1 1 2 0 2 2 2 2 2 0 1 2 2 1 2 1 2 2 1 2 1 0 1 2 2 1 0 2 2 2 1 1 1 1 2 2 1 1 0 2 2 1 2 1 1 2 2 0 2 1 2 2 2 1 1 2 1 2 1 2 2 2 0 1 2 2 2 0 0 1 2 2 2 2 2 2 2 2 2 2 2 2 2 0 2 2 0 2 0 2 2 0 0 0 2 2 0 2 0 2 2 2 0 0 2 2 2 2 2 2 2 2 2 2 2 2 2 2 0 2 0 2 2 2 0 2 0 2 2 0 2 2 2 2 2 2 2 2 2 2 2 0 2 2 2 2 0 2 2 2 2 0 0 0 2 2 2 2 0 2 2 2 0 2 2 0 2 2 2 0 0 0 1 1 1 2 1 1 1 1 2 1 2 2 1 1 0 2 0 1 2 2 2 1 1 2 2 0 0 2 2 2 2 1 2 2 1 2 1 2 1 1 1 1 1 1 1 1 2 1 2 2 2 1 2 2 2 1 1 0 2 2 1 1 1 1 1 2 1 1 1 1 1 2 2 2 1 2 2 1 0 2 2 1 2 2 0 2 2 2 2 2 2 2 2 2 1 2 0 0 0 2 1 1 1 1 2 2 2 1 1 1 1 2 1 1 2 1 2 2 1 1 2 2 2 0 2 0 1 1 2 1 1 1 1 2 2 1 1 1 1 2 1 1 2 2 2 0 2 0 2 2 2 2 0 2 2 2 2 2 2 2 2 0 0 0 2 2 2 0 2 2 2 2 2 2 2 2 2 2 2 2 2 2 0 0 2 2 0 2 2 0 2 2 2 2 2 2 0 0 2 2 2 2 2 2 2 2 2 2 2 0 2 0 0 2 2 2 0 2 2 2 2 2 2 2 2 0 2 2 0 0 2 2 2 2 2 2 2 2 2 2 2 2 0 0 0 2 2 2 2 2 2 2 2 2 2 2 2 2 2 0 2 2 2 2 2 2 2 0 2 2 2 2 2 2 2 2 2 2 2 2 2 2 2 2 1 1 0 2 1 1 2 2 2 2 2 2 2 2 1 2 2 1 1 1 1 1 2 1 2 2 2 2 2 2 2 0 1 1 2 2 1 1 1 1 2 2 2 1 1 2 2 2 2 1 0 1 1 2 1 2 2 2 1 2 2 2 1 2 2 2 1 2 1 0 2 2 1 1 2 2 2 1 2 1 2 2 2 2 2 1 1 2 2 1 2 2 2 2 1 2 2 2 2 2 2 2 2 1 2 2 2 2 1 1 1 1 1 2 2 2 1 2 1 2 1 2 1 1 1 1 0 0 0 1 1 1 2 0 1 2 1 2 2 1 2 1 1 1 2 1 2 2 2 2 2 1 2 2 1 2 2 1 2 2 2 2 2 2 1 0 1 2 2 2 2 2 1 2 1 2 2 2 2 1 1 1 2 1 1 1 2 1 1 2 2 1 1 1 2 2 1 1 1 2 2 2 2 1 2 2 2 2 2 1 1 2 2 2 1 2 2 1 1 1 1 2 1 2 2 2 1 1 1 2 2 2 2 2 1 2 2 0 2 2 1 2 2 0 1 1 2 2 2 2 1 2 2 2 2 2 2 2 1 2 2 1 1 2 2 2 1 2 2 2 2 2 1 0 2 2 2 1 1 1 1 2 2 2 0 0 2 1 2 1 1 1 2 1 2 2 0 1 2 1 2 1 2 2 1 1 2 2 2 2 1 2 0 2 0 2 2 0 1 2 1 2 1 0 2 2 2 1 2 1 2 1 1 2 2 2 2 1 2 2 1 2 1 2 1 1 2 1 1 0 2 0 1 2 1 2 1 1 1 2 1 1 2 2 1 2 2 1 2 1 2 2 1 1 2 2 2 2 2 1 1 2 2 2 2 1 0 2 2 2 1 1 2 2 2 1 2 1 1 2 2 2 1 2 2 2 2 2 1 2 2 2 0 2 2 2 2 2 2 1 2 1 2 1 0 0 1 2 1 1 1 1 1 2 1 2 2 2 1 1 1 1 1 1 1 2 2 1 1 2 1 2 2 2 1 0 1 2 0 2 1 2 2 2 0 2 1 2 1 2 2 1 1 2 2 2 1 2 1 1 1 0 2 1 1 1 1 1 1 2 1 1 2 2 1 1 2 1 2 1 1 2 2 0 2 1 1 2 2 2 0 2 1 1 1 1 1 2 2 1 1 2 2 2 2 2 2 2 2 2 2 2 2 2 2 2 1 1 0 2 1 2 1 1 1 2 2 1 2 1 2 1 2 2 2 2 2 2 2 1 0 1 1 0 2 2 2 2 2 2 2 2 2 2 2 1 2 2 0 0 2 2 1 1 2 2 2 2 2 2 2 1 1 1 1 1 1 1 2 1 2 1 1 1 1 2 0 1 2 2 2 2 1 1 2 1 2 1 2 2 1 1 1 1 1 1 1 2 2 2 1 2 1 1 1 1 1 2 1 2 1 1 1 0 1 1 1 1 2 2 1 1 1 0 0 2 2 2 2 2 0 2 1 1 1 1 2 2 1 1 1 0 1 1 2 2 0 1 2 2 1 2 2 2 2 2 2 2 2 2 0 2 2 1 2 1 1 1 2 2 2 2 2 1 2 2 1 1 2 2 2 1 1 1 2 2 2 1 1 1 2 2 1 2 0 1 1 2 1 1 2 2 2 2 2 2 2 2 2 2 2 0 2 1 1 0 2 2 2 2 1 1 1 2 2 1 2 2 1 1 2 2 2 1 2 1 0 1 1 0 2 2 1 2 2 2 2 2 2 0 1 2 0 2 2 2 2 1 2 0 1 1 2 2 2 1 2 0 1 2 2 2 0 1 2 2 2 2 1 2 1 2 0 1 1 2 1 0 1 2 2 2 2 1 0 1 1 2 2 2 2 2 1 1 2 1 1 1 0 2 0 2 2 1 1 2 2 0 2 0 0 1 2 2 2 1 1 2 1 1 2 2 2 1 2 2 1 2 1 2 2 0 0 2 1 2 2 1 1 2 1 2 2 1 2 1 1 2 1 1 1 2 1 2 2 2 2 1 2 2 1 2 2 2 2 2 2 1 1 1 1 2 2 1 1 2 1 2 1 0 2 1 2 1 2 1 1 2 2 1 2 2 2 2 1 1 2 2 2 1 1 2 2 1 1 0 1 1 1 1 2 1 1 2 1 2 2 2 1 1 1 2 1 2 2 2 1 2 2 2 1 2 2 2 2 2 1 2 2 1 2 2 1 2 2 2 2 2 2 2 1 2 1 2 2 2 1 1 2 1 2 2 0 2 2 2 0 0 1 2 2 2 2 0 1 0 0 0 1 0 2 2 1 1 2 2 2 1 0 2 1 1 0 1 1 2 2 2 2 1 2 2 2 2 2 2 0 1 1 0 2 2 2 1 1 1 2 1 1 1 2 2 2 1 2 1 1 1 2 2 2 2 0 2 2 0 1 2 1 0 2 2 2 1 2 1 1 2 1 2 2 1 1 2 2 2 1 2 2 2 1 2 1 2 1 0 1 2 2 1 1 1 2 2 2 2 2 0 0 1 2 2 1 2 2 2 2 2 1 1 1 1 1 1 1 1 1 1 1 2 2 2 1 1 2 2 2 0 1 2 2 1 1 1 1 2 1 2 1 1 1 1 2 2 1 1 1 1 2 2 1 2 2 2 1 2 1 2 1 2 2 0 1 1 1 2 2 1 2 1 1 2 2 2 1 2 2 1 1 1 0 1 1 1 0 2 2 1 2 1 1 2 1 2 1 2 1 1 2 1 1 0 1 1 2 0 0 1 2 2 1 1 0 1 1 2 2 2 2 2 2 1 1 0 1 1 2 2 2 2 1 1 2 2 1 2 1 2 1 1 2 2 2 1 2 2 2 2 0 2 2 0 2 2 2 2 2 2 1 0 2 2 2 2 2 2 0 0 2 2 2 2 2 0 0 2 2 2 0 2 2 2 2 2 2 2 2 2 0 2 2 2 2 2 2 2 2 0 2 2 0 2 0 2 2 2 2 2 2 2 2 2 2 2 2 2 2 2 0 2 2 1 1 1 1 1 2 1 1 2 2 2 1 2 2 1 1 1 2 1 2 2 1 1 1 1 1 1 2 2 2 2 2 0 2 2 2 2 2 2 2 2 0 2 2 2 2 2 2 2 2 0 2 2 2 2 2 2 0 0 2 2 2 2 2 2 2 2 2 2 2 2 2 2 2 2 2 2 2 2 2 2 2 2 2 0 2 2 2 2 2 2 2 0 2 2 2 2 2 2 0 2 2 2 2 2 2 2 0 2 2 2 0 2 2 2 2 2 2 0 0 0 0 2 0 2 2 2 2 2 2 2 2 2 2 2 2 2 2 2 2 2 2 2 2 2 0 2 2 2 2 2 2 2 2 2 0 2 2 2 2 2 2 2 2 0 2 2 2 2 2 0 2 2 0 2 0 0 2 2 2 0 2 2 2 2 2 2 2 2 2 0 2 2 2 2 2 2 2 2 2 2 2 2 2 2 2 2 1 1 1 2 2 2 2 2 2 2 1 2 2 2 2 1 2 2 1 1 1 2 1 1 1 2 1 1 1 1 2 1 2 1 1 2 2 2 2 1 1 1 1 1 1 1 1 1 2 1 2 1 1 2 2 1 2 2 2 2 1 1 1 1 1 2 1 1 2 2 2 1 2 1 2 1 2 1 1 1 2 1 2 2 2 2 2 2 2 2 2 2 2 2 2 1 1 2 2 2 2 1 2 2 2 2 1 1 2 2 2 1 0 1 2 1 2 2 1 1 2 2 2 2 2 2 1 1 2 1 1 2 1 2 1 1 2 2 2 1 2 1 1 1 1 2 2 2 2 2 2 2 2 2 2 2 2 2 2 2 2 2 2 2 2 1 2 1 1 1 1 1 1 1 1 2 2 2 1 1 2 2 2 1 1 1 1 1 1 2 1 1 1 2 1 1 1 2 1 2 2 2 1 2 2 2 1 1 1 1 2 1 0 2 0 0 2 0 2 1 0 1 2 2 2 2 2 2 1 2 2 2 1 2 1 1 0 2 0 0 0 0 2 2 1 1 2 2 1 1 2 1 1 1 2 2 1 1 1 1 1 1 2 2 2 2 1 2 1 1 2 0 1 1 1 1 1 2 1 1 0 1 2 1 1 1 2 2 2 2 1 1 2 2 2 1 1 2 1 2 1 1 2 1 1 2 2 2 2 2 2 1 2 1 2 0 2 2 2 2 2 2 0 2 2 2 2 2 2 2 2 2 2 0 2 2 2 0 2 0 2 2 2 2 2 2 1 1 2 1 1 2 1 1 1 1 0 1 1 2 1 1 2 1 2 2 2 1 1 1 1 1 1 2 2 1 2 1 2 2 2 2 1 1 2 1 2 1 2 2 1 1 2 2 2 0 2 1 2 2 2 1 1 1 1 1 2 1 1 2 2 1 1 1 1 1 1 2 1 2 1 1 1 1 2 2 1 2 1 1 2 2 1 0 1 0 1 2 0 2 2 2 2 2 2 1 2 2 2 2 2 1 2 2 2 1 2 2 1 2 2 2 0 0 2 0 1 2 2 2 2 2 1 0 1 2 1 2 1 2 1 2 1 2 1 2 2 1 1 2 2 2 2 2 2 1 1 1 1 2 1 2 0 1 2 1 2 2 2 2 2 2 2 1 2 2 1 2 2 1 0 2 2 2 2 0 2 2 2 1 2 1 2 1 1 2 2 1 2 1 2 1 1 2 2 0 2 0 0 2 1 1 2 1 2 1 1 1 1 1 1 0 1 1 0 2 0 1 2 1 1 1 2 1 1 0 2 1 1 1 1 1 1 0 2 1 2 2 1 2 2 2 2 1 2 2 2 1 1 2 0 2 2 2 2 1 1 2 1 2 2 2 2 2 0 1 2 2 1 2 2 2 2 1 1 2 1 2 1 1 2 0 2 2 2 2 2 0 2 2 0 2 2 1 1 1 1 2 1 2 2 1 1 2 1 2 2 1 2 1 1 2 1 0 1 1 1 1 1 1 2 2 2 1 1 2 2 1 1 1 2 2 2 2 0 2 2 1 2 2 2 1 2 0 1 2 2 1 1 1 2 2 1 2 1 1 2 1 1 1 1 0 2 2 1 1 2 1 0 2 2 1 2 0 1 1 2 2 2 1 0 2 0 2 0 2 2 0 2 2 0 2 2 2 2 2 0 2 2 2 2 2 2 2 2 2 2 2 0 1 2 1 2 1 2 2 2 0 2 1 2 2 1 1 2 1 1 1 1 1 2 2 2 2 2 1 2 2 2 1 2 2 2 2 0 0 2 1 1 1 0 2 1 1 1 1 0 1 1 2 0 2 0 1 2 1 1 1 1 2 2 1 1 0 2 1 0 1 1 1 1 2 2 1 1 1 2 1 2 2 2 0 1 2 2 2 1 0 1 2 2 2 1 1 2 2 2 2 1 2 0 2 0 0 2 0 1 2 0 1 2 2 2 1 1 2 2 0 2 2 2 1 1 1 1 1 2 0 0 0 0 0 2 1 1 1 1 1 1 2 1 2 1 1 1 2 2 1 1 1 1 1 1 2 2 1 1 2 1 2 1 1 0 1 1 1 2 2 2 2 0 2 0 1 2 1 0 1 0 1 1 1 2 2 2 1 1 0 1 1 1 1 2 2 1 2 0 1 2 2 2 2 2 2 2 2 2 2 0 2 1 2 2 1 1 2 1 0 0 0 0 0 2 1 2 2 2 2 2 2 2 2 2 2 2 2 2 2 2 2 2 2 2 2 1 1 2 2 1 2 2 2 2 1 1 2 2 2 2 2 2 2 2 2 2 2 2 2 1 1 2 2 2 2 1 2 1 1 2 2 2 2 1 1 2 2 2 1 2 2 1 1 1 2 1 1 1 1 2 2 1 2 1 2 1 2 2 2 2 2 2 2 1 2 1 2 1 2 2 2 1 0 1 1 2 2 1 2 2 1 0 0 1 1 2 1 2 2 2 2 1 1 1 1 0 2 1 1 1 1 1 1 1 1 1 0 0 1 2 1 0 1 2 1 2 2 1 1 2 2 1 1 2 1 2 2 2 2 2 2 1 2 2 2 2 1 1 1 2 2 2 2 2 2 2 2 2 1 2 1 1 1 1 2 2 2 2 2 1 2 2 2 1 1 1 1 2 2 1 2 2 2 2 2 2 1 1 1 1 1 1 0 2 2 1 2 1 1 1 1 1 2 2 2 2 2 2 2 2 1 2 1 1 1 1 1 1 1 1 1 1 2 2 2 2 2 1 1 1 0 1 1 0 2 1 2 2 1 1 1 1 2 1 2 2 2 0 2 2 0 2 2 2 2 2 2 2 2 2 2 1 2 1 1 1 2 2 2 2 2 2 2 0 2 2 2 2 0 0 2 2 2 2 2 0 2 1 1 2 2 1 1 2 1 2 1 1 1 2 2 1 1 2 2 2 2 2 2 1 2 0 2 2 1 1 1 1 0 2 1 1 1 0 2 2 1 1 2 2 2 2 2 1 2 2 2 1 2 1 1 1 1 2 2 0 1 1 1 0 0 0 0 0 2 2 2 2 1 1 2 2 2 2 2 2 1 2 2 1 1 2 1 1 1 2 2 1 2 1 2 2 2 1 1 1 1 2 2 2 2 1 2 2 2 2 1 2 2 2 2 2 2 1 2 1 1 1 2 1 1 2 2 2 2 2 2 2 2 2 1 2 2 2 1 1 2 0 2 1 2 2 2 1 0 1 2 2 2 1 1 2 2 2 2 1 2 2 1 1 2 2 1 1 2 2 2 1 1 2 0 2 2 0 2 2 2 2 2 2 2 1 2 2 1 1 1 2 2 2 2 2 0 1 1 1 1 1 1 1 2 1 2 2 1 1 2 1 1 2 2 1 1 2 1 1 2 2 1 1 1 1 2 0 2 1 2 2 2 1 1 1 1 2 1 2 2 2 1 1 1 1 2 2 2 2 2 2 2 2 2 2 0 2 2 2 2 2 2 2 1 1 2 2 0 1 2 2 2 2 2 2 1 1 2 2 1 1 2 2 2 2 1 1 2 2 1 1 1 1 1 1 1 1 1 1 2 1 2 1 2 2 2 2 1 2 2 2 2 1 2 0 2 2 1 2 1 2 1 2 2 0 0 0 1 0 2 2 2 1 2 1 1 2 1 2 2 1 1 2 2 2 2 2 1 1 2 1 2 2 2 1 1 2 2 2 1 2 1 2 0 2 2 2 2 1 2 2 2 2 1 1 2 2 2 1 1 1 1 2 1 1 1 0 2 1 2 2 2 1 1 1 1 1 2 1 0 2 1 1 1 2 1 1 2 1 2 2 2 1 2 2 1 2 1 2 2 1 2 2 2 2 2 1 1 2 2 1 1 1 1 1 2 2 2 2 2 2 1 2 1 2 2 2 2 2 2 2 1 2 2 2 1 1 1 2 1 2 1 1 2 2 2 2 1 1 1 1 1 2 1 2 1 1 1 2 2 1 2 1 2 2 2 1 1 2 2 1 1 1 1 1 1 1 2 2 2 2 1 2 1 2 2 2 2 1 1 1 1 2 0 0 1 1 2 1 2 1 1 2 2 2 1 1 1 2 2 1 1 2 2 1 1 2 1 2 2 2 1 1 2 2 1 1 1 1 1 0 2 1 1 1 1 2 2 2 2 1 1 2 2 1 1 1 2 2 1 1 2 0 0 1 2 2 1 1 1 1 2 1 1 1 1 2 2 1 2 1 1 2 1 0 2 2 2 2 1 1 2 2 2 1 1 2 2 1 2 2 1 2 2 2 1 2 2 1 1 2 2 1 0 2 2 2 1 2 2 1 2 1 1 2 2 2 0 0 0 2 2 2 2 2 2 1 2 0 2 2 1 1 2 2 2 2 2 1 0 2 0 2 2 1 1 2 1 2 0 1 0 2 2 1 1 2 1 2 2 2 2 1 2 2 2 2 2 1 2 2 2 2 2 1 1 1 1 1 2 1 2 2 1 2 2 1 2 1 2 2 2 1 2 2 1 1 2 2 0 2 1 1 1 1 2 2 2 1 2 2 2 2 2 1 1 2 2 1 2 1 1 1 2 1 2 2 1 1 1 1 2 2 0 0 2 2 2 2 2 2 1 2 1 2 2 2 1 2 1 0 1 2 2 1 2 1 1 2 1 1 1 1 2 0 2 1 2 2 2 2 2 2 1 1 1 2 1 2 2 2 2 2 2 2 0 2 2 1 2 0 1 2 2 2 0 2 0 2 2 2 2 2 0 0 2 2 2 2 2 2 2 0 0 0 2 2 2 2 2 1 2 2 2 2 1 2 2 1 2 0 0 1 1 1 1 1 2 2 2 2 2 2 1 1 1 1 0 2 2 1 1 1 1 0 2 0 1 1 1 2 2 1 1 2 1 1 1 1 1 2 1 1 1 2 2 2 1 2 1 2 2 2 2 2 2 1 2 0 2 2 1 1 1 2 0 1 1 1 1 1 2 1 2 1 1 2 2 1 2 2 1 1 2 2 1 1 1 2 2 1 1 2 2 1 1 0 2 2 1 1 2 2 2 2 1 1 1 2 1 1 1 1 2 1 2 2 2 2 2 1 1 1 2 1 2 2 2 2 2 1 0 2 2 2 2 2 1 2 1 0 2 2 1 2 2 1 2 2 2 2 2 2 1 2 2 1 2 1 1 0 2 2 0 2 2 2 0 2 0 1 2 1 1 2 1 1 2 1 1 2 1 2 1 2 2 2 2 2 1 1 1 1 0 2 1 2 2 2 2 1 1 0 1 1 1 2 1 2 1 2 2 2 1 2 2 2 2 0 0 2 2 0 2 2 1 1 1 1 2 1 0 2 2 2 2 1 2 1 1 2 1 2 2 1 1 1 2 1 1 1 1 1 1 2 2 1 2 2 2 2 1 2 2 2 0 2 2 2 1 2 1 1 2 0 0 0 2 2 2 2 2 2 2 2 1 1 2 1 2 1 1 1 2 1 2 2 2 1 1 1 2 1 0 1 2 1 1 2 1 2 2 2 2 2 2 2 0 2 2 1 2 2 1 1 2 2 2 2 2 2 2 2 1 1 2 2 1 1 1 2 2 2 2 1 2 1 2 2 2 0 0 2 2 2 1 2 1 1 1 1 1 1 2 1 2 1 1 1 2 1 0 2 2 1 1 1 0 2 2 2 1 1 1 1 1 2 2 1 1 2 1 2 2 1 2 2 1 2 2 2 1 1 1 2 2 2 1 2 2 2 1 1 2 1 2 1 2 1 1 1 1 1 2 2 0 1 2 2 2 2 1 1 2 2 2 1 2 1 1 2 2 2 0 1 2 1 0 1 0 2 0 1 2 0 2 1 2 2 0 0 2 1 1 2 2 1 0 2 1 1 1 1 2 2 1 2 2 2 1 1 1 1 1 1 2 2 2 2 1 1 2 2 2 2 2 2 2 1 2 2 1 1 2 2 1 0 2 1 1 1 2 2 2 1 1 2 2 1 1 1 2 2 1 1 2 0 2 2 2 2 2 1 2 1 1 2 2 1 2 1 2 1 2 2 1 1 2 2 0 0 2 0 2 2 2 0 2 2 1 2 1 1 1 1 1 0 2 1 1 1 2 1 2 1 2 2 2 0 0 2 1 0 0 2 2 2 1 2 1 2 1 2 2 2 1 2 2 0 1 1 1 1 1 2 2 2 1 1 1 2 2 1 2 2 2 1 1 2 2 1 1 1 1 1 2 2 1 1 2 2 2 2 1 0 1 1 1 2 2 2 2 2 1 1 1 1 2 1 1 1 1 2 0 2 2 2 1 2 1 1 1 2 2 2 2 2 2 2 2 2 2 2 2 2 2 2 1 2 2 1 2 2 2 2 2 2 1 1 1 2 1 0 2 1 1 1 0 1 2 2 1 1 2 1 1 2 1 1 1 0 2 2 0 0 2 2 1 2 2 2 2 2 2 2 2 2 1 1 1 2 1 2 2 1 2 2 2 1 2 1 2 2 2 1 1 1 2 2 1 1 1 1 1 1 2 2 1 1 1 1 2 1 1 1 2 2 1 2 1 0 1 1 1 2 1 1 2 2 1 1 2 2 2 1 1 2 2 2 1 2 2 1 1 1 2 2 0 1 2 2 1 2 1 2 2 1 2 1 2 2 1 2 2 2 1 2 0 2 2 2 2 2 2 2 1 2 2 2 2 2 2 2 2 2 2 1 1 2 1 1 1 1 2 1 1 2 2 2 1 1 2 2 2 2 2 2 0 2 1 1 1 2 2 0 2 2 2 1 2 2 2 1 2 2 2 2 1 1 1 2 1 1 1 1 1 2 1 2 2 2 1 1 0 1 0 2 2 2 2 2 2 2 2 2 2 2 1 1 1 2 1 2 1 2 2 1 1 1 1 2 1 2 1 2 2 2 1 2 1 2 2 2 1 2 1 2 1 1 2 2 1 2 2 1 2 1 2 2 2 0 1 2 2 2 2 2 1 2 1 2 2 1 1 1 2 2 1 2 2 2 1 2 2 2 2 2 2 1 1 2 1 1 1 1 1 1 1 2 2 1 2 1 0 2 2 2 1 1 1 0 2 1 1 2 2 2 2 2 2 1 1 2 1 2 2 2 0 2 1 1 2 1 1 2 1 2 2 2 2 1 2 2 1 2 2 2 0 2 1 2 1 2 2 2 1 2 1 2 1 1 1 1 2 1 2 2 2 1 1 1 2 2 1 2 1 1 1 2 1 2 1 2 1 2 2 0 2 2 0 1 2 1 1 1 1 2 2 2 2 2 2 1 2 1 2 2 2 2 2 2 2 1 1 1 2 2 2 1 2 1 2 1 2 2 2 2 2 1 1 2 2 2 1 2 1 2 1 1 1 2 0 2 1 2 2 1 1 1 2 2 2 2 1 2 2 0 2 1 1 1 2 1 2 2 2 2 2 1 1 1 1 2 2 1 2 2 2 2 2 1 1 2 2 1 2 2 2 2 1 2 1 2 1 2 2 1 1 1 2 1 1 2 1 1 2 1 1 2 2 2 2 2 2 2 1 1 2 2 1 0 2 2 1 1 1 2 2 0 2 1 1 1 2 1 1 2 2 2 2 2 1 1 2 1 2 2 2 2 2 2 2 1 2 1 2 2 1 1 2 2 2 2 2 0 2 2 2 2 2 2 2 2 2 2 2 2 2 2 2 2 2 2 2 2 0 0 2 2 2 2 2 0 0 2 2 2 0 0 2 2 0 2 0 2 2 0 2 2 2 2 2 2 2 2 2 2 2 2 2 2 2 2 2 2 2 2 2 2 0 2 2 0 0 2 2 0 0 2 2 2 2 2 2 2 2 2 2 2 2 2 2 2 2 2 2 0 2 2 0 2 2 2 2 2 2 2 2 2 2 2 2 2 2 0 2 2 2 2 2 0 2 0 2 2 2 2 2 2 0 2 2 0 2 2 2 2 2 0 2 2 2 2 2 2 2 0 2 2 2 2 2 2 2 2 0 2 0 2 2 2 2 2 2 2 0 2 2 2 2 0 2 2 2 2 2 2 2 2 2 2 2 2 1 2 2 1 1 1 2 2 1 2 1 1 1 2 2 2 2 2 1 1 1 1 1 1 1 2 2 1 2 2 2 2 0 2 1 1 2 1 2 1 1 1 1 1 1 1 1 2 2 1 0 2 2 2 2 2 2 1 1 0 2 1 2 2 0 0 2 2 2 2 2 1 2 2 2 2 2 2 2 1 1 2 2 2 1 2 2 0 2 2 2 1 1 0 2 1 2 1 1 2 2 2 1 0 1 2 1 2 2 2 2 1 1 1 1 2 1 2 1 1 1 1 1 1 1 0 0 1 1 2 2 2 2 1 2 2 2 2 2 0 0 2 2 1 2 2 2 1 1 2 1 2 1 0 2 2 1 2 2 1 0 2 2 2 2 1 2 0 2 2 2 2 2 0 2 2 2 1 2 2 1 1 1 2 1 2 1 1 1 2 2 1 1 1 2 2 2 2 2 2 2 2 2 2 1 2 2 2 1 2 2 2 2 2 2 2 2 2 2 2 2 1 2 2 0 0 2 2 2 1 2 2 1 1 1 1 1 1 1 2 2 2 1 1 2 2 1 1 1 2 1 0 1 2 1 1 2 1 2 2 2 2 1 2 2 2 1 1 1 1 2 2 2 2 2 1 1 1 1 2 2 1 1 1 2 2 1 1 2 1 2 1 2 2 2 2 2 2 2 2 1 1 1 1 1 1 1 1 1 2 1 2 1 2 2 1 2 1 0 2 2 1 1 1 2 1 1 2 1 1 1 2 2 2 2 2 2 1 2 2 2 1 2 2 1 1 2 2 2 0 2 2 2 2 2 2 2 2 2 1 2 2 2 2 2 2 2 2 0 2 2 0 1 1 1 1 1 1 2 1 2 2 2 1 1 1 2 1 1 1 2 1 2 2 0 2 2 1 2 2 2 2 2 2 2 2 2 2 0 1 2 2 2 1 1 2 2 2 2 2 2 2 0 0 1 2 2 2 2 2 2 1 2 1 2 2 2 2 2 1 1 2 1 2 2 1 2 2 2 1 2 1 1 1 1 1 1 1 2 2 1 1 2 1 1 1 2 1 1 2 1 2 1 2 1 2 2 2 2 1 1 2 1 2 2 2 2 2 1 2 1 2 0 2 2 2 2 2 0 1 2 2 2 0 2 2 2 0 2 0 2 1 2 1 2 2 2 1 1 2 2 1 2 1 2 2 1 2 2 1 1 1 1 2 1 2 1 1 2 0 0 2 2 1 2 0 2 0 2 2 2 2 2 2 0 1 1 1 2 2 2 2 0 2 2 2 2 2 2 2 2 2 0 0 1 2 1 2 2 1 1 2 1 1 1 2 2 2 2 2 2 2 2 1 1 1 2 2 2 1 2 2 0 1 0 2 2 1 2 2 2 2 1 1 2 1 1 1 1 2 2 2 1 1 1 2 2 1 1 2 2 2 0 2 2 2 2 1 1 2 2 2 2 2 2 0 1 2 1 1 1 0 2 1 2 2 2 2 2 2 2 2 2 1 1 2 1 2 1 1 1 2 2 2 1 1 1 1 2 2 1 2 0 1 1 1 1 2 2 2 1 1 2 2 2 1 1 1 2 1 2 1 1 2 2 1 1 1 2 1 1 2 0 0 1 2 2 2 1 1 0 1 1 2 2 2 1 1 1 2 1 1 1 2 1 2 1 2 2 1 1 1 1 2 2 1 2 0 1 2 1 2 1 1 2 2 2 0 1 2 2 2 0 1 1 2 2 1 2 2 2 2 1 1 1 1 1 0 2 1 2 1 2 2 2 1 1 2 1 2 1 0 1 2 2 2 2 2 1 2 1 0 2 2 0 1 1 1 1 1 0 0 2 0 2 2 2 1 1 2 1 1 2 1 2 1 2 1 1 2 2 2 2 1 0 0 1 0 1 0 2 0 2 1 2 2 1 1 2 1 1 1 1 1 2 1 1 0 1 2 2 2 2 2 2 2 2 1 2 2 1 2 1 2 2 1 1 1 1 1 1 2 2 1 2 1 2 1 2 2 2 1 2 1 1 1 2 1 1 2 1 2 2 2 2 1 1 1 0 2 2 2 0 2 2 0 1 1 1 1 2 2 2 1 1 2 2 1 2 1 0 1 1 1 0 0 1 1 1 2 2 1 0 2 2 0 2 2 0 2 2 2 1 1 0 1 1 2 2 2 2 1 2 1 1 2 1 2 2 2 2 1 2 1 2 1 2 2 2 2 2 2 2 2 2 1 2 2 2 1 1 2 1 2 0 1 2 2 2 2 2 2 1 2 1 1 2 1 1 1 2 2 2 2 1 2 2 2 1 2 1 1 1 1 1 1 1 1 1 1 2 2 0 2 2 2 1 2 1 2 2 2 2 1 2 2 2 2 2 2 1 0 1 1 1 2 1 1 1 2 1 1 2 1 1 2 2 2 1 1 1 2 1 2 2 1 1 2 1 1 2 1 2 2 1 2 1 2 1 1 2 2 2 2 2 0 0 1 1 1 1 1 2 0 1 2 2 1 1 2 1 2 2 2 2 1 1 1 2 1 1 1 1 1 1 2 0 2 1 1 1 2 2 2 2 1 2 2 2 1 2 1 2 2 2 2 1 2 2 1 2 2 2 1 1 2 2 1 2 1 1 1 1 1 2 2 0 2 2 2 2 1 2 2 0 2 0 2 2 2 1 1 2 2 2 2 2 2 2 2 0 2 2 1 1 2 2 1 0 2 2 2 0 0 1 2 1 2 2 1 0 1 1 2 1 2 2 1 2 0 1 2 2 1 2 2 1 1 1 1 2 2 2 2 1 2 2 1 2 1 2 2 1 1 1 2 1 1 1 1 2 2 0 2 2 1 2 2 2 2 2 1 2 1 1 2 2 2 2 2 2 1 2 2 1 2 2 1 2 2 2 1 1 1 1 2 2 2 1 2 1 1 2 2 2 1 2 2 1 1 2 1 2 2 1 0 2 2 2 1 2 2 1 1 1 1 1 1 1 2 2 2 2 1 2 1 2 1 2 2 1 1 2 2 2 1 2 2 2 1 2 2 2 2 1 2 2 2 2 2 1 1 1 2 0 1 1 0 2 1 2 1 2 2 2 2 1 1 1 2 2 2 2 2 1 2 0 2 0 2 1 2 2 1 2 1 2 1 0 1 2 0 2 1 1 1 2 2 2 2 2 1 2 2 2 0 2 2 2 2 0 2 2 1 1 2 2 2 2 2 2 1 0 0 2 1 1 1 2 2 2 2 1 2 1 2 2 1 1 0 2 2 2 2 2 0 2 1 2 2 1 1 0 2 1 2 2 1 2 1 0 2 1 1 1 1 2 1 1 2 2 1 2 1 2 2 1 2 2 2 2 2 1 1 2 0 2 2 0 1 1 2 2 1 1 2 2 2 2 2 1 1 1 1 2 1 2 2 2 0 2 2 2 2 2 2 2 2 2 1 2 2 1 2 2 2 2 2 2 0 2 2 2 1 2 1 1 1 1 2 2 0 1 0 2 2 0 2 2 2 0 2 2 1 2 1 2 2 2 2 2 2 1 2 2 1 2 1 1 2 2 2 2 0 1 2 1 2 2 2 2 2 2 2 2 2 1 2 1 2 1 1 1 2 1 2 2 2 1 2 1 2 2 2 2 2 2 2 1 2 1 1 0 0 1 2 2 2 2 2 1 2 1 1 1 1 2 0 1 2 1 2 2 1 1 2 1 1 0 2 1 1 2 0 2 2 2 2 2 0 0 1 2 1 1 1 1 2 1 1 0 1 1 1 1 2 2 2 1 1 2 0 0 2 2 1 1 1 2 1 1 2 2 2 2 2 1 1 1 1 2 2 1 2 2 2 2 1 2 2 2 2 2 2 2 2 2 1 0 2 2 2 2 1 1 2 2 2 2 1 2 0 2 1 1 2 1 1 2 1 2 1 2 2 1 2 1 1 1 2 2 2 2 2 2 0 0 2 2 1 2 1 1 2 1 2 1 1 2 2 0 2 2 1 2 2 2 2 1 1 2 1 2 2 2 2 2 2 2 1 1 1 2 2 2 2 1 0 2 0 1 0 2 1 2 1 2 2 2 1 0 0 1 1 1 1 2 2 1 1 2 1 2 1 2 2 1 1 2 2 2 2 1 2 2 1 2 2 0 2 2 2 2 2 0 2 2 1 1 1 1 1 1 1 2 2 1 1 2 2 1 1 1 1 1 0 1 1 1 2 2 2 1 2 2 1 2 2 2 2 2 2 2 2 2 2 2 1 1 2 2 1 1 2 1 2 1 2 1 2 2 2 2 2 1 1 2 2 2 1 1 2 1 2 1 1 1 1 1 2 2 2 2 2 2 2 2 1 1 2 1 2 1 1 1 1 1 1 1 1 2 1 2 1 1 2 1 2 1 2 1 2 2 1 2 2 1 0 2 1 2 1 2 2 2 2 2 2 2 2 1 1 1 2 2 2 1 1 2 2 2 2 2 1 2 1 2 1 2 2 1 2 0 2 2 1 1 1 2 2 2 1 2 0 2 2 1 1 1 2 2 2 2 2 2 1 2 1 1 1 1 2 2 2 2 2 2 2 2 1 1 1 2 2 1 1 2 1 2 1 1 2 2 1 2 2 2 2 2 1 1 1 2 2 2 0 2 2 2 2 2 2 2 2 1 2 0 1 2 0 1 2 0 2 1 0 2 2 1 1 1 1 1 2 0 2 2 1 2 2 1 1 1 0 2 0 2 2 0 1 2 1 1 1 2 2 2 2 1 2 2 2 1 2 2 2 2 2 1 0 1 1 2 2 1 2 1 2 2 2 2 1 2 2 2 1 1 1 2 1 2 1 2 2 2 2 2 2 2 2 2 2 2 1 1 1 2 2 1 2 1 1 1 2 2 1 2 1 1 2 2 2 2 2 2 1 1 1 1 1 1 1 1 2 2 2 2 1 1 2 2 1 1 1 2 1 2 2 1 1 2 1 0 2 0 2 1 1 2 1 2 1 2 2 1 2 2 2 0 0 2 2 2 2 1 2 1 2 1 2 1 1 1 1 1 1 1 2 1 1 1 1 1 0 1 1 1 1 2 1 1 1 2 1 1 1 1 1 2 2 2 2 2 2 1 2 1 1 1 1 2 1 2 0 1 1 1 0 2 2 1 1 1 2 2 2 0 1 1 2 2 1 1 2 1 1 0 1 1 2 2 2 2 2 1 2 2 2 1 2 2 0 2 2 2 2 2 1 0 2 2 2 1 2 2 1 1 2 1 1 2 1 1 2 2 2 1 2 1 1 1 2 1 2 1 2 2 2 1 1 2 2 1 1 2 1 1 2 1 2 1 1 1 2 2 1 2 2 1 2 2 2 0 2 1 0 2 0 2 1 1 1 2 2 2 1 1 2 1 1 2 2 1 2 2 2 0 2 1 1 2 2 1 1 0 1 1 1 2 1 2 2 1 2 2 1 1 1 2 1 2 2 2 2 1 2 2 1 2 1 1 1 2 2 2 2 2 2 2 1 1 2 2 2 1 1 2 1 2 1 2 2 1 0 0 1 1 1 1 1 2 2 2 2 2 1 1 1 2 2 2 1 2 1 1 2 0 2 2 1 0 0 2 1 1 1 2 2 2 2 2 1 2 0 2 0 2 1 1 1 1 2 0 2 2 2 2 2 2 2 2 2 2 2 2 1 2 0 2 2 1 0 2 2 1 1 2 2 2 1 2 1 1 2 2 2 2 0 2 2 0 2 2 2 2 2 0 2 2 2 2 0 2 2 0 2 2 2 2 1 2 2 2 2 1 2 2 1 2 2 2 1 2 1 1 1 2 1 2 2 2 2 2 2 2 1 2 2 2 2 2 2 2 2 1 1 2 2 2 2 2 2 1 2 1 1 2 2 2 1 1 2 2 0 2 2 2 1 1 1 1 1 1 1 1 2 2 1 2 1 1 1 2 1 2 2 1 1 1 1 1 0 0 0 2 2 2 1 2 2 2 2 2 2 2 1 1 2 0 2 1 2 2 2 2 2 2 1 2 2 1 1 2 1 0 2 2 2 2 1 2 1 2 2 1 2 2 2 1 1 2 2 2 2 2 1 0 2 2 0 2 2 1 1 1 2 2 2 2 2 1 0 1 2 1 2 1 1 2 1 1 1 1 2 0 0 2 2 1 2 1 1 2 0 2 2 1 1 2 2 2 1 1 1 1 2 1 2 2 1 2 0 2 1 1 1 1 2 1 1 2 2 1 1 0 2 2 1 2 2 2 2 1 1 1 1 2 2 2 2 2 2 1 2 1 1 2 2 2 2 1 0 1 1 1 2 2 2 2 2 0 2 1 2 2 2 1 1 2 0 2 1 1 0 2 1 1 2 0 1 2 2 2 2 2 2 2 2 2 2 2 1 1 1 1 2 2 2 2 2 2 1 1 2 2 2 2 2 2 2 1 2 2 2 0 2 0 2 2 2 2 2 2 2 1 1 1 2 1 1 1 0 2 0 2 1 2 2 2 2 2 2 2 2 2 2 2 0 2 1 2 2 1 1 1 1 1 1 1 2 2 1 1 1 2 1 2 2 1 2 2 2 1 0 1 1 2 2 1 1 0 2 2 2 1 2 2 1 2 1 1 2 1 0 2 1 2 2 2 2 0 2 1 2 2 2 2 1 2 0 2 2 2 1 2 2 1 2 1 2 2 2 2 1 2 2 2 1 1 2 1 1 2 2 0 1 1 2 2 1 2 2 2 1 2 1 2 0 2 2 2 1 1 2 2 1 1 2 1 2 1 2 2 2 2 1 2 2 2 2 2 2 2 2 1 2 2 1 1 1 2 2 2 2 2 2 2 1 1 2 1 1 2 2 1 1 2 2 2 1 1 1 2 1 2 2 2 1 2 1 1 2 1 1 1 2 1 1 1 2 1 1 1 1 2 2 0 1 2 2 1 2 2 1 2 2 2 2 2 2 2 1 2 2 1 1 2 1 1 2 1 2 2 0 2 2 2 2 2 1 2 2 2 2 2 1 2 0 0 1 0 0 2 2 2 1 0 0 1 2 1 2 2 1 1 0 1 2 2 2 1 2 1 1 1 0 2 2 1 1 2 2 2 1 2 2 1 0 2 2 0 0 2 1 1 2 2 2 1 1 1 2 1 1 2 1 1 1 0 0 2 1 2 2 2 1 1 1 2 2 2 1 1 2 1 1 2 2 2 2 2 0 0 2 0 0 1 2 2 1 1 1 2 2 2 2 2 2 2 2 2 2 2 2 2 1 2 1 2 2 2 2 2 2 2 2 0 2 1 2 1 1 2 2 2 2 1 1 2 2 2 2 2 1 2 2 2 2 2 2 1 0 2 2 0 2 2 0 1 2 1 2 1 2 0 1 2 0 1 1 1 1 1 0 0 2 1 0 2 2 1 2 1 2 1 1 2 1 1 2 1 1 2 2 2 2 1 1 1 2 1 2 1 0 2 1 2 2 2 1 2 1 1 1 2 1 2 2 1 1 2 2 1 1 1 2 1 2 2 2 2 2 2 2 2 2 2 1 2 0 2 1 0 2 2 1 2 1 1 2 2 2 2 2 1 2 2 1 1 2 2 1 1 2 2 2 1 1 1 1 2 1 1 2 2 1 1 2 1 2 2 2 1 0 1 2 1 2 2 1 2 1 2 2 2 2 1 2 1 1 1 1 2 1 2 1 2 2 1 1 1 1 1 2 2 2 2 2 2 2 2 2 2 1 1 2 0 1 1 2 2 1 1 1 1 1 2 1 2 1 2 2 2 2 2 2 2 2 1 2 1 2 1 0 2 1 2 1 1 2 2 2 2 2 2 2 2 1 1 2 0 2 0 1 2 2 1 0 2 2 1 2 2 2 0 2 2 0 2 0 2 1 1 2 2 1 2 1 2 2 0 2 1 2 2 2 2 2 2 1 1 2 2 0 1 1 1 1 1 1 2 2 0 2 1 1 1 1 1 1 1 1 2 1 1 1 2 2 2 2 1 1 0 1 2 2 1 2 1 1 2 1 0 1 2 1 0 2 2 0 1 2 1 2 1 1 2 2 1 2 1 2 2 2 0 2 2 2 1 1 2 2 1 1 2 0 1 2 2 1 2 2 2 2 2 1 1 2 2 1 2 1 1 2 2 2 2 1 1 1 2 1 1 1 2 2 2 1 1 1 1 2 1 2 1 2 2 1 2 1 1 0 1 1 2 1 2 2 2 1 1 1 2 1 2 2 1 2 1 1 1 1 2 2 2 2 2 0 0 0 2 2 2 2 1 1 1 1 2 2 1 0 1 0 1 0 0 1 2 1 1 1 2 2 0 2 0 1 2 2 2 2 1 1 1 2 1 0 1 2 2 1 1 2 2 2 1 2 2 2 2 2 1 2 0 1 2 2 2 2 0 2 2 2 2 2 0 0 2 2 2 2 0 2 2 2 1 2 1 1 1 1 2 0 2 0 1 1 2 2 2 2 2 2 2 2 1 1 2 1 1 1 2 1 0 1 1 1 2 1 1 2 0 0 0 2 2 2 1 2 1 1 1 1 1 2 2 1 0 1 1 2 1 1 1 2 1 1 2 2 1 2 2 2 2 2 0 2 2 0 2 1 2 1 1 0 2 0 1 1 2 2 2 2 2 2 2 1 1 2 1 2 2 2 2 1 2 1 2 2 2 1 2 2 2 2 1 2 2 1 1 2 1 2 2 1 1 2 2 2 2 2 2 2 2 2 2 2 2 2 2 2 2 0 1 1 2 1 2 2 1 2 2 1 1 2 1 1 0 2 1 2 2 1 2 2 2 1 2 2 1 2 2 2 1 1 2 2 2 2 1 2 1 1 0 1 1 1 2 2 2 1 1 0 0 2 2 1 2 2 0 1 0 0 1 1 1 1 1 2 2 1 1 1 2 2 2 1 2 2 1 1 1 2 2 2 2 0 0 2 0 0 1 1 2 1 2 2 2 1 1 1 2 1 1 1 2 1 2 2 1 2 1 2 0 1 2 1 1 1 1 1 1 2 2 1 2 2 1 1 0 2 2 1 2 0 2 1 1 2 1 2 1 1 1 1 1 0 0 2 2 2 2 2 2 1 1 1 2 0 0 1 1 2 2 1 1 2 2 2 2 0 1 1 2 2 0 2 2 1 1 2 2 0 2 2 2 2 1 1 1 1 2 1 1 1 2 2 2 2 2 2 2 2 2 0 0 0 0 2 0 0 2 2 2 0 1 2 0 2 1 1 2 1 2 2 2 0 2 1 2 2 1 1 2 2 2 2 2 1 2 0 2 2 2 2 1 2 2 2 2 1 1 1 1 1 1 1 2 1 2 2 2 1 1 2 2 2 1 2 2 1 2 2 2 2 2 2 1 2 2 2 2 2 2 2 2 2 2 2 2 2 2 2 2 2 2 2 2 1 2 1 1 2 2 2 2 2 1 2 1 1 2 1 1 2 2 1 1 2 2 2 2 0 2 1 2 1 2 2 1 2 1 1 2 1 1 2 2 2 1 1 0 2 2 2 2 0 2 0 2 2 2 2 1 2 2 2 2 2 1 1 2 2 1 1 1 1 1 1 1 2 0 2 2 2 2 2 1 1 0 2 2 1 2 0 2 1 2 0 1 1 2 1 2 2 2 1 1 2 0 2 2 2 2 1 2 1 2 1 2 1 2 2 0 0 1 1 2 2 1 2 1 2 1 2 1 1 1 2 2 1 2 1 2 2 1 2 2 1 2 2 2 2 2 2 2 1 1 2 1 1 1 1 0 1 1 2 1 1 1 1 1 2 1 1 2 2 2 2 1 1 1 1 2 0 1 2 2 2 2 2 2 2 2 1 1 0 1 2 0 2 2 2 0 1 1 2 2 1 2 1 2 2 1 2 2 1 2 2 2 2 2 1 1 2 2 2 2 2 2 2 1 1 1 2 2 1 2 1 2 1 1 2 1 0 1 2 2 2 2 1 2 1 1 2 1 2 2 2 1 1 2 1 1 1 2 2 1 1 1 1 2 2 1 1 2 1 2 2 2 1 2 1 2 0 2 1 1 2 2 1 1 2 2 2 1 2 1 1 1 1 1 1 2 2 2 1 1 1 2 2 1 2 2 2 1 2 1 1 2 1 1 1 0 0 1 2 2 1 1 2 1 2 1 1 1 1 2 1 1 2 2 2 2 2 1 2 2 2 2 2 2 2 1 2 1 2 2 1 2 2 1 1 1 2 2 2 0 0 0 0 0 0 2 2 2 1 1 2 1 2 2 2 2 1 1 1 1 2 2 1 1 1 1 2 2 1 2 1 2 1 2 2 2 1 1 2 2 2 2 1 1 1 1 2 1 0 2 2 0 2 0 2 2 2 1 1 2 1 2 2 2 1 2 1 2 1 2 2 1 2 1 1 2 2 2 2 2 0 2 1 2 2 0 0 2 2 2 2 2 0 0 2 0 2 0 0 2 2 0 0 2 2 2 2 2 0 2 2 2 2 2 2 0 2 2 2 2 2 0 2 2 2 0 2 2 2 2 2 2 2 2 2 2 2 2 2 2 2 2 2 2 0 2 2 0 2 2 2 2 2 0 2 2 2 2 2 2 1 1 2 1 1 1 1 1 1 2 2 0 2 2 2 2 2 1 1 1 2 2 2 2 2 2 2 2 2 2 1 1 2 2 1 2 2 2 1 1 1 1 2 2 0 0 2 0 2 2 2 2 2 2 2 2 2 0 2 2 2 2 1 1 2 2 2 1 1 1 1 2 1 2 2 1 2 2 2 2 1 2 2 1 2 1 1 2 2 2 1 1 2 2 1 2 1 2 2 1 1 2 2 1 1 2 2 1 1 2 2 2 0 1 1 1 2 1 1 1 2 2 0 0 2 1 2 2 2 2 2 2 2 2 1 2 2 2 2 1 1 2 1 1 2 2 1 1 2 1 2 2 2 1 2 2 1 2 2 2 1 2 1 2 2 2 1 2 2 1 2 2 1 2 2 2 1 1 2 1 1 1 2 2 2 2 1 2 2 2 2 1 2 2 2 2 2 2 2 2 1 2 2 2 1 2 1 1 2 1 2 2 2 2 2 1 2 2 0 2 2 2 2 2 1 2 2 2 2 1 2 2 2 2 2 2 2 2 2 2 2 2 2 2 2 2 1 2 1 2 1 1 1 1 2 1 2 1 2 1 1 2 2 2 2 2 2 2 1 1 2 2 2 1 1 1 1 1 1 2 2 1 2 2 2 2 2 2 2 2 2 2 2 2 2 2 2 2 2 2 2 2 2 2 2 2 2 2 0 2 2 2 2 2 2 2 2 2 2 0 0 2 2 2 2 2 2 2 2 2 2 2 2 2 2 2 2 2 0 2 2 2 2 2 2 2 2 2 2 2 2 2 2 2 2 0 2 2 1 1 2 1 1 2 2 2 2 1 2 1 2 2 0 0 2 2 2 1 1 1 1 1 2 1 2 1 1 1 2 2 2 2 2 2 1 1 1 1 2 1 1 2 1 2 2 1 1 2 1 2 2 2 1 2 1 2 2 2 1 1 2 2 1 2 1 2 1 2 2 1 1 2 2 1 2 1 2 2 2 2 2 2 2 2 2 2 2 2 2 2 2 2 2 2 2 2 2 1 1 1 2 1 1 1 2 2 2 1 2 2 2 2 2 2 2 2 2 2 1 1 2 1 2 2 0 2 1 2 2 1 1 1 2 1 1 1 2 1 2 2 2 2 1 2 1 1 2 1 2 2 2 2 2 2 2 1 2 2 1 1 2 2 1 2 1 2 2 2 2 1 2 2 1 1 2 1 2 2 1 1 1 2 1 1 2 1 1 1 1 1 0 0 2 2 2 0 2 0 1 1 2 2 2 2 1 1 1 2 2 1 2 2 2 2 1 2 2 0 0 0 0 1 1 1 1 1 1 2 2 1 1 0 1 1 1 2 1 1 1 2 1 1 2 2 2 1 2 1 1 2 1 1 1 1 1 2 2 2 1 2 2 2 1 1 1 2 2 0 2 2 1 2 2 2 1 1 1 2 2 0 2 1 2 1 2 2 2 2 2 2 2 2 1 1 1 2 2 1 1 1 1 2 1 2 2 1 2 1 2 2 2 2 2 1 2 2 1 1 2 2 1 1 0 2 2 1 1 1 2 1 2 2 2 2 2 1 0 1 2 2 1 1 2 2 1 1 2 2 0 0 2 2 2 2 2 2 2 2 2 2 2 2 2 2 2 2 2 0 0 2 2 2 2 2 2 2 2 2 2 2 0 0 2 2 2 2 0 0 2 2 0 2 2 2 2 2 2 0 2 2 2 2 2 2 2 0 2 2 0 2 2 0 2 2 2 0 0 0 2 0 2 2 2 2 2 2 2 1 1 2 2 2 2 1 1 1 2 2 2 2 1 0 2 1 1 1 2 2 2 2 2 2 1 1 1 1 2 0 2 1 2 2 1 2 2 1 1 1 1 1 1 2 1 2 1 2 2 1 2 2 1 2 1 1 1 2 2 0 2 2 0 2 2 1 1 1 2 2 2 2 2 2 0 2 2 2 2 1 2 2 2 2 1 2 1 2 2 2 2 2 2 2 0 2 2 2 2 2 1 1 1 2 2 2 2 2 1 1 1 2 2 2 1 2 2 1 1 2 1 2 1 1 2 2 2 2 1 2 2 2 2 1 2 2 2 2 1 1 2 1 2 2 1 1 2 1 1 2 1 2 1 1 1 1 2 1 0 0 0 2 2 0 0 2 1 2 2 2 2 0 1 2 1 1 0 1 1 1 0 1 1 0 0 0 2 2 1 2 0 2 0 2 2 1 1 1 1 1 2 1 1 2 2 1 2 1 2 2 1 2 1 1 1 2 2 0 2 0 0 0 2 1 1 0 0 0 2 2 2 2 2 2 1 1 2 2 2 2 1 1 2 1 0 1 2 1 1 2 1 2 1 1 1 1 2 1 2 2 2 2 1 2 1 1 2 1 1 1 2 2 2 1 1 1 2 0 2 2 2 2 2 2 1 1 0 2 1 2 2 1 2 2 2 1 1 1 1 1 2 0 2 2 2 2 1 2 2 1 1 2 2 2 1 1 2 0 2 1 2 2 2 2 2 2 2 1 1 2 2 2 2 2 2 2 2 2 2 2 2 2 1 2 2 2 2 2 1 1 2 2 1 1 2 2 2 1 2 2 2 2 1 2 1 2 1 1 1 1 1 0 2 1 2 1 2 2 2 2 1 2 1 2 2 2 2 2 2 2 1 2 1 1 1 2 2 1 1 2 0 1 2 2 2 2 2 1 1 2 1 2 2 2 2 1 2 2 1 2 1 1 0 2 1 2 1 2 1 2 1 2 2 2 1 2 2 2 2 0 2 1 2 1 2 2 2 2 2 2 2 2 1 2 2 1 2 1 2 2 1 1 2 0 1 1 2 2 2 2 1 1 1 0 2 2 1 1 2 0 0 0 1 1 1 1 1 1 2 0 1 2 2 2 1 2 2 2 2 2 1 1 2 1 1 1 1 2 1 0 0 1 2 1 1 2 2 2 0 1 2 0 2 1 1 2 2 1 2 1 1 1 1 1 1 1 1 1 1 2 2 2 2 0 1 2 1 2 2 2 1 1 1 1 1 2 1 1 2 1 1 1 1 2 0 1 2 2 2 2 2 1 1 1 2 1 1 2 1 1 2 2 1 2 2 2 0 2 2 2 2 2 2 2 2 1 1 1 2 1 1 1 1 1 2 1 2 2 1 2 2 2 2 1 1 1 2 1 2 1 2 2 2 2 2 2 2 2 2 2 2 2 2 1 1 1 2 2 2 2 2 1 1 1 1 1 1 1 1 2 1 2 2 2 2 2 2 1 1 1 2 2 2 1 2 1 2 2 1 1 2 2 2 2 1 1 0 2 2 2 1 0 2 2 2 2 2 2 2 1 2 1 1 1 0 2 2 1 2 1 1 2 2 2 1 1 2 2 2 2 1 0 2 2 2 2 1 2 2 2 2 2 2 2 2 1 1 1 1 2 0 2 1 1 2 1 1 0 2 2 1 1 2 2 2 1 1 2 2 1 1 2 1 1 2 2 2 2 1 1 1 1 1 2 0 2 2 2 2 1 2 1 1 2 1 1 2 1 1 2 1 2 2 1 1 2 2 2 2 1 2 1 2 2 2 1 1 1 1 1 0 0 0 2 2 1 1 1 1 2 2 1 2 2 1 1 2 1 2 2 2 2 2 2 2 1 1 1 2 1 2 1 2 2 2 1 1 1 2 2 1 0 1 2 2 2 0 2 2 2 2 1 0 1 0 2 2 2 1 2 1 2 2 1 2 2 2 1 0 2 1 2 1 2 1 2 2 2 2 2 2 2 2 1 1 1 2 2 1 2 1 1 2 2 2 1 2 2 1 2 2 1 2 1 2 1 2 2 2 1 2 2 2 2 2 2 2 1 1 1 1 1 1 1 0 1 1 2 2 2 1 2 2 2 2 2 1 1 1 2 2 0 2 2 2 0 2 0 1 1 1 1 2 2 1 1 2 2 1 1 1 2 1 1 1 2 2 2 1 1 1 2 0 1 1 1 1 1 1 0 2 2 2 2 1 1 1 2 2 2 2 0 0 2 2 1 1 1 1 1 1 1 1 1 1 1 1 1 2 1 1 1 2 2 1 2 2 1 1 1 1 1 2 2 1 2 1 2 2 1 1 2 2 2 2 1 2 2 0 1 1 2 2 1 1 1 1 1 1 1 1 1 2 2 2 2 1 2 1 1 1 2 2 1 1 2 1 1 1 1 2 1 1 1 1 0 1 1 1 2 2 1 2 2 1 1 2 2 1 2 0 0 2 2 2 2 1 1 1 2 1 2 2 1 0 0 2 1 2 2 2 0 2 0 1 2 1 2 1 2 0 2 1 2 2 1 2 2 1 1 2 2 1 1 2 1 2 2 1 1 1 2 2 2 2 2 1 1 2 0 2 1 1 1 1 2 2 1 0 2 1 1 1 1 1 2 1 2 1 0 2 2 1 1 2 2 2 1 1 2 2 1 2 2 2 2 1 2 1 2 2 2 1 1 2 2 1 1 1 2 2 0 2 1 1 2 0 2 2 2 2 2 1 2 2 2 2 2 2 1 2 2 2 1 0 0 1 1 2 2 2 2 1 1 2 1 2 2 1 1 1 2 0 2 2 1 2 2 0 2 2 2 2 2 2 1 0 2 2 2 2 1 1 1 1 1 1 2 1 1 1 2 0 1 1 1 2 2 2 2 2 2 2 2 2 2 2 2 1 2 2 2 1 1 2 2 2 2 1 2 1 1 2 1 1 2 2 2 2 1 2 1 1 1 2 1 2 2 0 1 2 2 1 2 1 2 2 1 2 1 2 2 2 2 0 2 0 2 2 0 1 2 2 0 2 2 2 2 2 2 1 2 2 1 0 0 1 1 1 1 2 2 0 1 1 0 2 1 2 1 1 2 2 2 2 1 1 2 2 2 1 1 2 2 0 2 1 2 1 1 1 2 2 1 2 2 2 1 1 2 2 1 1 2 2 1 2 1 2 1 2 1 1 1 1 2 2 1 2 1 2 2 2 2 1 1 2 2 1 1 1 1 1 2 2 2 2 2 2 2 2 2 2 2 2 2 2 2 2 1 2 2 2 2 1 1 1 2 2 2 1 1 2 2 2 1 1 1 2 2 1 2 2 2 1 2 2 1 1 2 2 2 1 2 2 2 2 2 2 2 2 2 2 2 2 1 1 2 2 2 0 2 2 1 2 1 2 1 1 2 2 2 2 2 2 1 1 2 2 2 1 2 2 2 1 2 2 2 1 2 2 2 2 2 1 1 1 1 0 1 1 2 1 1 1 1 1 2 2 2 2 1 2 1 2 2 0 2 2 2 2 1 2 2 2 2 1 1 1 1 2 1 1 2 2 2 2 2 1 2 1 2 2 1 1 1 1 2 2 1 2 1 1 2 2 1 1 2 2 2 1 1 2 2 2 1 1 2 1 2 0 0 0 1 2 1 1 1 2 1 1 2 1 2 2 2 2 2 2 2 2 2 2 2 2 2 2 2 2 2 2 2 2 0 2 2 2 2 2 2 2 0 2 2 2 2 2 2 2 0 2 2 2 2 2 2 2 2 2 2 2 2 2 2 2 2 0 2 2 2 2 2 2 2 2 2 2 2 2 2 0 2 2 2 0 2 2 2 2 2 2 2 2 2 2 2 0 2 2 2 2 2 2 2 2 2 2 2 2 2 0 2 2 2 2 2 2 2 2 2 2 2 2 0 0 0 2 0 2 2 2 2 2 2 2 2 0 2 0 2 2 2 2 0 0 2 2 2 0 2 2 2 2 0 2 0 2 2 2 0 2 2 2 2 2 0 2 1 2 0 1 2 1 1 2 2 2 2 2 0 2 2 2 2 2 0 2 2 2 2 2 0 2 2 2 0 0 2 2 2 2 0 2 2 2 2 2 2 1 2 2 2 2 2 2 1 2 1 2 2 1 2 2 1 2 1 1 2 2 1 2 2 2 2 0 2 2 2 2 0 1 2 1 1 1 0 2 2 1 2 0 2 2 1 2 1 1 1 1 2 2 2 2 2 2 1 2 1 2 1 1 1 1 1 1 2 1 2 2 2 2 1 1 2 2 1 2 2 2 2 2 2 2 2 2 2 2 2 2 2 2 2 1 2 1 2 2 2 1 1 2 2 2 1 1 1 2 1 2 1 1 1 1 1 1 2 1 0 0 1 2 0 0 2 2 2 2 2 1 2 2 2 1 0 1 1 1 1 2 2 1 2 1 2 1 2 2 2 2 1 1 1 1 2 2 2 2 2 1 2 2 2 2 1 2 2 2 2 2 1 2 2 1 2 2 1 2 1 2 0 0 2 2 2 2 1 1 2 2 2 1 1 2 2 1 2 2 2 1 1 2 2 2 2 2 2 1 1 2 1 2 2 1 1 1 2 2 1 1 1 1 2 2 2 2 2 1 1 2 1 2 0 0 1 1 1 1 1 1 1 2 1 1 1 2 2 1 2 2 2 1 0 2 1 2 1 2 2 0 0 0 0 0 0 2 1 1 1 2 2 2 2 1 1 1 0 1 2 2 2 2 1 1 1 2 1 1 2 1 1 1 2 2 1 2 2 2 1 1 1 2 2 2 2 2 0 2 1 1 2 1 0 1 1 2 1 1 2 1 1 1 1 1 1 2 1 2 1 2 1 1 2 2 2 2 2 1 2 2 2 2 2 2 1 2 2 2 2 2 2 2 2 0 0 1 1 2 1 1 1 2 2 2 0 2 1 2 0 2 2 1 2 1 2 1 2 2 1 2 2 1 1 1 2 2 1 2 0 0 0 2 2 2 2 2 1 0 1 2 1 1 2 2 2 0 1 1 1 2 2 2 2 2 1 0 0 2 2 2 2 0 0 2 2 2 1 2 2 2 2 2 0 2 2 2 1 1 1 2 2 1 1 2 2 2 1 2 2 1 1 1 2 2 1 2 2 2 1 2 2 1 1 2 1 2 1 1 1 2 0 1 0 1 0 2 1 1 1 1 2 2 1 1 1 2 2 1 1 1 1 1 1 1 1 2 1 1 2 2 2 2 2 2 2 2 2 2 2 2 2 2 1 2 2 2 2 2 2 1 2 1 1 2 2 1 2 1 2 2 1 1 1 2 2 2 2 2 1 1 2 1 1 2 2 1 0 1 1 0 2 1 1 2 2 1 2 2 2 2 1 1 1 1 1 1 2 1 1 1 1 1 2 1 2 1 2 1 2 1 2 1 2 1 1 1 1 1 2 2 1 2 2 2 1 2 2 2 0 2 0 2 0 1 2 2 2 1 1 1 1 1 1 2 2 1 2 2 2 1 1 2 1 2 1 2 1 2 2 1 2 2 1 2 2 2 0 2 2 2 2 2 2 2 2 2 2 2 2 2 1 2 0 2 1 1 2 1 1 2 2 1 1 1 1 1 2 2 2 2 2 2 2 1 2 2 2 1 1 1 2 2 1 1 1 1 2 2 1 1 1 1 2 1 2 2 1 1 1 2 2 2 2 2 1 2 2 1 1 2 1 1 2 2 0 2 2 2 2 2 1 2 1 2 2 1 2 1 2 2 1 2 2 1 1 2 0 1 2 2 2 2 1 2 2 1 1 2 1 0 0 2 2 2 2 2 2 2 1 2 2 2 2 1 2 1 2 1 2 2 2 2 1 2 0 2 0 2 2 1 0 2 2 2 2 2 2 2 2 2 2 0 1 1 1 2 1 2 2 1 2 2 2 2 1 1 2 1 2 2 1 1 2 2 2 1 2 2 1 2 1 2 2 2 2 2 2 2 2 2 2 2 2 2 2 1 1 2 1 2 2 1 1 2 2 1 1 1 1 2 2 2 1 2 2 1 1 2 1 1 2 1 2 1 1 2 1 1 1 2 2 2 2 1 1 0 1 1 1 2 2 0 1 1 1 1 1 1 1 2 2 1 2 2 1 0 2 2 2 0 2 2 0 1 2 1 1 2 2 2 2 2 1 2 2 2 2 1 1 2 2 2 2 1 1 2 1 2 1 2 1 1 1 1 1 1 2 1 2 1 1 2 1 1 1 1 2 1 2 2 1 2 2 0 2 2 1 1 2 2 0 1 2 2 2 1 2 2 0 2 0 2 2 2 0 1 2 2 1 1 1 2 2 2 1 2 1 2 1 1 2 2 2 2 1 1 2 2 2 2 2 2 2 2 2 1 2 2 0 2 1 1 1 2 2 0 2 2 2 2 0 1 2 2 2 1 2 1 1 0 1 1 2 2 0 1 2 1 1 1 2 0 1 2 2 1 0 2 2 2 2 2 2 1 1 1 1 2 1 2 2 0 1 2 1 1 1 1 1 2 1 0 1 1 1 1 1 1 2 2 1 2 1 1 1 2 2 0 1 2 1 0 2 0 1 1 1 1 2 2 0 1 2 2 1 1 2 2 1 1 2 2 2 2 2 2 1 1 2 2 2 2 2 1 1 2 1 2 2 2 0 2 2 1 1 2 1 0 2 2 2 2 2 2 2 2 1 1 0 2 2 2 2 2 1 2 2 0 1 1 2 1 1 1 1 1 2 2 2 0 2 2 1 2 1 1 2 2 2 1 2 2 2 2 1 1 1 1 2 1 2 0 2 2 2 2 1 0 2 2 1 2 0 0 2 2 1 2 2 1 2 2 2 2 1 2 2 1 1 1 1 2 2 2 0 1 2 1 2 2 1 1 1 2 1 1 2 0 2 0 2 0 2 2 1 0 1 1 0 2 2 2 2 2 2 2 1 0 2 0 2 2 1 2 1 1 2 1 2 1 2 2 2 2 1 1 2 2 1 1 2 2 0 0 1 2 1 2 0 2 2 1 2 2 1 1 0 1 1 2 0 1 2 2 0 1 1 1 0 0 0 2 2 2 1 1 1 1 1 1 1 0 2 2 1 2 2 1 1 1 1 2 2 2 1 1 1 1 1 2 2 1 1 1 0 2 2 2 2 2 1 2 2 1 1 2 1 2 2 2 2 2 2 2 2 2 2 2 1 1 1 2 1 2 2 2 1 1 1 2 2 2 2 2 2 1 2 2 0 2 1 2 1 1 2 2 2 1 0 0 0 2 2 2 2 1 2 1 1 1 2 2 2 2 1 1 1 1 2 1 1 2 2 2 1 1 1 2 1 2 0 1 1 1 1 2 1 2 0 2 2 2 2 1 2 1 0 0 0 0 2 1 1 1 1 2 2 2 1 1 1 1 1 2 0 1 1 1 1 2 1 2 1 0 1 1 2 2 1 1 1 2 1 1 2 2 2 2 1 2 1 1 1 1 1 1 2 0 2 1 1 2 0 0 2 2 1 2 2 0 2 1 2 2 2 0 1 2 1 2 1 2 2 0 2 2 2 1 0 2 2 1 2 0 1 1 2 2 1 1 1 2 2 2 1 1 1 1 2 1 1 1 2 1 1 2 2 2 2 2 2 1 1 1 1 1 1 2 2 2 2 1 1 2 2 1 1 1 2 1 2 2 2 1 2 1 0 2 2 2 2 2 2 2 2 2 2 2 2 2 1 2 1 1 2 2 0 1 1 2 2 1 0 0 2 1 1 1 1 1 2 2 1 1 0 0 2 2 2 2 0 0 2 2 2 2 0 0 2 2 2 2 2 2 2 2 2 2 2 2 2 2 1 1 2 2 1 2 2 2 1 2 0 0 2 2 2 0 2 2 2 2 2 2 2 2 2 2 2 2 2 0 0 0 2 2 2 2 0 2 0 2 2 2 2 2 0 2 2 0 0 2 0 0 0 2 0 2 2 0 0 2 2 2 2 2 2 2 2 2 0 2 2 2 2 0 2 2 2 2 2 2 2 0 2 2 2 2 2 0 0 0 0 2 2 2 0 2 0 0 0 0 2 2 2 0 2 2 2 2 0 2 2 2 0 2 2 2 2 2 0 2 2 2 2 2 2 2 0 2 2 2 0 0 0 2 2 0 2 2 2 0 0 2 2 2 2 0 2 2 2 2 2 0 2 2 2 2 2 2 2 0 2 2 2 2 2 2 2 2 2 2 2 2 0 2 2 2 2 0 0 0 2 2 2 0 2 2 2 2 2 2 2 2 2 2 2 2 0 2 0 2 2 2 2 2 0 2 2 2 2 2 2 2 2 2 2 2 2 2 2 2 2 0 0 2 2 2 2 2 2 2 2 0 2 2 2 1 1 1 1 2 2 1 1 1 1 2 2 2 1 2 1 2 1 1 2 1 2 0 1 2 2 1 2 1 1 2 2 2 2 1 2 2 2 2 2 1 1 1 1 1 2 1 2 2 2 2 2 2 1 2 2 2 0 1 1 1 2 2 2 1 1 2 1 2 2 2 2 2 1 1 2 2 2 2 1 1 1 2 1 2 1 2 1 2 1 2 2 2 2 1 2 2 2 2 2 1 2 2 2 1 2 0 1 2 1 1 2 1 2 2 2 2 0 0 2 0 2 2 2 2 0 2 2 2 2 2 2 1 2 1 2 2 1 2 1 2 2 1 2 2 1 2 2 2 1 1 1 1 1 2 1 1 1 2 2 0 1 2 1 2 2 2 0 0 0 2 1 1 1 2 2 2 2 2 2 2 0 2 2 2 2 0 2 2 2 0 0 2 2 2 1 1 1 2 1 1 1 2 1 2 1 2 0 2 2 2 1 1 2 2 2 2 2 2 1 0 2 2 2 1 2 2 1 2 2 1 2 2 1 0 1 1 1 1 1 2 1 1 2 1 1 1 2 0 2 1 2 1 1 1 1 2 1 2 2 2 1 2 1 2 2 2 2 1 1 1 1 0 1 1 1 2 0 2 2 0 2 0 0 1 0 2 2 2 2 2 2 2 1 2 2 1 1 2 2 1 2 1 1 2 2 2 1 2 1 2 2 2 2 1 1 2 2 1 2 2 2 1 1 2 0 1 2 2 2 1 0 1 2 2 2 2 1 1 2 1 2 1 2 2 2 2 2 2 1 1 1 2 2 1 1 0 1 1 0 0 2 0 0 0 0 2 0 2 2 1 2 2 2 2 1 0 0 2 1 2 2 2 2 2 1 2 1 1 1 2 2 2 1 0 1 2 2 2 1 1 2 2 2 2 0 0 1 1 2 2 2 2 2 2 2 2 2 2 2 1 1 2 0 2 1 0 1 2 1 2 2 2 2 1 1 1 1 2 1 1 2 2 2 2 2 1 1 1 2 2 2 2 2 2 2 0 0 2 2 2 1 2 2 2 1 2 2 2 0 2 0 1 2 0 2 1 1 2 1 1 1 1 1 2 1 2 2 2 2 2 1 2 1 1 1 1 2 2 1 2 2 2 1 1 2 2 2 0 0 2 2 2 2 1 2 1 1 1 2 1 1 1 2 1 1 2 2 2 1 1 1 1 2 2 0 2 2 2 1 1 1 2 0 1 1 2 2 2 1 2 1 1 1 2 2 2 1 1 1 2 2 1 1 1 1 2 2 1 2 2 2 1 1 1 1 2 2 2 2 1 2 2 2 1 2 2 2 1 2 2 2 2 2 2 1 1 2 2 2 1 1 1 2 2 2 2 2 2 2 2 2 1 2 1 1 2 1 2 1 1 2 1 2 2 2 1 2 2 2 1 0 0 2 2 0 0 1 2 2 1 2 1 1 2 2 1 2 2 1 1 1 2 2 1 1 1 2 1 1 1 1 0 1 2 0 2 0 1 1 1 2 1 1 1 1 2 1 0 2 1 2 1 2 2 1 2 1 2 0 0 2 2 1 1 0 1 2 2 2 1 2 2 2 2 2 0 0 2 2 1 2 2 2 1 2 2 1 1 2 2 1 2 2 2 1 2 1 2 1 2 0 2 2 2 2 1 2 2 0 2 1 1 1 1 2 2 2 2 2 2 2 1 1 1 1 1 1 2 2 2 2 2 2 2 2 2 2 2 2 1 2 1 1 1 2 2 1 1 1 1 2 2 1 1 2 1 1 2 2 2 2 2 2 2 2 2 0 1 2 1 2 2 2 1 2 2 2 2 2 1 1 1 2 2 2 2 2 1 1 1 2 1 2 1 1 2 2 2 1 2 1 2 2 2 1 1 1 2 1 2 2 1 1 2 2 2 2 2 1 1 1 1 2 1 1 0 1 0 1 1 1 2 1 2 2 2 0 2 2 2 2 1 2 2 2 2 2 1 1 1 1 2 1 1 0 1 2 1 1 1 2 1 2 2 1 2 1 2 2 2 2 1 2 2 2 0 1 1 2 1 1 1 2 1 1 1 2 2 2 1 1 1 1 2 1 1 1 1 2 2 2 1 2 2 2 1 1 1 1 2 1 1 2 2 2 2 0 2 1 1 2 1 1 2 1 1 2 1 2 2 0 2 2 2 2 0 2 2 2 2 2 2 2 1 1 1 2 2 2 1 1 2 1 2 2 0 1 2 2 1 1 2 1 2 1 2 2 2 1 1 1 2 2 0 1 2 1 2 2 2 2 1 2 1 1 1 1 2 2 2 2 2 1 2 0 1 2 1 2 2 0 0 2 0 2 2 1 1 2 2 0 1 2 0 1 1 1 2 2 1 1 2 2 1 2 1 1 2 2 2 1 2 1 1 1 1 2 2 2 2 2 2 0 2 0 1 2 2 2 2 2 2 2 1 1 1 2 2 2 2 1 2 2 2 1 2 1 1 1 1 2 1 1 2 1 1 1 2 2 1 1 2 1 1 1 1 2 2 2 1 2 2 2 1 0 2 2 2 1 2 2 2 2 1 1 1 2 1 2 2 0 0 2 2 2 2 0 1 2 2 2 1 1 1 0 2 1 0 1 2 1 2 1 1 1 1 2 1 2 2 2 2 2 2 2 2 1 1 2 1 1 1 2 2 1 1 1 2 2 2 2 2 2 2 2 1 1 2 1 2 1 2 2 2 2 2 2 2 0 2 2 1 2 1 1 2 1 1 1 2 0 2 0 1 1 2 1 2 1 0 2 1 2 2 1 2 1 1 1 2 2 2 2 1 2 0 2 1 2 2 1 1 2 2 0 2 2 2 0 0 2 2 0 2 2 2 0 2 2 0 2 2 0 0 2 2 2 0 0 2 2 2 2 2 2 0 2 0 2 2 2 2 2 0 2 2 0 2 2 0 2 2 2 2 2 0 2 0 2 0 2 2 2 2 2 2 2 0 2 2 2 2 2 2 0 2 2 2 2 0 2 2 2 1 1 1 2 2 1 1 1 2 2 1 2 2 1 1 2 2 1 2 0 2 1 1 2 2 1 0 1 1 1 2 0 2 2 2 2 0 2 2 2 2 2 2 1 2 2 2 2 1 1 1 1 2 1 2 2 2 2 2 2 2 1 2 2 1 1 1 2 1 1 1 2 2 1 1 1 1 2 1 1 2 2 1 2 1 2 2 2 2 2 2 2 2 1 1 0 1 1 2 1 2 1 2 2 1 1 2 2 0 2 2 2 0 0 1 0 2 2 1 2 1 2 1 2 2 0 1 1 2 2 2 2 1 1 1 2 1 2 2 2 2 1 0 1 1 1 1 1 2 1 2 2 1 1 1 2 1 1 1 2 2 2 2 2 2 1 1 2 1 2 2 1 2 1 2 2 2 2 2 2 1 2 2 1 1 1 2 1 1 2 2 2 1 1 1 2 1 1 1 1 1 1 2 1 1 1 2 1 2 2 2 2 1 1 2 1 2 1 2 2 2 2 2 2 2 2 2 2 1 1 1 2 1 2 2 2 1 2 2 2 2 2 2 0 2 2 2 2 2 2 1 2 1 2 2 2 1 2 1 2 2 2 2 2 2 2 2 0 0 2 2 2 2 0 2 2 0 0 2 0 1 1 2 1 2 2 1 2 1 2 1 1 1 2 2 2 2 2 2 2 2 2 2 0 2 2 1 1 1 1 2 2 2 2 2 2 1 2 2 2 0 0 2 0 0 0 0 2 2 2 2 2 2 2 1 2 1 2 2 2 0 2 1 2 2 1 2 2 1 2 2 2 1 2 1 1 2 1 2 1 2 2 2 2 1 2 2 1 2 1 2 1 1 2 2 1 2 1 2 2 2 1 1 2 0 2 2 2 2 2 1 2 1 2 2 1 2 2 1 1 1 1 1 1 2 2 2 2 2 2 2 2 1 2 1 2 0 2 2 1 2 2 2 2 2 2 2 2 2 2 1 0 1 2 1 2 1 1 1 2 1 1 2 1 2 2 2 2 2 2 2 1 1 1 1 2 2 2 2 2 1 1 2 1 1 2 2 2 2 1 0 1 1 2 2 1 2 1 2 2 2 2 2 2 1 1 2 1 2 2 2 2 2 1 2 1 2 1 1 2 1 2 1 1 1 2 2 1 1 2 2 2 1 1 2 2 2 2 2 1 2 2 1 2 1 1 2 1 1 0 2 2 2 2 1 1 2 2 2 1 1 1 2 2 1 1 1 1 1 1 1 2 2 1 2 2 1 1 0 2 2 2 0 0 1 0 0 2 2 2 0 0 0 0 0 1 1 2 1 2 2 2 2 1 2 0 2 1 1 2 2 2 2 2 0 1 1 2 2 2 1 2 2 2 2 0 1 2 2 0 2 0 2 2 2 2 2 2 1 1 2 1 2 2 2 1 1 0 2 0 2 2 1 1 1 1 2 2 2 1 2 1 2 2 2 2 2 2 2 2 1 2 1 2 0 0 1 1 2 1 1 1 2 2 2 2 2 2 0 1 2 2 2 2 2 2 1 2 1 1 1 1 2 0 2 1 2 1 2 1 2 2 1 2 1 2 2 2 2 2 1 1 2 2 1 2 1 2 2 2 2 2 1 0 2 2 1 0 0 2 0 2 2 2 1 2 2 2 2 0 1 2 2 2 2 1 1 2 0 2 2 2 0 0 1 2 1 1 2 2 1 2 2 2 2 1 1 2 2 2 2 2 2 2 2 1 2 0 1 1 1 1 1 1 1 1 1 1 2 2 2 0 2 0 1 2 1 2 2 2 1 0 1 2 1 2 2 0 2 1 2 2 2 2 2 1 2 2 2 2 1 1 2 2 2 2 1 2 2 2 2 0 2 2 2 2 2 2 2 2 2 2 2 2 2 0 0 2 2 2 2 2 2 0 1 1 1 2 2 2 2 1 1 1 1 1 2 2 1 1 2 1 2 2 2 2 2 1 2 2 2 2 2 1 1 1 2 1 2 2 0 0 0 2 2 0 0 2 2 2 2 2 2 2 1 1 2 2 2 2 2 2 1 1 1 2 2 1 2 1 1 1 1 2 0 1 2 1 1 2 1 2 1 2 2 0 2 1 1 1 2 1 1 2 2 0 2 2 2 1 2 2 2 0 2 2 2 2 2 1 0 2 2 2 2 2 2 0 2 2 0 0 2 0 2 0 2 0 2 2 2 0 2 0 2 0 1 1 2 2 1 2 1 2 2 1 1 1 1 2 1 1 2 0 2 1 1 2 2 2 1 2 1 1 2 2 2 2 0 2 1 2 2 1 1 2 1 2 2 2 2 1 1 2 1 1 1 2 2 2 2 2 2 2 2 2 2 1 1 0 2 1 2 2 1 0 2 1 2 2 1 2 2 1 2 1 2 2 2 2 2 1 1 2 2 1 2 1 2 0 2 1 2 2 2 2 2 1 1 1 2 1 2 2 2 1 2 1 2 2 2 2 2 1 1 0 1 1 2 2 1 2 2 2 2 1 2 2 1 1 2 1 2 1 2 1 1 2 1 1 0 0 1 2 2 2 2 2 2 2 2 2 2 2 2 2 2 2 2 2 1 1 1 1 2 2 2 2 2 2 1 2 2 2 1 2 2 1 1 2 2 2 1 1 0 2 1 1 0 1 2 2 2 0 2 2 0 2 0 0 2 2 2 2 1 1 2 2 2 1 2 2 2 1 0 1 1 2 1 1 2 2 1 1 2 2 0 2 2 1 1 2 2 2 2 2 1 2 2 1 1 2 1 0 0 1 0 2 0 2 2 1 1 2 2 2 0 2 1 2 1 0 2 2 2 2 2 2 2 2 2 2 2 2 2 1 2 2 2 2 1 2 1 1 2 2 2 2 2 2 2 2 2 2 2 1 2 2 1 2 2 1 2 2 2 2 1 2 1 0 2 2 2 1 2 2 2 2 2 2 2 1 1 1 2 2 2 0 2 2 2 2 1 2 2 1 2 0 0 2 2 2 1 0 2 2 1 2 2 2 2 0 2 2 1 1 2 2 2 1 2 2 2 1 1 1 2 2 2 0 2 0 2 2 1 2 1 2 2 0 1 1 2 2 1 1 2 1 2 1 1 1 1 2 1 1 1 2 2 1 2 1 2 1 1 0 1 2 1 2 1 1 1 1 1 2 2 2 1 0 2 2 2 2 2 2 0 2 2 0 0 2 2 2 2 2 1 2 2 2 1 0 1 0 2 1 0 2 2 0 2 2 2 1 0 0 2 2 2 1 1 2 1 2 2 1 2 0 2 2 2 2 1 1 2 2 1 2 1 1 2 2 2 2 2 1 2 2 2 2 1 2 2 2 2 2 2 2 2 1 1 1 2 2 2 2 1 2 2 2 2 0 2 2 2 2 2 2 2 2 2 2 2 2 1 1 2 2 0 2 0 1 2 2 2 2 2 2 1 1 1 2 2 2 2 2 2 2 0 2 2 2 2 2 0 2 2 1 2 1 2 1 1 2 0 2 2 1 2 2 2 1 2 2 1 1 2 0 0 1 1 1 1 1 2 2 2 1 1 2 1 1 2 1 1 2 1 2 2 1 1 1 2 2 1 1 1 2 2 1 1 2 0 1 2 2 1 1 0 1 1 0 0 2 1 1 1 2 2 2 2 1 2 1 1 2 2 1 2 1 1 1 2 2 1 1 2 2 2 1 2 1 0 1 0 1 2 1 2 2 2 1 2 2 2 2 2 2 2 1 1 1 1 1 1 1 2 0 0 2 2 2 1 2 2 2 1 2 2 1 2 1 2 1 2 1 2 1 1 1 1 1 2 1 1 2 1 1 1 2 2 2 2 2 2 2 1 1 2 1 1 2 2 2 2 1 1 2 2 1 1 2 1 1 2 2 2 1 2 1 2 0 2 2 1 2 1 1 1 1 1 2 1 1 1 1 1 1 2 1 2 2 2 2 2 2 2 1 2 1 1 2 1 1 1 2 1 2 1 1 2 1 0 1 2 1 1 1 2 1 2 2 2 2 2 2 1 2 2 2 2 2 2 2 2 2 0 2 2 1 1 0 2 1 1 1 1 1 1 2 1 2 1 2 2 2 2 0 2 0 1 1 2 1 2 2 2 2 1 2 1 2 2 2 1 2 2 1 1 2 2 2 2 1 2 1 2 1 1 1 0 1 0 1 2 2 2 1 2 0 2 2 2 2 2 0 0 2 2 0 2 2 0 0 2 2 2 2 0 0 1 2 2 1 1 1 0 2 2 0 2 2 1 2 2 2 2 2 2 2 2 2 2 2 2 2 1 1 2 2 1 1 2 1 1 1 1 1 2 0 2 2 2 1 2 1 2 1 2 2 1 2 1 2 1 1 2 1 2 1 2 2 1 1 1 2 2 1 1 1 1 2 2 2 2 2 1 2 2 2 2 2 0 2 1 2 1 1 2 2 1 1 1 2 2 1 2 1 2 2 2 2 2 2 2 2 1 2 1 1 1 2 1 0 2 2 1 2 2 1 2 2 1 2 2 1 2 2 1 1 2 0 2 2 2 1 1 1 0 1 2 2 0 2 1 1 1 1 1 1 1 0 2 2 1 2 2 2 2 2 2 2 2 0 2 2 2 2 2 2 1 2 1 2 1 1 2 1 1 2 2 1 2 1 2 2 2 2 1 2 2 2 2 2 1 1 1 2 2 1 2 0 2 2 2 1 2 1 2 2 1 2 2 2 2 2 0 2 2 2 2 2 1 1 2 1 1 1 2 2 2 2 1 1 1 1 1 1 2 2 1 2 2 2 2 2 2 0 2 2 2 2 1 2 2 1 2 2 1 1 1 1 1 2 2 2 0 1 1 0 2 2 1 2 2 2 1 2 2 2 2 1 2 1 1 2 2 2 2 2 1 1 1 2 1 1 1 2 2 1 1 2 2 0 1 2 2 2 2 1 1 1 2 2 2 1 1 2 1 1 2 1 2 0 0 2 2 1 1 2 1 2 1 2 1 2 2 1 2 2 1 1 1 1 2 1 2 1 2 0 2 1 2 1 0 2 2 1 1 2 1 2 2 0 2 2 2 2 2 2 1 2 2 1 1 2 2 2 2 2 0 1 1 2 1 2 2 1 1 2 2 2 1 1 2 2 2 2 2 2 2 1 2 1 1 0 1 2 2 2 2 2 0 1 1 1 2 2 2 2 2 2 2 2 2 2 1 2 2 1 2 1 2 2 2 2 2 1 1 1 1 1 2 2 1 2 2 1 2 2 2 1 2 1 1 1 1 1 1 2 0 1 1 1 1 1 2 2 2 2 2 1 2 2 2 0 2 0 2 2 0 0 2 2 2 0 2 2 2 0 2 0 0 1 1 2 2 2 2 1 2 1 2 2 1 1 1 2 2 1 1 1 2 2 2 2 1 2 2 0 1 0 1 2 2 2 0 0 2 2 2 2 1 1 2 1 2 2 1 1 2 1 2 2 2 1 2 0 2 1 2 0 2 2 0 1 2 2 2 2 1 1 2 1 2 2 0 1 1 2 1 2 2 2 1 1 2 1 1 2 2 2 0 2 0 2 1 2 0 2 2 2 0 1 1 2 2 2 2 2 2 2 2 2 2 2 1 1 0 2 1 1 1 1 1 0 2 2 1 2 2 2 2 2 0 2 1 1 2 2 1 1 2 2 2 1 2 2 2 2 2 2 2 1 1 2 2 2 2 2 1 2 1 2 1 2 2 2 2 2 2 1 1 2 2 1 2 2 2 1 1 2 1 2 2 1 2 2 1 2 2 2 2 2 1 1 1 1 2 1 2 2 2 2 1 1 1 0 2 2 2 2 2 2 1 2 0 2 2 1 2 2 1 2 2 1 1 2 0 2 1 1 1 1 1 2 2 1 1 2 2 2 1 1 2 2 1 2 2 1 1 2 2 2 1 2 2 1 1 2 2 2 2 1 2 1 2 1 1 1 2 2 2 0 2 0 0 2 1 2 0 0 2 1 1 2 2 2 2 1 1 1 2 2 2 0 1 2 1 2 2 2 2 1 2 2 2 2 0 2 2 2 2 2 2 1 2 2 2 2 2 2 2 0 2 2 2 0 2 1 2 2 2 2 2 1 2 1 1 1 1 2 2 2 2 1 1 2 2 1 1 2 1 2 1 1 2 2 2 2 2 1 2 0 2 2 2 2 1 1 1 1 2 2 1 2 1 1 2 0 2 2 2 2 2 2 2 2 2 1 1 2 1 1 1 2 2 2 1 1 2 1 0 1 2 2 1 2 1 2 1 1 1 1 2 1 2 1 1 1 1 0 2 2 1 1 2 2 2 2 1 1 1 2 1 1 2 1 1 1 1 1 2 2 1 1 1 1 2 2 1 1 1 1 2 1 1 1 2 2 2 2 1 1 1 1 1 2 2 2 1 2 2 2 1 2 2 2 1 1 1 2 1 2 1 2 2 2 1 1 1 2 1 2 2 2 2 2 2 2 2 1 2 1 1 1 1 2 2 2 2 2 1 2 2 1 2 1 2 2 2 2 2 2 2 2 1 1 2 2 2 1 1 2 2 2 2 1 2 2 2 1 2 1 1 1 2 2 2 2 2 0 1 1 2 2 1 1 1 1 1 2 1 1 1 2 2 2 2 2 2 1 1 1 1 2 2 1 1 1 2 2 2 2 1 1 2 2 1 1 2 1 1 1 2 1 1 1 2 2 2 2 2 0 2 0 1 1 1 2 1 2 1 2 2 2 2 2 1 1 1 2 2 2 2 2 1 1 1 1 1 2 2 2 2 2 1 1 2 0 1 0 2 1 2 1
1 2 1 1 2 2 2 1 2 2 2 2 1 1 2 2 2 2 2 2 1 1 1 2 2 2 2 1 2 2 2 1 1 1 1 1 2 1 1 0 1 1 2 2 2 2 1 2 2 2 2 2 2 2 2 1 1 2 1 2 1 2 1 2 1 1 2 2 1 2 2 2 2 2 1 2 1 2 1 1 1 2 2 2 1 1 2 1 2 2 2 2 1 0 2 2 0 0 2 2 2 1 1 2 2 2 1 1 1 1 1 2 2 1 1 1 2 1 2 2 1 1 1 2 2 2 1 2 2 1 1 1 1 2 2 2 2 2 1 2 1 2 1 2 2 2 1 2 2 2 1 2 0 2 2 0 2 2 2 2 1 0 2 1 1 1 1 1 2 2 1 2 0 2 0 2 0 1 1 2 2 1 0 1 1 1 2 1 2 2 2 1 1 2 1 2 1 2 2 2 2 1 2 2 2 2 1 1 2 2 1 1 1 2 1 2 1 2 2 2 2 2 2 2 2 2 2 0 2 2 2 2 0 0 0 2 2 2 2 1 2 1 2 1 2 1 2 1 2 2 2 2 1 1 1 1 1 2 2 2 2 2 2 2 1 1 2 1 2 2 1 2 2 1 1 2 1 1 2 1 1 2 1 2 2 1 2 2 2 2 1 1 1 1 1 1 2 2 1 2 2 2 2 2 2 0 2 2 2 1 2 1 2 2 2 1 2 2 2 2 1 2 1 2 1 1 1 2 2 2 2 2 2 2 1 1 1 1 2 2 2 2 2 2 1 1 1 1 1 0 1 1 2 2 0 2 1 1 1 2 1 2 2 2 1 1 1 2 2 1 2 2 2 2 2 2 0 2 1 2 2 2 0 1 2 2 2 1 2 1 2 2 2 0 1 1 2 1 2 1 2 2 1 2 1 2 2 1 2 1 1 0 0 0 2 2 2 2 2 0 0 2 2 2 2 2 2 2 2 2 2 2 2 0 2 0 2 2 2 2 2 2 2 2 2 2 2 2 2 2 2 2 2 2 2 2 2 2 2 2 2 2 2 2 2 2 2 2 2 2 2 0 2 2 2 2 2 2 2 2 2 2 2 2 2 2 2 2 2 2 2 2 2 2 0 2 0 0 0 2 0 1 1 2 1 1 1 2 2 2 2 1 2 1 1 2 1 1 1 1 2 2 1 2 2 1 1 2 2 1 2 1 2 2 0 1 1 1 2 1 1 2 1 2 2 2 1 2 1 0 2 1 2 2 1 1 2 2 2 1 1 1 2 2 2 1 1 1 1 1 1 1 2 2 2 2 2 2 2 0 2 1 1 2 2 2 2 2 2 2 2 1 2 2 1 2 0 1 2 1 2 2 2 0 2 2 2 2 2 2 2 2 1 1 2 2 2 1 2 2 2 2 2 2 1 1 1 2 2 1 1 1 1 2 1 1 1 1 1 0 2 0 2 0 0 2 2 2 1 2 2 1 2 2 0 2 2 2 1 2 2 1 0 2 1 2 2 1 1 1 2 2 2 2 2 1 1 2 1 2 1 2 2 2 2 2 2 1 2 2 2 2 0 2 0 1 2 1 2 2 0 2 1 1 2 2 2 2 2 2 2 1 2 1 2 2 2 1 1 2 2 1 1 2 1 2 2 2 2 2 2 1 2 2 2 2 1 1 1 1 2 1 1 2 2 2 1 2 2 2 1 2 2 2 1 2 1 1 1 1 1 1 2 1 1 1 1 2 2 2 2 2 2 1 2 2 2 1 2 2 2 2 2 1 1 1 0 0 2 2 2 2 2 2 1 1 1 2 1 2 2 2 2 1 1 1 1 1 2 2 2 2 2 2 2 1 2 2 2 1 2 1 2 0 2 2 1 2 2 1 1 2 2 2 2 1 2 2 2 2 2 2 2 2 2 2 2 1 2 1 2 1 2 1 2 1 2 2 2 2 2 2 2 2 2 2 2 1 2 1 1 2 2 2 1 1 1 1 1 1 1 1 2 2 2 2 2 2 2 1 2 1 2 2 2 2 1 2 1 2 2 2 1 1 1 1 2 1 1 2 2 1 2 1 2 2 2 2 2 2 2 2 2 2 2 1 1 1 1 2 2 2 2 1 2 1 2 1 2 2 1 2 2 1 1 2 1 2 2 1 1 2 2 1 2 2 2 1 1 2 1 1 2 2 2 2 1 1 1 2 1 2 2 1 2 1 1 1 1 2 1 1 1 1 1 2 2 1 1 1 1 2 2 1 1 2 2 1 1 1 2 0 2 2 2 2 1 2 2 2 2 2 2 1 2 1 1 1 2 2 2 2 1 1 1 2 2 2 1 1 2 2 2 2 2 2 2 1 1 1 2 1 0 1 2 2 2 2 2 1 1 1 1 1 2 1 1 2 2 2 2 2 2 2 2 2 2 0 1 1 1 0 2 2 2 2 2 1 1 1 1 1 1 1 1 1 1 1 1 1 1 1 1 2 2 2 1 2 2 0 0 1 1 2 1 1 0 2 1 2 2 2 1 0 1 2 0 1 1 1 1 2 2 0 2 2 1 1 1 0 2 2 1 2 2 1 2 1 2 1 2 2 2 2 0 0 2 0 1 1 1 1 2 1 2 0 2 1 2 2 2 1 2 1 2 2 2 2 1 1 2 2 2 1 2 2 2 2 2 2 2 2 2 2 2 1 2 2 2 2 2 1 1 1 2 2 2 2 2 2 2 2 2 2 2 2 1 2 2 1 1 1 1 1 2 1 2 2 2 1 1 2 1 1 1 2 1 2 1 1 1 1 2 1 2 2 1 1 2 2 1 2 0 2 2 0 0 1 1 2 1 2 2 2 2 1 2 0 2 2 2 1 2 2 2 2 2 2 2 0 1 1 0 2 2 1 2 1 1 1 2 1 1 0 1 1 2 2 2 2 2 1 1 2 2 1 0 2 2 1 1 1 2 2 1 1 1 1 2 2 2 2 1 2 1 1 1 2 2 2 2 2 2 2 2 0 0 2 0 2 0 0 0 0 2 2 2 0 0 2 0 0 2 2 2 2 0 2 2 2 0 2 0 0 2 0 0 2 2 2 2 2 2 0 0 2 2 0 2 2 2 2 2 2 0 0 0 2 2 2 2 2 0 0 0 2 2 0 2 0 0 2 0 0 2 2 2 0 2 0 2 2 2 2 2 2 0 2 2 2 2 0 2 2 2 0 2 2 2 0 2 2 2 0 0 2 2 0 2 2 2 2 2 2 2 2 2 0 2 2 0 2 0 2 2 2 2 2 2 0 2 2 2 2 2 0 2 2 2 2 0 2 2 2 0 2 2 2 0 0 0 2 0 0 2 0 2 0 2 2 2 2 2 2 2 2 2 2 2 2 2 0 2 0 0 2 2 2 0 0 2 0 0 2 2 2 2 0 2 2 2 2 2 2 2 2 2 2 2 0 0 0 0 2 2 2 2 2 2 2 2 2 2 2 0 0 2 0 0 2 2 2 2 2 0 0 2 2 0 0 2 2 2 2 0 0 2 2 2 2 0 0 0 2 2 2 0 2 2 2 2 2 2 0 2 2 2 2 2 2 2 2 2 0 0 2 0 0 2 0 2 0 2 0 2 2 2 0 2 2 0 2 2 2 0 2 0 2 2 2 2 2 2 2 2 2 2 2 2 2 0 2 2 2 2 2 0 0 2 0 0 2 0 0 2 2 2 2 0 2 2 0 2 2 2 2 2 2 2 0 2 2 2 2 2 2 2 2 2 0 2 2 0 2 2 2 0 0 2 2 0 2 2 2 2 2 2 0 0 0 0 0 0 2 0 2 2 2 2 0 0 2 0 2 0 0 0 2 0 0 2 2 2 2 2 0 0 0 0 2 2 2 2 0 0 2 0 0 0 0 0 2 2 2 2 0 2 0 2 2 2 2 2 2 2 2 2 2 2 0 0 0 2 2 0 2 2 2 2 2 2 2 2 2 2 2 0 0 0 0 0 2 2 0 2 2 2 2 2 2 2 0 2 0 2 2 2 2 0 2 2 2 2 2 0 2 2 2 2 2 0 2 2 2 2 2 0 2 2 2 0 2 2 2 0 2 2 0 0 2 2 2 2 2 0 2 0 2 0 0 2 2 2 2 2 2 2 2 2 2 2 2 2 2 2 2 2 2 2 2 2 2 2 2 2 2 2 2 2 2 2 2 2 2 2 2 0 2 2 2 2 2 0 2 2 0 2 2 2 2 2 2 2 2 2 2 2 2 0 0 0 2 0 2 2 0 2 2 2 2 2 2 2 2 2 2 0 2 2 2 2 2 0 2 2 2 2 2 2 2 2 2 2 2 2 2 2 2 2 0 2 2 2 2 2 2 2 2 2 2 2 0 2 2 0 2 2 2 2 2 0 2 2 2 2 2 2 2 0 2 2 2 2 2 2 2 2 2 0 2 0 0 2 2 0 0 0 0 2 2 2 2 0 2 2 2 2 2 2 2 2 2 2 2 2 2 2 2 2 2 2 2 2 2 2 2 0 2 2 0 2 2 0 2 2 2 2 2 0 0 2 0 0 2 2 2 0 2 2 0 2 2 2 2 2 2 2 2 2 2 2 0 2 0 2 2 0 2 2 2 0 2 2 2 2 0 2 0 0 2 2 2 2 2 2 2 0 0 2 2 2 2 2 2 2 2 0 2 2 2 0 2 0 0 0 0 0 2 0 0 0 2 2 2 0 2 2 2 0 2 2 2 2 2 0 2 2 2 2 2 2 2 2 0 2 2 2 2 2 2 2 2 2 2 2 2 2 2 2 2 2 0 0 2 2 2 0 0 0 2 0 2 2 0 2 2 0 2 0 2 2 2 2 2 2 2 2 2 0 0 2 2 2 2 2 0 2 2 2 2 2 2 2 2 2 2 2 2 2 2 2 2 2 2 2 2 2 2 0 0 2 2 2 2 2 2 2 2 2 2 2 2 2 2 2 0 2 2 2 0 2 2 2 0 0 2 2 2 2 2 2 2 0 2 2 2 2 2 0 2 0 2 2 0 2 0 2 2 0 2 2 2 2 0 2 2 0 0 2 0 2 2 2 2 0 2 0 2 2 2 2 0 2 2 2 2 2 2 2 2 0 2 0 0 2 2 2 2 2 2 2 2 2 1 2 2 2 1 2 2 2 0 1 2 1 0 2 2 2 2 0 2 2 2 2 2 2 2 2 2 2 2 2 2 0 0 0 0 2 1 2 1 0 2 2 2 2 1 1 2 1 2 2 2 2 1 2 2 1 1 2 1 1 1 2 1 2 1 1 2 1 1 2 1 1 1 2 2 1 1 1 1 1 2 1 1 2 2 2 2 1 2 2 2 2 1 1 2 2 2 2 2 1 1 1 2 2 1 1 2 1 1 2 2 1 2 1 2 2 2 2 1 2 1 2 1 2 2 1 2 1 1 2 2 1 1 1 1 2 1 0 1 1 1 2 2 1 1 0 2 2 2 2 2 1 2 1 1 1 2 1 2 2 1 2 1 1 1 1 1 2 2 2 1 2 2 2 2 2 0 2 2 2 2 0 2 1 1 1 2 2 0 2 1 2 2 2 1 2 1 1 1 1 2 1 2 1 2 1 2 1 2 1 2 1 2 1 2 2 2 2 2 2 2 2 2 2 2 2 2 2 2 1 1 1 2 2 1 2 2 2 2 2 2 2 1 1 0 2 2 2 2 2 2 2 2 2 2 0 1 1 1 2 2 2 1 2 1 2 1 2 2 1 1 2 2 2 2 2 2 2 0 2 1 1 1 1 1 2 1 1 2 1 2 1 2 2 2 2 2 2 2 1 2 2 2 2 1 1 1 1 1 2 1 2 0 2 0 1 0 1 1 2 2 1 2 2 0 1 2 1 1 2 2 2 2 2 2 2 1 1 1 1 2 1 1 0 2 2 2 1 2 1 1 2 1 1 0 1 2 1 0 1 0 0 0 0 0 0 1 1 2 1 1 2 2 1 2 2 2 2 2 2 2 1 1 1 1 2 1 2 1 2 2 1 1 2 1 1 1 2 2 2 1 1 1 2 2 1 1 2 1 1 1 1 2 0 2 1 1 0 2 2 2 0 0 1 1 1 2 1 1 1 0 2 2 2 1 2 2 0 1 2 1 2 1 1 2 2 1 0 2 2 1 1 1 1 1 2 1 0 2 2 1 1 2 2 1 2 2 2 2 1 1 2 2 1 2 2 2 2 1 1 1 2 1 1 1 1 2 2 2 2 2 1 1 2 1 2 1 2 2 1 2 2 2 2 2 2 2 2 2 2 1 1 1 1 1 1 1 2 1 1 1 1 2 1 2 2 2 2 2 1 1 2 2 1 2 2 2 1 2 1 1 0 2 2 2 1 1 1 1 2 0 1 1 2 2 2 2 2 2 2 1 1 1 2 2 2 2 2 2 2 2 2 1 2 2 2 1 1 2 1 1 2 2 2 1 1 1 2 2 1 1 2 1 2 2 2 2 2 2 2 2 2 2 1 0 2 2 2 2 1 2 1 2 2 2 2 2 2 2 1 1 2 2 2 2 2 2 1 1 1 1 2 0 2 2 2 1 1 1 0 0 0 1 1 2 1 2 2 2 2 2 1 1 2 2 1 1 2 2 1 1 1 2 1 2 1 2 2 2 2 2 2 2 0 0 1 0 2 1 1 1 1 1 1 1 1 2 2 2 2 2 1 2 2 1 1 2 2 1 1 2 1 2 1 1 2 2 2 2 1 1 0 2 1 2 2 1 1 2 2 2 1 1 1 1 1 1 0 1 2 2 1 2 1 2 1 1 2 2 1 2 2 2 2 2 1 1 1 2 2 2 1 1 1 2 2 2 2 2 1 0 2 2 0 2 2 1 2 2 1 2 2 1 2 1 2 2 1 1 1 2 2 1 2 1 0 0 2 2 2 1 1 2 2 1 1 2 2 2 2 2 2 2 2 2 1 1 2 1 0 0 0 0 2 1 1 1 1 1 2 1 2 1 2 1 1 2 2 2 1 2 1 2 2 1 2 2 2 2 1 2 2 2 2 1 2 1 2 2 1 1 2 0 2 2 0 2 1 2 1 1 0 0 2 2 1 1 1 2 2 2 2 2 2 1 2 1 2 1 2 1 1 2 1 2 1 1 2 2 2 2 2 1 1 2 1 1 2 2 1 1 2 2 2 2 2 2 1 1 1 1 1 1 2 1 2 1 2 2 2 1 1 1 1 2 1 2 2 1 1 2 1 2 2 0 2 2 2 0 2 2 2 1 1 1 1 1 2 2 2 2 2 2 2 0 1 2 2 1 1 1 1 1 1 2 1 1 1 1 1 2 1 2 2 2 2 1 1 2 2 1 2 1 1 1 1 1 2 1 1 2 2 2 2 2 1 2 2 0 0 2 1 1 1 1 1 1 0 2 2 1 1 2 1 2 1 2 1 1 0 1 2 2 1 1 2 1 0 1 1 2 1 2 2 2 2 2 1 2 1 1 1 2 1 1 1 2 1 2 1 2 0 1 2 2 2 2 2 2 1 2 1 1 2 1 1 2 1 1 1 2 2 1 2 2 1 2 1 2 2 2 1 2 1 2 2 2 2 2 1 1 1 1 2 1 1 2 2 2 2 1 2 2 2 2 1 2 1 2 2 2 2 2 2 1 1 2 1 1 2 2 2 2 2 1 2 1 2 2 2 2 1 1 2 2 2 2 2 2 2 1 2 2 2 2 2 2 2 2 2 0 0 2 1 2 1 2 2 2 1 2 2 2 2 2 2 2 1 2 2 2 2 2 2 1 2 1 2 1 2 2 2 2 0 2 2 1 2 2 2 2 2 2 1 2 2 1 2 2 1 1 1 1 1 1 1 2 2 1 1 2 2 1 1 2 1 1 1 1 1 2 2 2 2 1 1 2 1 0 1 2 2 1 1 1 2 1 1 2 2 2 1 2 2 1 1 1 1 2 0 2 2 2 2 2 2 2 1 1 1 1 1 1 1 1 1 1 0 1 0 1 2 1 1 1 1 2 2 2 2 2 1 2 2 2 2 2 2 2 2 2 2 2 1 1 2 1 1 1 1 2 2 1 1 1 1 1 1 2 1 1 2 2 2 1 1 1 2 2 2 1 1 1 2 2 2 0 0 0 0 2 1 1 1 1 1 1 1 2 2 2 1 1 1 1 1 1 1 1 1 2 1 2 2 2 2 2 0 2 2 1 2 2 2 2 2 1 1 2 2 1 2 1 1 1 1 1 1 2 1 1 1 0 2 1 1 2 0 2 2 2 1 2 2 2 2 1 2 2 2 2 1 2 2 2 2 0 2 2 2 2 2 2 2 2 2 1 2 1 1 1 1 2 2 2 2 2 2 1 1 2 2 1 1 1 1 1 1 2 1 2 2 1 1 1 1 1 1 2 0 0 1 1 2 2 2 0 2 2 2 1 1 1 1 1 2 1 2 2 1 2 2 2 1 1 2 1 2 1 1 2 2 1 2 2 2 1 1 1 2 2 2 2 1 2 0 2 2 1 2 1 2 1 2 1 2 0 0 2 2 2 2 2 2 2 2 2 2 2 1 2 2 1 2 1 2 1 2 2 2 2 2 2 2 1 1 1 2 2 2 2 2 2 1 1 2 2 2 2 2 2 2 2 2 1 2 2 2 2 2 2 2 2 2 2 1 1 1 2 2 2 2 1 1 2 1 1 1 1 1 1 2 2 2 1 1 1 2 1 2 2 2 2 1 2 2 2 1 2 1 2 1 1 1 1 1 2 2 1 2 1 1 2 2 2 2 0 2 2 2 2 2 2 2 2 0 2 2 1 2 2 2 2 1 1 2 2 2 2 2 2 2 2 1 2 2 1 2 2 1 2 2 2 2 2 2 2 2 2 1 1 2 2 1 1 2 1 2 1 1 2 2 2 1 1 1 1 1 1 2 2 1 2 2 1 1 1 1 1 2 1 1 2 1 2 1 2 2 2 2 2 1 2 2 1 1 1 2 2 2 2 1 2 2 2 2 2 2 2 1 2 2 1 2 2 1 1 1 1 2 2 2 1 1 0 2 0 1 2 1 1 1 2 1 1 1 2 1 1 1 1 1 1 0 0 2 1 2 2 2 2 1 2 1 1 2 2 0 1 2 2 2 2 2 2 2 2 2 2 2 2 2 1 1 1 1 2 2 1 2 1 2 2 2 2 2 2 2 2 2 2 2 0 2 0 0 2 2 2 0 2 2 2 2 2 2 2 2 2 2 0 0 2 2 2 2 2 2 2 2 2 0 0 2 0 2 2 2 2 2 2 2 2 2 2 2 2 0 2 2 2 2 2 2 2 2 2 0 0 0 2 2 0 2 0 0 0 2 2 2 2 2 2 2 2 0 2 2 0 0 2 2 2 2 2 2 2 2 2 2 2 2 2 2 2 0 2 2 0 2 2 2 2 0 0 2 2 2 2 2 0 0 0 0 2 0 0 2 2 2 1 2 2 1 2 1 2 1 1 2 2 2 1 2 1 1 2 1 1 1 2 2 2 2 2 1 2 2 2 0 2 2 0 2 2 1 2 2 1 2 2 2 2 2 2 2 2 2 0 2 2 2 2 2 0 2 2 2 0 2 2 2 2 2 2 2 2 2 2 0 2 2 2 0 0 2 2 2 2 2 0 2 2 2 0 2 2 0 2 2 0 2 0 2 0 2 2 2 0 0 0 0 2 0 2 2 2 2 2 1 1 2 2 2 2 2 2 2 1 1 2 1 2 2 1 0 1 1 2 1 2 2 2 1 2 2 2 2 2 1 1 2 2 0 2 2 2 2 2 2 1 2 1 2 1 2 1 1 2 1 1 2 1 0 2 2 2 1 2 1 2 2 2 0 2 2 2 2 2 1 1 2 1 1 2 2 2 1 1 0 1 0 1 1 2 1 2 2 2 2 1 1 2 2 0 0 0 1 1 1 1 1 2 2 2 2 0 2 2 2 2 1 2 2 2 2 2 2 2 1 2 2 2 2 2 2 2 2 2 1 2 2 1 1 1 2 1 2 2 2 2 2 1 1 2 1 1 1 2 1 2 1 2 2 2 1 2 2 2 2 1 2 1 2 2 0 1 2 2 2 1 1 2 1 1 2 2 2 1 1 2 1 1 0 0 2 2 2 1 1 2 2 2 2 1 2 2 2 2 2 2 2 2 2 1 1 2 1 1 2 1 2 2 2 2 2 2 2 2 2 1 1 1 1 1 1 1 2 2 2 2 1 2 2 2 2 2 2 1 1 1 2 2 2 2 2 2 2 2 2 2 2 1 1 1 2 1 1 1 1 1 2 1 1 2 1 1 1 1 2 2 2 1 2 2 1 2 2 2 1 1 1 1 1 2 2 2 1 1 1 1 1 2 1 2 2 1 1 2 2 1 2 2 2 1 1 1 2 2 0 1 1 1 2 2 2 1 1 2 2 0 0 2 2 1 0 2 2 1 1 1 1 2 2 1 2 2 2 1 1 1 1 1 1 2 2 2 0 0 2 0 2 2 2 2 0 2 2 0 0 2 2 2 2 2 0 2 2 2 2 2 2 2 2 0 0 2 0 0 2 0 0 2 2 0 2 2 2 2 1 1 1 0 2 2 2 0 2 2 1 1 2 2 1 2 2 1 1 0 0 2 2 2 0 2 2 2 1 2 2 1 2 2 2 2 1 1 2 2 2 2 2 1 2 1 1 2 1 2 1 2 2 2 0 2 2 1 0 0 2 2 1 0 2 1 1 2 2 2 2 1 1 1 1 2 1 1 2 1 2 2 2 2 2 2 2 2 1 0 2 2 0 2 2 2 1 2 2 2 2 1 2 2 2 1 2 1 2 2 2 2 1 1 2 1 2 1 1 2 2 2 1 2 2 1 2 1 2 2 2 2 2 2 0 0 1 2 2 2 1 2 2 2 2 1 1 1 2 1 2 2 2 2 1 2 2 1 2 1 2 1 2 2 2 1 1 2 2 2 2 2 1 2 1 1 1 1 1 1 1 2 2 2 2 2 1 2 2 2 0 2 2 2 2 2 1 2 2 1 2 1 1 1 2 1 2 1 2 1 1 2 1 2 1 1 1 1 2 1 1 1 1 1 2 2 2 2 2 2 1 1 1 1 2 2 0 1 2 2 2 2 1 1 2 2 2 2 2 1 1 2 1 1 1 1 2 2 2 2 1 1 1 2 2 2 1 2 1 1 2 1 1 0 1 1 1 1 2 2 1 1 2 1 2 2 2 1 1 2 1 2 1 1 2 0 1 1 2 2 2 2 2 1 1 2 1 2 1 2 2 1 1 2 1 2 2 2 2 1 1 1 2 1 2 1 2 2 2 2 1 2 1 2 1 0 0 1 1 2 2 2 1 1 2 1 1 2 2 1 2 2 2 0 2 1 2 2 1 2 2 2 2 2 0 2 1 0 2 2 2 2 1 2 1 2 2 2 2 2 2 2 1 0 2 2 2 2 2 1 2 2 2 2 1 1 1 2 1 2 1 1 2 2 2 2 2 1 1 1 2 1 2 2 0 1 2 2 1 2 1 2 1 0 1 2 1 0 1 1 2 0 2 2 2 2 2 2 0 0 2 2 2 2 2 2 2 2 2 1 1 1 0 2 1 2 2 1 1 1 1 2 1 2 1 2 1 2 2 0 1 1 1 2 2 0 1 2 2 2 0 2 0 2 2 2 1 2 2 0 2 2 2 2 2 2 0 1 1 2 1 2 1 0 2 2 2 2 2 1 2 1 2 2 1 1 1 1 1 2 2 2 0 2 0 2 1 2 1 1 2 1 2 2 2 1 2 1 1 1 1 2 2 1 1 2 1 2 1 1 0 0 1 1 0 0 0 1 1 2 1 0 2 1 1 2 2 2 2 1 1 1 2 1 1 1 2 2 2 2 2 1 1 2 1 2 0 1 1 1 1 1 1 1 1 1 1 1 2 1 2 2 1 1 2 0 1 1 1 2 2 2 1 1 1 1 0 2 2 1 2 1 2 1 2 1 2 2 1 2 0 1 2 0 1 1 2 1 2 1 2 2 2 1 1 2 2 2 2 2 2 2 1 1 2 0 2 2 0 2 1 2 1 2 1 2 2 2 2 2 2 2 1 1 2 2 2 2 2 0 1 2 1 0 2 1 2 1 2 1 2 1 1 2 1 2 1 2 1 1 2 1 2 1 1 2 1 2 2 1 1 1 1 1 2 1 1 2 2 2 2 1 1 2 1 1 0 1 2 2 1 2 2 2 1 1 2 1 1 2 1 1 1 1 1 2 1 1 2 1 1 1 1 2 1 2 2 2 2 2 2 2 2 1 1 2 2 2 2 2 2 2 2 2 2 2 1 2 2 2 2 2 1 2 1 1 1 1 1 2 2 2 2 2 2 2 2 2 2 2 2 2 2 2 0 2 2 2 2 2 2 2 2 0 2 0 2 2 0 2 2 2 2 2 2 2 2 2 1 2 2 2 2 1 0 2 1 1 1 1 1 2 2 2 1 2 2 0 2 2 2 1 0 2 2 2 1 1 1 1 1 2 1 1 1 1 2 2 1 2 1 1 2 1 1 2 2 2 2 2 1 2 1 1 1 1 2 1 1 2 2 1 2 1 1 2 1 2 0 1 1 1 1 1 1 1 1 1 2 1 2 2 1 2 1 2 1 1 1 1 2 2 2 1 2 2 1 2 2 1 2 1 1 1 1 2 2 1 2 2 1 2 2 1 2 2 2 1 1 2 1 2 1 2 2 2 0 2 1 1 1 1 1 1 2 1 2 1 2 1 2 2 2 2 2 2 1 2 1 2 2 1 1 0 2 1 1 1 2 0 2 1 1 2 2 1 2 2 2 2 2 2 2 2 2 1 1 2 1 1 2 1 2 2 1 1 1 1 2 1 1 2 1 2 1 1 0 1 2 0 2 2 2 2 1 1 1 2 2 2 2 2 2 1 1 1 2 2 1 2 1 1 1 2 2 1 2 2 1 1 1 1 2 2 2 2 2 2 0 2 2 2 2 1 2 1 1 1 2 1 1 2 2 1 1 1 1 2 1 1 2 2 2 2 0 2 2 2 2 0 0 2 2 2 2 2 2 2 2 1 1 2 2 1 1 2 2 2 2 2 2 2 0 1 2 0 2 0 1 1 2 1 1 1 1 2 1 1 2 2 1 1 2 2 1 1 2 2 1 1 2 2 1 2 2 1 1 2 1 1 2 0 2 2 1 2 2 2 2 1 2 1 2 2 1 1 1 2 2 2 2 1 1 2 1 1 2 2 0 1 2 2 2 1 1 1 2 2 2 1 2 1 2 2 2 1 2 1 1 1 1 1 2 2 0 2 1 1 1 1 2 2 2 2 1 2 2 2 2 2 2 2 2 2 1 1 1 2 2 1 1 1 1 2 2 2 1 2 0 1 1 2 2 1 0 1 2 2 1 1 2 2 2 2 2 2 2 2 2 1 1 1 1 2 1 2 1 2 2 2 2 1 2 2 1 1 2 1 2 1 2 2 0 2 2 1 1 2 2 2 2 2 2 2 1 2 2 1 2 2 1 1 1 2 2 2 2 2 1 2 0 1 1 2 2 2 2 2 1 1 2 0 2 2 1 2 1 2 2 2 2 2 2 2 2 1 1 1 2 2 2 2 2 2 2 2 2 1 2 1 2 1 0 1 1 2 2 1 2 2 2 1 2 2 1 2 1 2 2 1 1 1 1 1 1 1 2 1 0 2 1 2 0 2 0 2 2 1 1 2 2 2 2 2 0 2 2 2 2 2 1 2 0 1 1 1 1 1 1 2 2 2 1 2 2 2 1 1 1 1 2 1 1 2 2 1 1 1 1 2 1 1 2 2 1 1 2 1 1 2 0 2 0 0 0 2 2 2 2 2 2 1 1 1 2 1 2 2 2 2 1 1 2 2 1 2 1 1 2 1 2 2 2 0 0 1 2 1 1 0 2 1 2 1 2 1 2 0 1 2 2 2 2 2 2 1 2 1 1 1 1 2 2 2 1 2 2 2 2 2 2 2 2 2 1 1 1 1 2 2 2 1 1 2 2 2 2 1 2 1 1 1 2 0 1 2 2 2 2 2 1 2 2 2 2 1 1 1 2 2 2 2 2 2 2 2 2 2 1 1 2 1 1 2 1 2 1 1 0 1 2 2 2 2 2 2 1 2 2 1 2 2 2 2 2 2 1 2 2 2 2 2 2 2 2 2 2 2 2 2 0 2 2 0 2 2 1 2 2 1 1 2 2 1 2 2 2 2 1 2 2 1 2 2 1 1 2 1 1 2 1 2 2 2 2 2 1 2 2 2 2 1 2 1 2 1 2 2 2 2 2 2 2 2 1 2 2 2 2 1 1 2 2 0 1 1 0 1 2 1 1 1 1 2 2 2 1 2 2 2 1 2 1 2 2 1 2 1 2 0 2 2 1 0 0 1 1 2 1 1 1 1 1 2 2 2 2 2 2 2 2 2 2 2 2 2 2 1 2 1 1 1 1 2 2 1 1 2 2 1 2 1 1 1 2 2 2 1 2 1 0 2 2 1 1 2 2 1 2 2 2 2 1 1 1 1 1 1 2 2 2 2 1 1 1 0 1 1 1 2 1 2 2 2 1 2 2 2 1 1 1 1 2 1 1 1 1 2 2 2 0 2 2 1 2 1 1 1 1 2 2 2 2 1 1 2 1 0 2 2 1 1 0 2 0 2 2 2 2 2 1 1 2 1 1 1 1 2 2 2 1 2 2 1 2 2 2 2 2 1 2 2 2 1 1 2 2 2 2 0 2 2 2 2 0 2 2 0 2 2 2 0 0 0 2 2 2 2 2 0 2 2 2 2 2 2 2 2 2 2 2 2 2 0 2 0 0 2 2 0 0 2 2 2 0 1 2 1 2 2 1 1 2 1 1 1 1 1 2 1 2 1 1 2 2 0 0 2 1 2 1 2 1 1 1 1 1 2 1 1 2 2 1 0 0 2 2 2 2 2 0 0 0 2 2 2 2 2 2 2 0 2 0 2 2 2 0 2 0 2 0 2 2 2 0 2 0 2 2 2 1 1 2 2 2 1 2 2 2 0 1 1 1 0 2 2 2 1 2 2 2 1 2 1 2 0 1 1 2 1 2 1 2 2 1 2 1 2 1 2 2 1 1 2 2 1 2 1 1 1 1 2 2 1 1 1 1 2 2 2 1 1 0 1 2 2 1 1 2 2 1 0 1 1 1 1 2 2 2 2 2 2 2 1 2 1 1 2 2 0 2 2 2 2 2 1 2 1 1 0 2 1 1 2 0 2 0 1 1 2 1 1 2 1 1 2 2 2 1 2 2 0 2 1 1 2 2 2 2 1 2 2 1 2 2 2 2 1 2 1 1 2 1 2 2 2 2 0 2 0 2 2 2 2 2 2 2 2 2 2 2 2 0 2 1 2 2 2 1 2 1 1 1 2 2 2 2 2 1 2 2 2 2 2 2 2 0 0 2 2 0 2 0 2 0 2 2 2 2 0 0 2 2 2 1 1 2 1 1 2 1 1 2 2 2 2 2 1 1 1 1 2 2 2 0 2 1 2 2 2 1 2 2 2 1 1 2 0 1 2 2 2 2 1 1 1 1 1 2 1 1 1 0 1 1 2 2 2 2 2 1 2 1 2 2 1 1 1 1 1 1 1 2 0 2 0 1 2 1 2 0 1 0 1 0 1 2 1 1 1 0 2 2 2 2 2 2 2 2 1 0 0 1 2 2 2 1 2 2 1 1 0 1 2 1 2 2 2 1 2 2 1 2 1 2 2 1 2 2 1 2 2 1 2 2 2 2 1 2 2 2 2 2 1 2 2 2 2 1 2 1 2 0 2 2 1 2 2 2 1 1 2 1 1 1 1 1 1 1 1 2 1 1 2 1 1 1 0 1 1 1 1 1 1 0 2 1 2 1 2 2 2 2 0 0 2 2 0 2 2 2 2 0 2 2 1 1 1 0 1 2 2 1 1 2 2 2 0 1 1 1 1 1 1 2 1 2 1 1 1 2 1 2 2 1 1 1 1 1 1 1 2 1 1 2 1 2 2 2 1 2 2 2 2 1 1 2 2 2 2 1 2 2 2 1 2 1 1 0 2 2 2 0 0 0 2 2 1 2 2 2 2 2 2 2 2 0 1 0 2 2 2 2 2 1 1 1 1 2 1 2 2 2 1 1 1 1 1 1 1 2 2 2 1 2 1 2 1 2 2 1 1 2 2 1 2 1 1 2 2 2 1 2 0 2 2 0 2 2 2 2 1 2 2 1 1 2 2 2 1 1 1 2 1 2 2 2 2 1 1 1 2 2 1 1 2 2 1 1 2 2 2 2 1 1 1 1 2 2 1 2 2 2 1 2 1 1 1 1 2 2 2 2 1 0 2 2 2 0 2 1 0 1 2 1 2 1 2 2 2 1 2 1 2 1 1 1 2 1 2 2 2 1 2 2 2 2 2 2 0 0 2 0 2 2 2 2 2 2 2 2 2 2 2 2 2 0 2 1 2 2 1 2 2 2 2 1 2 1 2 1 1 1 1 1 1 1 1 1 2 2 2 2 0 2 2 2 1 1 0 2 2 2 2 2 0 2 2 0 2 0 1 1 1 1 1 1 2 0 2 2 2 1 0 2 1 1 1 2 2 1 2 2 2 1 1 2 1 2 2 2 2 2 2 1 1 2 1 2 1 2 1 2 1 2 2 2 0 2 1 2 2 2 0 2 2 2 2 2 1 0 2 0 1 2 2 2 1 2 2 0 2 2 2 2 2 1 2 1 2 0 1 1 2 2 2 2 2 1 1 2 2 2 2 1 2 2 2 1 1 1 2 2 1 1 2 1 1 1 2 1 1 2 2 2 2 2 1 0 2 2 1 1 1 2 2 2 2 2 2 2 1 1 1 1 1 1 2 2 2 1 2 2 1 1 1 1 1 2 2 1 2 2 1 1 1 1 2 1 1 2 2 1 2 2 2 2 1 1 2 1 2 1 2 1 2 1 1 2 2 2 2 2 2 2 2 1 2 2 2 1 1 2 1 1 1 2 2 2 1 2 2 2 1 1 2 2 0 2 2 1 1 1 2 2 2 2 2 2 2 2 2 0 2 1 2 0 2 2 2 2 2 2 2 2 2 1 1 1 2 2 2 1 2 1 2 2 2 2 2 2 2 2 1 2 2 1 2 1 1 1 2 1 2 2 1 1 2 1 0 1 1 1 1 1 2 1 1 2 1 2 2 2 2 0 1 1 2 2 2 2 2 2 2 2 2 1 1 2 1 2 2 1 2 2 2 1 1 2 2 1 1 2 2 2 1 2 1 2 1 1 0 0 1 1 1 1 1 1 1 2 1 2 1 2 1 2 1 1 1 2 1 1 1 2 2 2 1 2 2 1 2 2 1 1 2 1 2 2 2 2 2 2 2 2 2 1 2 1 2 2 2 2 2 1 1 1 1 2 1 2 1 1 2 2 1 0 1 1 1 1 2 2 2 2 2 2 2 2 2 1 1 1 2 2 2 1 2 1 1 2 2 1 2 1 1 1 2 1 2 1 2 2 1 2 2 2 1 1 2 2 2 2 2 2 1 2 2 2 2 0 0 2 2 0 0 2 2 2 2 2 2 2 2 2 2 0 2 2 0 2 2 2 2 2 2 0 2 2 2 2 2 1 1 2 1 2 2 2 1 1 2 1 1 2 1 1 1 2 1 2 1 1 2 1 1 2 2 1 1 1 2 2 2 2 0 2 1 1 1 1 1 2 1 1 2 2 2 2 1 2 2 1 0 1 1 2 1 2 1 2 1 1 2 2 2 1 1 1 1 0 0 2 2 1 1 2 2 2 2 2 2 2 2 2 1 2 1 0 2 2 2 1 1 1 0 1 2 0 2 2 0 2 2 0 0 2 2 2 2 2 2 2 2 2 2 2 2 2 0 2 0 2 2 1 2 2 1 1 1 2 0 0 0 2 0 2 1 2 2 2 2 2 1 1 2 0 1 2 1 1 1 0 1 1 2 0 0 1 2 0 2 2 2 1 1 2 2 1 2 0 2 2 2 2 2 2 2 2 1 2 2 2 1 1 2 1 1 1 2 2 2 1 1 1 2 2 2 2 2 2 2 0 2 0 0 2 2 0 2 1 1 2 2 2 2 2 2 2 1 2 1 2 2 2 2 2 2 2 2 2 2 2 2 1 2 2 2 2 0 0 0 2 2 2 2 2 2 2 2 2 2 2 2 2 2 2 2 2 2 2 2 2 2 2 2 2 2 2 2 2 2 2 0 2 2 0 0 0 2 2 2 0 2 2 2 2 2 0 0 2 0 2 2 2 0 2 2 2 2 2 2 0 2 2 2 2 2 2 2 2 2 0 2 2 0 2 2 2 2 2 2 2 0 2 2 2 2 1 1 1 2 2 2 2 1 2 2 2 2 2 2 2 2 2 2 1 2 1 1 2 2 1 2 2 2 1 2 1 1 2 1 1 2 2 2 1 2 2 2 2 2 1 2 1 2 2 2 2 1 1 2 1 1 1 1 1 1 2 1 1 2 2 2 1 2 2 1 2 2 1 1 1 2 1 0 0 2 2 2 2 2 2 2 1 1 2 2 2 2 1 1 2 1 2 2 2 1 2 1 2 2 2 2 2 1 2 2 1 2 2 1 2 2 1 2 2 1 2 2 1 2 2 1 2 1 2 2 2 2 2 2 1 1 2 2 1 2 1 1 1 1 1 1 1 2 1 2 2 2 1 2 1 2 2 2 1 1 0 2 1 1 1 1 2 2 2 2 2 2 2 2 0 2 2 2 2 1 2 1 1 2 2 2 2 2 2 1 2 2 2 2 2 2 1 1 1 1 2 2 2 1 1 1 2 1 2 0 2 2 2 2 1 1 2 1 2 2 1 2 0 1 1 2 2 1 1 1 1 1 0 2 2 2 1 1 2 2 2 1 1 1 2 1 2 2 1 0 0 2 1 1 1 2 2 2 0 0 2 2 2 2 2 0 2 0 1 2 2 2 2 1 2 2 2 1 0 2 1 1 1 1 2 2 1 1 1 1 2 1 1 1 2 2 2 2 0 1 1 1 1 2 0 2 1 1 1 0 2 1 2 2 2 2 2 2 2 1 1 1 2 2 1 2 1 1 2 1 1 1 1 2 1 1 2 1 0 2 1 1 2 2 0 2 2 2 1 2 2 2 2 1 1 2 2 1 1 0 2 1 1 2 2 1 2 2 1 1 1 1 2 2 2 2 2 1 1 2 1 1 2 2 2 2 1 2 2 1 2 0 2 2 1 2 2 2 2 1 2 1 2 1 2 1 1 2 1 2 2 2 2 2 1 1 1 1 2 2 2 2 2 2 1 2 1 1 1 2 2 1 2 2 2 1 2 2 2 1 2 1 1 2 0 2 2 2 1 2 2 1 1 2 2 0 2 2 2 2 2 2 2 2 2 2 2 2 2 2 0 2 2 2 2 2 2 2 2 0 2 2 0 2 0 2 2 2 2 2 2 2 2 0 2 2 0 2 2 1 1 2 2 2 2 2 1 1 1 2 2 2 1 2 2 2 2 1 1 1 2 2 2 1 1 2 1 2 2 2 2 2 1 2 2 1 2 1 1 1 2 2 2 2 2 2 2 2 1 2 2 2 2 1 1 2 2 1 1 1 1 1 1 2 2 2 2 1 2 1 1 1 2 2 2 1 2 1 1 1 2 2 1 1 1 2 2 2 2 2 2 2 2 2 2 2 1 2 1 2 1 2 2 1 2 1 1 1 1 1 2 2 2 2 1 2 2 2 2 1 2 2 2 2 2 2 2 2 2 2 1 1 1 1 1 2 1 1 2 2 2 2 2 2 1 1 1 2 1 1 2 1 2 2 1 1 1 1 1 2 2 1 2 2 2 2 2 0 2 2 1 1 2 2 2 2 1 1 2 2 0 1 2 1 1 2 1 2 2 2 0 1 2 2 2 2 1 1 2 1 1 1 1 1 1 2 1 1 2 2 1 1 1 2 1 2 2 2 1 2 0 2 0 2 2 1 2 2 1 2 2 2 2 2 2 1 2 1 2 1 2 2 2 1 1 1 2 1 2 2 1 2 1 2 1 2 2 2 1 2 2 2 1 1 2 1 2 2 2 2 2 1 1 2 2 2 1 2 2 2 2 1 1 1 2 1 1 2 2 2 2 1 2 2 2 2 0 2 1 2 1 1 1 0 1 1 2 2 1 1 2 1 1 1 1 1 1 0 2 2 0 2 1 2 1 2 2 1 2 1 2 2 2 1 0 2 2 2 1 2 2 2 1 1 2 1 0 0 2 2 1 2 2 0 1 1 2 1 2 2 1 0 2 1 2 2 2 2 1 1 2 1 2 2 2 2 2 2 2 2 2 2 1 2 1 2 2 0 2 2 1 2 1 1 2 2 1 1 1 2 2 2 2 2 2 0 1 2 1 1 2 2 1 1 1 1 2 2 1 1 2 2 1 2 0 2 2 2 2 1 2 0 1 0 2 2 0 2 2 2 2 1 2 2 0 2 2 2 0 0 2 1 2 2 2 2 1 2 2 0 2 2 2 2 0 2 1 2 2 0 2 0 0 2 1 2 0 2 1 1 1 1 2 2 0 0 2 1 2 1 1 2 2 2 2 2 2 2 0 1 2 0 0 2 2 2 2 2 2 1 2 1 1 1 1 2 2 1 0 1 1 2 2 2 1 1 2 1 2 1 1 2 1 1 2 1 2 2 2 2 2 0 0 1 1 2 1 1 2 2 2 2 2 2 1 2 1 1 2 0 1 1 2 0 2 1 2 2 1 1 1 1 1 2 1 2 2 1 1 1 2 1 1 2 2 2 1 2 1 2 1 2 1 0 2 2 2 1 1 1 1 2 1 0 1 1 2 2 1 1 2 2 1 2 2 2 2 2 2 2 1 2 1 2 2 2 2 2 2 2 2 2 1 1 2 1 1 1 2 1 2 2 2 2 2 2 2 2 2 2 2 1 2 1 2 1 2 2 2 2 1 1 2 1 2 1 1 2 2 2 2 1 1 1 1 1 1 1 1 2 2 2 2 2 2 1 1 2 2 1 2 1 1 2 2 2 2 1 1 1 1 1 1 2 2 2 2 2 2 1 1 1 2 2 2 2 1 2 1 0 2 2 1 1 1 1 2 2 2 2 2 2 2 1 2 2 2 2 2 1 1 2 2 2 2 1 2 2 1 2 2 2 1 2 1 2 2 2 1 1 2 1 2 2 1 1 1 1 2 2 2 2 1 2 2 1 2 1 1 1 2 2 1 2 1 1 1 1 2 1 2 2 2 2 2 1 1 1 1 1 2 1 2 2 2 2 1 2 1 2 2 1 2 2 1 2 1 2 2 2 1 1 1 1 1 2 1 1 1 1 2 2 1 1 2 2 2 2 2 2 0 2 2 1 1 2 1 1 1 1 1 2 1 1 1 1 1 2 2 2 2 2 2 2 2 2 1 2 2 1 1 2 1 1 2 1 2 0 2 2 2 0 2 2 0 2 2 2 2 1 1 1 1 1 1 2 2 1 1 1 1 2 1 2 2 2 2 2 2 2 2 2 2 2 2 2 2 2 2 2 1 2 1 2 2 1 2 2 2 2 2 2 2 2 2 1 2 2 2 0 2 2 2 0 2 2 2 2 0 2 2 2 2 2 2 2 2 2 2 0 0 2 0 0 0 2 2 2 1 2 1 0 1 1 2 2 2 2 2 2 2 2 2 1 2 1 1 1 1 1 1 1 2 2 1 2 1 2 2 2 1 1 2 2 1 1 1 2 2 1 1 1 2 1 1 1 1 0 0 1 2 1 1 1 2 1 1 1 2 2 2 2 1 1 1 1 1 1 0 2 1 2 2 1 2 2 2 2 2 1 2 1 2 1 1 0 1 0 2 1 2 1 1 2 1 1 1 1 2 2 2 2 2 1 2 2 1 1 1 1 2 2 2 2 2 2 2 1 1 1 1 1 2 2 2 1 2 0 1 1 1 1 1 2 2 0 1 2 2 2 1 2 2 1 2 1 2 0 2 1 2 2 2 2 2 0 2 1 1 2 1 1 1 2 1 1 1 1 1 2 2 2 2 2 2 1 1 1 2 2 2 2 2 2 2 2 2 1 2 0 2 1 2 2 1 2 2 1 2 2 1 1 1 1 2 2 0 0 2 2 1 2 2 2 2 2 1 2 2 2 1 0 2 2 1 2 2 2 1 2 2 2 2 2 2 2 2 2 2 1 1 1 1 1 2 1 2 2 1 1 2 2 1 1 1 2 1 2 2 1 2 2 1 1 2 1 1 1 1 2 1 2 1 1 2 1 1 2 1 1 1 1 2 2 1 2 1 1 2 1 1 2 2 1 2 1 1 2 1 1 2 1 1 2 2 1 1 2 2 2 2 0 2 2 0 2 0 0 0 0 2 2 0 2 2 2 2 2 2 2 0 2 0 0 2 2 2 2 2 2 0 0 2 2 2 0 0 2 2 1 1 2 1 2 1 0 0 1 0 0 0 2 1 2 2 0 1 2 2 2 2 2 2 2 2 2 2 2 1 2 2 2 0 1 1 2 2 0 2 2 1 2 2 1 2 0 0 0 0 0 0 2 2 2 2 2 2 2 1 1 1 2 0 2 1 1 1 2 2 2 2 1 1 1 2 2 2 2 2 2 2 2 1 1 2 2 2 0 2 1 2 2 2 2 2 2 2 1 1 1 2 2 2 2 2 1 2 1 1 2 0 1 1 2 2 2 2 2 2 0 2 2 2 2 2 2 1 2 1 2 1 0 1 2 2 2 2 1 1 1 2 2 2 2 2 2 2 2 2 2 1 2 2 2 2 2 2 2 1 2 1 1 2 2 2 2 2 2 1 2 2 1 2 1 1 1 2 1 1 1 1 1 1 2 1 1 1 1 2 1 0 2 2 1 2 1 2 2 2 1 0 2 2 1 2 2 2 2 2 1 2 1 2 1 0 2 1 0 0 1 1 2 1 1 1 2 0 0 0 1 1 1 1 2 2 2 1 1 1 1 1 1 2 2 2 2 1 2 2 2 2 2 2 2 2 1 1 2 1 2 2 1 1 1 1 0 2 1 1 2 2 2 2 2 1 1 1 1 1 2 1 1 2 0 2 2 1 0 0 2 0 2 2 2 1 1 2 2 1 2 2 2 2 1 2 2 1 0 1 1 2 2 1 2 0 2 1 1 2 2 2 2 1 1 1 1 1 1 2 2 0 2 2 2 1 2 1 1 2 2 2 2 2 2 2 2 2 2 2 2 2 2 2 2 0 2 2 2 1 1 1 2 2 2 2 1 0 2 1 1 1 2 1 1 2 1 1 0 2 2 0 2 0 0 1 0 1 1 1 0 0 1 1 2 2 2 0 1 2 2 2 2 0 1 2 2 2 1 2 2 2 2 1 2 1 2 2 2 2 2 2 1 2 2 2 2 1 1 2 2 1 0 2 1 2 2 2 2 2 0 1 2 0 2 1 2 2 2 1 0 0 1 2 0 1 2 1 1 1 2 2 1 1 2 2 2 1 1 1 2 1 1 1 0 1 2 1 1 2 2 1 1 1 1 1 1 2 1 0 2 1 1 1 1 2 1 2 1 1 2 2 1 2 1 0 2 0 0 0 2 1 1 1 1 0 0 2 1 2 1 2 2 0 2 2 2 2 2 2 1 2 0 1 2 2 1 0 2 0 2 2 2 2 2 1 2 2 1 2 2 1 2 1 2 1 1 0 0 2 2 1 2 1 1 2 2 2 1 1 0 1 2 1 1 1 1 2 1 2 2 2 1 1 1 1 1 2 1 1 1 2 2 1 1 1 1 2 1 1 1 2 1 1 1 1 2 1 2 2 1 1 2 2 2 2 2 2 2 2 1 2 1 2 2 1 1 2 1 2 1 2 1 2 1 2 1 1 0 2 2 2 2 2 2 2 2 1 1 1 1 2 2 2 2 2 1 2 1 2 0 1 2 2 2 1 0 1 1 2 1 1 0 1 1 1 2 2 2 2 2 2 1 1 2 2 1 2 1 1 2 1 1 2 2 2 2 1 2 1 1 2 2 1 2 1 2 1 2 2 1 1 2 0 2 2 1 2 2 0 0 1 2 1 2 1 2 1 2 1 1 1 1 2 2 2 2 2 2 0 2 1 2 2 1 1 1 2 2 1 2 1 2 2 1 2 2 2 0 2 2 1 1 1 1 2 0 1 1 2 2 1 1 2 1 1 1 1 1 2 1 1 2 1 1 1 2 2 1 2 2 1 1 2 2 2 2 2 1 1 2 2 2 2 0 2 0 0 0 1 1 2 2 2 2 2 1 1 1 1 0 0 0 0 1 1 2 1 0 2 2 2 1 0 2 1 1 2 2 1 2 1 0 0 0 2 2 1 1 2 0 2 1 2 2 1 2 1 1 2 1 2 1 2 1 1 1 2 1 2 2 1 2 2 2 2 2 1 2 1 2 1 1 1 1 2 2 2 2 2 2 2 2 2 2 2 1 1 1 2 2 1 2 2 2 2 0 2 0 1 2 2 1 1 1 0 2 0 2 1 2 2 2 2 0 1 2 1 1 1 2 2 2 0 0 2 2 2 2 1 2 2 2 1 2 2 0 2 0 1 0 1 1 2 2 1 2 1 1 2 0 2 2 2 0 2 0 2 2 2 0 2 1 2 2 1 2 2 2 2 1 2 0 0 2 0 0 2 0 0 2 2 2 2 2 2 2 0 0 2 2 2 2 0 2 2 2 0 2 0 0 0 2 2 2 0 2 0 2 0 1 2 1 2 1 1 0 2 2 1 1 2 2 2 0 2 1 0 2 2 1 2 1 1 1 2 2 2 2 2 2 2 1 0 1 1 2 2 2 2 2 1 2 1 1 1 1 1 2 2 0 2 2 2 2 0 0 2 2 1 0 2 2 0 1 1 2 2 2 2 2 2 1 1 1 1 1 1 1 2 1 2 2 1 1 2 2 1 2 2 0 2 1 1 1 2 2 1 1 2 2 1 2 2 2 1 2 2 2 2 2 2 2 2 0 2 2 2 2 2 2 2 2 2 1 1 2 1 2 2 2 2 0 2 1 2 2 2 2 2 1 1 1 0 2 1 2 2 1 1 1 1 0 2 0 2 1 0 1 1 2 1 0 0 1 1 2 2 1 1 2 1 2 0 2 2 2 1 2 1 1 1 2 2 2 0 0 2 2 1 2 1 0 1 2 1 2 2 2 2 2 1 1 2 1 2 2 1 2 2 1 2 2 1 1 1 1 2 1 2 2 2 1 2 1 2 1 1 2 1 1 2 2 2 2 2 2 2 1 1 1 2 1 2 1 1 1 2 1 2 2 2 2 2 2 2 1 1 1 1 2 2 1 1 1 2 1 2 1 2 2 2 1 1 2 2 2 2 1 1 1 2 2 2 1 2 2 2 1 2 1 2 1 1 1 2 1 2 2 1 2 1 0 1 2 2 1 1 2 1 1 2 1 2 2 2 1 2 1 1 1 1 1 1 1 1 2 2 1 2 2 1 1 1 2 2 2 0 2 2 2 2 2 2 2 2 2 1 2 1 1 2 2 2 1 1 2 2 1 2 1 2 2 2 2 2 2 2 1 2 2 2 1 1 2 2 1 1 0 2 1 1 2 1 2 1 1 1 1 2 1 1 1 2 1 2 1 1 2 1 1 1 2 1 1 1 1 2 2 2 2 2 1 1 2 2 2 2 2 2 2 2 2 2 2 1 1 2 2 1 1 1 2 2 2 2 2 2 2 1 2 1 2 2 2 2 1 2 2 2 2 1 2 2 2 1 2 2 2 2 1 2 1 1 2 2 2 2 2 0 2 2 2 2 2 1 2 2 1 1 1 1 1 1 2 2 1 2 1 1 2 2 0 2 0 1 2 2 2 1 1 2 2 2 2 2 2 2 2 2 1 2 2 1 2 2 1 2 2 2 2 2 1 2 1 2 1 1 2 2 2 1 2 2 2 2 2 2 1 1 1 1 2 1 2 1 2 1 2 1 1 1 1 2 2 2 2 1 2 1 2 1 1 1 2 1 2 0 0 2 2 2 2 1 2 2 1 2 1 2 2 2 2 1 2 2 0 1 2 1 2 1 2 1 1 1 1 1 2 2 2 2 2 2 0 2 2 0 2 2 0 2 2 2 2 0 2 0 1 0 2 2 2 2 2 0 2 2 2 1 2 2 1 1 2 2 2 1 2 1 2 2 1 2 1 1 1 0 1 2 1 1 1 2 2 0 2 0 1 1 1 1 1 2 2 1 1 1 2 1 1 2 2 1 2 1 2 2 2 1 2 1 2 1 2 2 2 1 2 1 1 1 1 1 2 0 2 2 1 2 0 2 1 0 2 2 0 2 2 1 2 0 2 2 2 1 2 2 2 2 1 1 2 1 2 2 1 1 1 2 2 2 1 1 1 1 2 2 1 2 1 2 2 1 2 2 1 0 1 2 2 2 1 1 1 2 2 2 2 2 2 0 2 2 2 2 2 2 2 1 1 2 2 2 2 1 1 2 2 0 2 2 1 1 1 2 2 2 2 1 2 2 2 2 1 1 1 2 1 1 1 2 1 1 2 2 2 2 2 2 1 1 1 2 2 1 1 1 2 2 2 2 1 2 2 1 1 2 2 2 2 1 2 1 1 2 0 0 0 0 2 2 2 2 2 2 2 0 1 1 2 1 2 2 1 1 1 2 1 1 2 0 0 2 0 2 1 1 2 1 1 1 2 2 2 2 0 1 1 1 1 1 2 1 2 1 1 0 0 1 2 2 1 0 2 2 2 2 2 2 2 2 2 2 1 2 1 2 2 2 1 1 2 2 2 1 1 2 1 1 1 2 1 2 1 0 2 0 0 0 1 0 2 2 0 2 1 2 0 1 1 1 1 2 0 2 2 2 1 1 2 2 1 2 1 2 1 0 1 2 2 2 2 2 1 2 1 1 1 2 1 2 1 1 2 0 1 2 2 2 1 2 1 2 2 1 0 1 0 2 0 2 1 2 1 2 2 2 1 1 1 0 1 1 2 1 2 0 1 0 1 1 0 1 2 2 1 2 2 2 1 2 1 1 2 2 2 1 2 1 2 1 2 1 2 1 2 1 1 1 1 2 2 2 2 1 2 2 2 2 2 1 1 1 2 1 1 2 2 2 2 2 2 2 2 2 2 1 1 2 1 1 2 2 2 2 2 2 1 1 0 1 1 2 1 1 1 1 2 2 2 2 2 1 2 2 2 1 2 2 2 2 2 1 1 1 2 2 2 2 2 2 2 2 2 2 2 2 2 2 0 2 2 2 2 2 2 2 0 1 2 2 1 1 1 2 0 2 2 2 2 2 1 1 2 2 1 1 1 1 2 0 0 2 2 1 1 2 1 2 2 0 0 1 1 1 1 1 2 2 1 2 2 1 1 1 2 2 2 2 2 2 2 2 1 1 2 1 2 1 2 1 2 0 2 0 0 1 1 1 1 1 2 1 1 2 2 1 1 0 2 2 1 1 1 1 2 2 1 1 2 2 2 2 2 1 2 0 0 2 2 2 2 2 1 2 1 2 2 1 1 2 1 2 2 2 2 2 2 2 2 2 2 2 1 1 2 2 1 2 2 1 2 0 0 2 1 2 2 2 2 0 2 1 1 1 1 2 2 2 1 2 1 1 1 1 1 2 2 2 2 2 2 0 0 1 1 1 2 2 1 2 1 1 2 2 1 2 1 1 1 2 1 1 1 2 2 2 2 0 2 2 1 2 2 1 2 1 1 1 2 2 2 2 2 2 1 1 1 1 1 1 2 2 2 1 1 1 2 1 2 1 2 2 2 2 1 1 2 1 0 2 1 0 1 1 1 1 1 2 2 0 2 1 1 0 2 2 2 2 2 1 0 2 1 2 2 0 1 2 1 1 1 1 2 1 1 2 1 1 1 2 1 1 2 2 2 1 1 2 1 1 0 0 1 2 2 2 2 2 2 1 1 2 2 0 2 1 1 1 1 2 1 2 1 2 2 2 2 1 1 1 1 1 0 0 2 1 1 2 2 0 2 1 2 1 1 1 1 1 0 1 1 2 2 0 0 0 2 1 1 1 1 1 1 1 1 2 1 1 1 1 1 2 2 1 2 2 2 2 2 2 2 1 1 1 1 2 2 0 0 2 2 2 2 2 2 2 1 2 2 2 2 1 2 2 1 2 1 2 1 1 2 2 1 1 2 1 1 1 2 2 2 2 1 1 2 2 2 2 2 2 2 1 0 1 1 2 2 2 1 2 1 2 2 2 2 2 2 2 2 2 2 2 2 2 2 0 2 2 2 2 2 2 2 2 0 2 2 0 2 0 2 2 2 2 2 2 2 2 2 2 2 2 2 2 2 2 2 2 2 2 0 0 2 0 2 2 0 2 2 2 2 0 0 0 0 0 0 2 2 0 2 2 0 2 2 2 2 2 0 2 2 2 2 2 0 0 0 2 2 2 2 0 0 2 0 2 0 2 2 2 2 2 2 2 2 2 2 2 2 2 2 2 2 2 2 0 2 2 2 0 0 0 0 2 0 0 2 2 0 0 2 2 2 2 2 0 2 2 2 0 2 2 2 0 2 2 0 2 2 2 2 0 0 2 2 0 2 0 0 2 0 0 2 2 2 2 2 2 0 2 2 0 2 2 2 2 2 2 2 2 2 2 2 0 0 0 0 0 2 2 2 2 1 1 2 1 1 2 2 2 2 2 2 2 2 2 1 2 1 1 2 1 1 1 1 1 1 2 1 2 2 1 2 1 2 2 1 1 2 1 2 2 1 0 1 2 0 0 0 0 2 2 2 2 2 2 1 1 1 2 0 2 2 1 0 1 1 0 0 1 2 2 2 2 2 1 1 2 1 2 1 1 1 1 1 1 2 1 1 1 1 1 2 2 2 2 2 1 1 1 2 1 1 1 1 1 2 1 1 1 1 2 1 1 1 2 2 1 1 1 2 2 2 2 1 1 2 1 1 1 1 2 2 2 1 1 2 2 2 1 1 2 1 2 1 2 1 1 1 2 2 1 2 1 1 2 2 2 2 1 2 2 1 2 0 1 1 1 1 1 1 1 2 2 1 2 0 2 2 2 2 2 1 2 1 1 2 1 1 2 2 1 1 2 2 2 2 2 2 2 1 2 1 2 1 1 2 1 1 1 2 0 1 2 2 2 2 1 0 2 1 1 1 1 2 2 2 1 1 2 0 2 2 2 1 1 2 1 1 1 2 2 2 1 1 1 1 2 2 1 1 2 2 2 0 2 0 0 2 2 2 2 2 1 1 1 2 0 1 2 2 1 2 1 2 1 1 2 1 2 2 2 1 2 1 1 1 2 2 2 2 1 1 1 2 1 1 1 1 1 1 2 2 2 2 2 2 1 1 1 2 0 2 2 1 2 2 2 1 2 1 1 2 2 2 2 2 2 2 1 1 2 1 2 2 2 2 2 2 2 1 1 2 1 2 2 1 2 2 0 1 0 2 2 2 1 2 2 2 1 2 2 1 1 1 2 1 2 1 1 1 1 2 1 1 1 1 2 2 1 2 2 2 2 2 2 2 2 0 2 2 2 0 2 2 1 2 2 2 2 2 2 2 1 1 1 2 1 1 1 2 2 1 2 1 1 2 1 1 2 2 1 2 2 1 2 2 2 1 2 1 1 2 2 2 2 0 0 1 1 1 1 1 2 2 1 1 2 1 1 2 2 2 2 2 2 2 2 0 2 1 1 1 1 1 2 0 2 1 1 2 2 0 1 1 2 2 2 2 1 1 1 2 2 2 1 2 2 2 2 2 1 2 2 1 2 2 2 2 1 2 1 1 1 2 0 2 2 2 1 2 2 2 2 1 0 2 1 2 1 2 2 2 2 2 2 2 2 2 1 1 1 1 1 2 2 1 1 1 2 2 1 1 1 1 1 2 0 1 2 1 2 2 2 1 1 2 2 0 1 2 2 2 2 2 1 2 1 2 1 1 1 2 2 1 2 2 2 2 2 1 2 2 2 2 1 2 2 2 1 2 1 1 2 2 1 1 1 2 1 1 2 2 2 1 0 0 2 2 2 2 2 1 1 2 1 1 2 2 2 1 1 1 2 2 2 1 1 1 1 1 1 2 2 1 0 1 2 1 0 2 2 1 2 2 2 2 2 1 1 1 1 1 1 0 0 2 2 2 2 2 1 1 2 1 2 2 2 2 1 2 1 1 2 2 1 2 2 2 2 2 2 1 1 2 2 1 1 1 1 2 1 2 2 1 1 1 1 2 1 2 2 1 1 1 2 2 2 2 1 1 2 1 2 2 2 1 1 1 1 1 1 1 2 2 0 0 2 2 0 0 2 2 2 1 0 0 2 1 2 0 2 2 1 2 2 2 1 2 1 1 2 2 1 1 1 1 2 1 2 2 1 2 2 2 2 2 1 1 0 1 2 2 1 2 1 1 2 1 2 0 1 1 1 1 1 1 1 1 1 1 1 2 2 1 2 1 1 1 2 2 0 0 2 1 2 2 1 2 1 1 2 2 1 2 1 2 2 2 2 2 2 2 2 1 2 2 1 1 2 1 1 1 2 1 2 1 1 1 2 2 1 2 2 1 2 2 1 1 1 1 1 1 2 2 2 1 2 1 1 2 2 2 2 2 2 2 1 1 2 2 2 2 1 2 2 2 1 2 1 2 1 1 1 1 2 1 2 2 1 2 1 2 2 1 2 2 2 2 2 2 2 2 2 2 2 2 2 2 2 2 1 1 2 2 1 2 2 1 1 1 2 1 2 1 1 2 0 1 1 2 0 1 1 1 1 2 1 2 1 2 2 2 2 1 1 1 1 2 2 2 2 1 1 1 1 1 2 2 2 2 2 1 2 2 2 2 2 2 2 2 2 1 2 2 0 2 0 2 1 1 1 1 2 2 2 2 0 1 2 2 2 1 0 2 2 2 2 2 1 2 0 2 2 1 2 1 2 2 2 2 2 2 0 1 1 1 2 2 2 2 1 1 2 2 2 1 2 1 1 2 1 2 2 2 2 2 2 2 2 2 2 2 0 2 2 2 1 1 1 2 2 2 2 1 1 1 2 1 1 1 2 0 1 2 2 2 2 2 2 1 1 1 1 1 2 2 2 2 2 1 1 2 1 1 1 1 2 2 2 1 1 2 1 1 1 1 1 1 1 0 0 1 0 2 2 2 2 2 2 2 1 2 1 1 1 1 2 1 1 2 0 2 2 2 2 1 1 2 1 1 1 2 1 2 2 2 1 2 1 2 1 2 2 2 2 2 2 2 2 2 2 2 1 2 1 1 2 0 2 1 1 2 1 1 1 1 1 1 2 2 2 2 2 2 1 2 1 1 2 1 2 2 1 0 1 2 2 2 0 0 2 0 2 2 1 1 2 2 2 2 2 2 2 1 2 1 1 2 2 2 2 2 0 1 2 2 1 1 0 0 2 2 0 1 1 1 2 1 2 2 1 1 2 0 2 2 2 2 2 2 2 2 2 2 2 1 2 2 1 1 2 2 1 0 2 2 1 1 2 2 2 2 0 1 2 2 2 1 1 2 2 2 0 2 2 2 2 2 2 2 2 2 2 2 2 2 2 0 2 2 2 2 2 2 2 1 1 1 2 1 2 1 1 1 2 1 0 1 1 2 1 2 1 1 1 0 2 2 0 1 1 1 2 2 1 2 2 2 2 0 0 1 1 2 1 2 2 1 1 2 2 1 2 1 1 1 2 2 0 1 1 2 0 1 1 1 1 1 2 2 2 2 2 2 1 2 2 1 1 2 1 2 1 0 1 2 1 1 2 1 0 2 2 2 2 2 1 2 0 2 0 1 2 2 2 1 1 2 0 2 2 0 1 1 1 2 1 1 2 1 2 2 2 2 2 2 2 1 1 2 2 1 0 2 1 2 2 2 2 1 2 2 1 2 2 1 1 2 1 2 2 2 0 0 2 2 1 1 1 1 2 2 2 1 2 0 0 1 2 1 2 2 1 2 2 1 2 1 1 2 1 1 1 2 2 1 2 2 2 2 2 2 1 1 2 2 2 2 2 1 1 2 1 1 1 2 1 1 1 2 2 1 2 1 1 2 2 0 2 2 2 1 2 1 2 2 1 2 2 2 2 2 2 1 0 2 2 2 2 2 2 2 0 2 2 2 2 2 2 1 1 1 1 1 2 2 1 2 2 2 0 2 2 1 2 1 1 2 2 2 0 2 1 2 2 2 1 1 2 2 2 2 2 2 1 2 2 2 1 1 2 2 1 2 2 2 2 0 2 1 1 1 1 2 1 2 1 1 2 1 2 2 2 1 1 1 2 2 2 2 1 1 1 1 1 2 2 1 1 1 1 2 1 1 2 2 2 2 1 0 1 2 2 2 1 2 1 2 2 2 2 1 1 2 2 1 2 0 2 0 2 2 2 2 2 2 2 1 1 1 2 2 2 2 1 2 2 2 1 1 0 2 2 2 0 0 2 2 2 2 2 2 1 2 2 2 1 2 1 2 2 1 2 2 2 2 2 1 1 2 2 1 1 1 1 1 2 2 1 2 2 1 2 2 2 2 2 1 2 1 2 2 2 2 1 2 1 1 2 2 1 1 1 1 1 2 2 2 2 1 2 0 0 1 2 0 2 1 2 2 2 2 2 2 2 1 1 2 2 0 1 0 0 2 0 0 2 2 2 2 2 0 0 2 2 2 2 2 2 0 2 2 2 2 2 0 0 2 2 2 1 2 2 1 2 2 2 2 0 2 2 2 2 1 2 2 2 2 2 2 2 2 2 2 2 2 1 2 1 1 2 2 2 2 1 2 1 2 2 2 1 1 1 1 1 1 1 1 1 1 2 2 2 1 1 1 2 1 2 1 2 1 2 2 2 1 2 2 2 2 1 2 0 2 1 1 1 1 1 2 1 2 1 2 2 2 1 2 2 1 2 2 1 1 1 2 1 1 1 2 1 2 1 2 2 1 2 2 0 2 2 1 2 1 1 1 1 1 1 1 2 0 0 1 1 2 2 1 1 1 1 2 2 1 1 1 2 0 2 0 1 2 2 2 1 2 1 2 1 1 1 1 0 2 1 2 2 2 1 2 1 1 1 1 1 1 2 1 0 2 2 2 2 1 2 1 2 2 2 2 1 2 2 2 2 2 2 2 1 0 0 0 1 2 2 2 2 1 1 1 1 1 2 1 2 2 2 2 1 1 1 1 0 2 2 1 2 2 1 1 1 1 1 1 1 1 1 1 1 1 1 1 1 1 2 1 2 2 1 1 2 2 2 1 2 2 1 2 1 0 2 0 1 1 1 1 1 2 2 1 2 2 1 0 1 2 2 2 2 0 1 1 0 2 0 2 2 2 1 1 0 2 2 1 2 2 1 1 2 2 2 1 2 1 2 1 2 2 2 2 1 2 1 1 2 1 1 1 0 0 2 2 0 2 0 1 2 1 1 1 2 2 1 1 1 1 1 1 1 2 2 1 1 1 1 1 2 2 2 2 1 2 2 2 2 2 2 1 2 1 1 0 2 2 2 2 2 2 2 2 2 2 2 2 2 2 2 2 2 1 2 2 1 1 1 2 1 2 2 1 1 2 2 2 1 1 2 1 2 2 1 2 2 1 2 1 1 1 1 1 1 2 1 1 2 1 2 2 2 1 1 2 2 1 0 2 2 2 2 1 2 1 2 2 2 2 2 2 2 2 2 2 2 2 2 2 1 1 1 1 2 2 2 2 2 2 2 2 1 0 2 1 2 1 1 1 1 2 1 2 1 2 1 2 1 1 2 2 1 1 2 2 1 1 1 2 2 2 2 2 2 1 2 2 2 2 2 2 2 2 2 1 1 1 2 1 2 1 1 2 1 1 2 1 1 2 2 1 1 1 2 2 2 2 1 2 1 1 2 2 2 2 2 1 2 2 1 1 0 1 2 2 1 2 1 2 2 2 1 2 0 2 1 2 2 2 2 1 1 1 2 1 0 0 0 2 0 2 2 1 1 2 1 2 2 1 1 1 1 2 2 2 2 2 1 2 2 1 2 1 2 0 2 1 2 1 1 1 1 2 1 0 1 1 1 1 2 2 2 2 2 1 1 1 2 1 2 2 2 2 2 2 1 1 1 2 2 2 1 2 0 2 0 2 1 1 2 2 0 1 1 2 2 2 1 1 2 1 1 1 2 1 2 1 2 2 2 2 2 2 2 2 2 1 2 2 1 2 1 1 1 1 2 1 1 2 2 2 0 2 1 2 2 2 1 2 0 2 2 2 2 2 2 0 2 2 1 1 2 2 2 2 1 2 2 2 1 2 2 1 1 2 2 2 1 2 1 2 2 2 2 1 2 2 0 2 2 2 1 1 2 2 2 2 2 2 2 2 2 2 2 2 0 2 2 2 1 1 0 2 2 2 2 1 2 2 2 1 0 2 2 2 2 1 1 1 1 2 1 2 2 1 0 2 2 1 2 2 2 1 2 1 1 2 0 0 0 1 1 2 2 2 2 2 1 2 0 2 2 2 1 1 2 2 2 2 2 2 2 1 0 1 2 0 0 1 2 2 1 1 2 2 2 2 2 1 1 1 2 0 1 1 2 0 1 2 2 1 2 1 1 2 1 2 2 1 1 2 2 2 1 1 1 1 1 1 2 1 1 1 1 2 1 2 1 2 2 1 0 2 1 2 2 2 2 1 2 2 1 1 1 1 1 1 1 1 1 2 0 2 1 2 2 2 2 1 2 2 2 1 2 1 1 1 1 2 1 1 1 1 0 1 1 0 1 1 1 1 1 1 1 2 1 0 1 2 2 2 2 1 1 1 2 2 2 2 2 2 2 0 2 1 2 2 2 1 2 2 2 2 2 2 1 2 1 2 2 2 1 1 2 2 0 1 1 1 0 2 2 2 0 2 2 2 1 2 2 0 2 1 1 1 2 1 0 2 1 2 1 2 2 1 2 1 2 2 2 2 1 2 0 2 1 1 1 2 2 1 2 2 1 2 1 0 2 1 2 2 0 2 2 2 0 0 2 2 1 1 1 1 1 2 1 1 1 2 2 2 1 1 1 2 1 2 1 1 2 1 2 2 1 2 2 2 1 2 2 2 2 1 1 1 2 2 2 2 1 1 1 1 1 1 2 1 0 2 1 2 1 0 2 2 2 2 1 2 2 2 2 2 1 1 2 2 1 2 1 1 1 1 2 2 2 2 2 2 2 2 2 2 2 2 2 2 2 1 2 2 2 1 2 2 2 2 1 1 1 1 2 2 2 1 1 2 1 2 1 1 1 2 1 2 2 1 1 1 2 0 2 0 1 1 1 0 1 1 0 2 0 1 1 2 1 1 2 1 1 2 1 1 2 2 2 2 2 2 2 2 2 1 2 1 1 2 2 1 2 2 1 2 2 1 1 1 0 2 0 2 2 1 1 1 0 2 2 2 2 0 1 2 2 1 2 1 2 1 1 2 1 1 2 2 2 1 2 1 2 1 1 1 0 0 2 2 2 2 2 1 2 1 2 2 2 2 2 1 1 1 1 1 1 2 0 0 1 0 2 0 2 2 2 0 1 1 1 1 1 2 1 1 2 0 2 2 2 2 2 2 2 2 2 1 1 1 0 1 2 2 2 2 2 2 2 2 2 2 2 2 2 1 2 2 2 2 2 2 1 1 2 1 1 1 1 1 1 1 1 1 2 2 2 1 2 2 2 2 0 0 1 0 2 1 1 1 1 1 1 1 1 2 2 2 1 1 2 2 2 1 2 1 1 1 2 2 1 2 2 2 2 2 2 1 2 2 2 2 2 2 2 1 1 1 1 1 1 2 1 2 2 1 2 2 2 2 2 0 1 1 2 1 0 1 2 2 1 1 2 1 1 1 2 2 2 2 1 2 2 1 1 1 1 2 2 2 2 2 1 2 2 2 2 2 2 2 1 2 1 1 1 2 2 2 1 1 1 1 2 1 1 1 2 2 2 2 1 2 1 2 2 2 1 2 2 1 1 2 2 2 2 2 2 2 2 2 2 1 1 1 1 2 2 2 1 2 2 1 2 2 2 2 2 2 2 2 2 2 1 2 2 2 2 1 1 1 1 1 2 1 2 1 2 2 2 0 1 2 1 1 1 1 2 2 2 2 2 2 2 2 0 1 2 2 1 2 1 2 2 1 1 1 2 1 0 2 1 1 0 2 2 2 2 2 2 2 2 0 2 2 2 2 0 2 2 2 2 2 2 2 2 2 2 2 0 2 2 2 2 2 0 0 0 0 0 2 2 2 2 2 2 0 0 0 2 2 2 0 2 2 2 0 2 0 2 2 0 2 2 2 2 2 0 0 0 2 2 2 0 2 2 2 0 2 2 2 2 2 2 2 2 2 2 2 2 0 2 2 2 2 2 2 2 2 2 2 2 2 2 0 2 0 2 2 0 2 2 2 2 2 2 2 2 2 2 2 2 2 2 2 2 0 0 0 2 2 2 2 2 2 0 2 2 2 2 2 2 0 2 2 0 2 2 2 0 2 2 0 2 2 2 0 2 0 0 2 2 0 2 2 2 2 2 2 2 2 2 0 0 2 2 2 0 2 2 2 2 2 2 2 2 2 2 0 0 2 2 2 2 2 2 2 2 0 2 2 2 0 0 2 0 2 2 2 2 0 0 0 0 2 2 0 2 2 2 2 2 2 2 2 2 2 2 2 2 0 0 2 0 2 0 2 2 0 0 2 0 2 2 2 2 2 2 2 2 0 0 0 0 2 2 0 2 2 2 0 2 2 2 2 2 2 2 2 2 0 2 0 2 2 2 0 2 2 0 2 0 0 2 2 2 0 0 0 0 0 0 2 2 2 2 2 2 2 2 2 0 2 2 2 2 0 2 0 2 2 2 2 2 2 0 2 2 0 2 2 2 2 2 2 2 2 0 0 0 2 0 2 2 2 2 2 2 2 2 2 0 2 2 0 2 2 0 2 0 2 2 2 2 2 2 0 2 2 2 0 0 2 0 0 2 2 0 2 2 2 2 2 0 2 0 2 2 2 2 2 2 2 2 2 0 0 2 2 0 0 2 2 2 2 2 2 2 2 2 0 2 0 0 2 2 2 2 2 2 2 2 2 2 2 2 2 2 0 2 2 2 0 2 2 0 2 2 2 0 2 2 0 2 2 2 2 2 0 2 2 2 0 2 0 2 2 2 2 2 2 2 0 2 2 2 2 2 2 2 2 0 0 2 2 0 0 2 2 0 2 2 2 2 2 2 2 2 2 2 2 2 2 2 2 0 0 2 0 2 2 2 0 0 2 0 2 2 2 0 0 0 0 0 0 2 2 0 2 0 2 2 0 2 2 2 2 2 2 2 2 2 2 0 2 2 2 2 2 2 2 2 0 2 2 2 2 2 0 0 0 2 2 2 2 2 2 2 2 2 0 2 2 2 0 2 2 2 0 2 2 0 2 2 2 2 2 2 2 0 2 2 2 0 2 2 0 2 2 2 2 2 0 2 0 2 2 2 2 2 0 0 2 0 0 0 2 2 2 2 0 2 2 1 2 2 2 1 1 2 1 2 1 2 2 2 2 2 2 1 2 2 2 1 2 2 2 2 1 2 2 2 2 2 2 1 1 2 2 1 2 1 2 1 1 1 1 2 1 2 1 2 2 1 1 1 2 1 2 2 2 1 1 1 1 2 1 2 2 2 1 1 1 2 2 2 0 1 1 2 2 2 2 2 2 1 1 1 1 2 2 2 1 1 0 1 1 2 1 1 1 1 1 2 1 2 2 2 1 1 1 0 2 2 2 0 2 2 2 1 2 2 2 2 2 1 1 1 2 1 1 0 2 2 2 0 0 0 2 2 1 2 1 2 0 0 0 2 1 1 0 2 2 2 2 1 2 2 2 1 2 2 0 2 2 0 2 2 0 0 0 0 2 2 1 2 2 2 2 2 2 1 2 1 2 2 2 2 2 2 2 1 2 2 2 1 2 2 1 1 1 1 2 0 0 1 1 2 1 2 1 1 2 1 1 2 2 1 1 1 2 2 2 1 2 1 1 1 1 2 2 2 2 2 2 1 2 1 2 1 2 1 1 2 1 1 1 2 2 2 2 2 2 1 1 1 1 1 2 0 2 1 2 2 1 1 2 2 2 1 2 2 2 2 1 1 2 1 2 2 1 1 2 2 1 2 2 2 1 1 1 2 2 2 2 2 2 0 2 2 0 2 1 1 2 2 2 2 0 1 2 0 1 1 1 1 2 2 1 2 2 2 2 2 1 2 2 2 2 2 2 2 0 2 0 2 2 0 2 1 1 1 1 1 2 1 2 1 2 2 2 2 1 0 2 2 1 1 2 2 2 2 2 2 2 1 1 2 2 1 2 2 1 2 2 2 2 2 0 1 1 1 2 1 2 2 1 2 2 2 1 2 1 2 1 1 2 2 2 2 2 1 2 2 2 2 2 1 2 1 2 2 2 1 1 1 2 2 2 2 2 2 1 2 1 1 1 2 2 2 2 2 0 2 1 1 2 2 2 1 1 1 1 1 1 1 1 1 1 1 1 0 1 1 1 2 2 2 1 2 2 2 2 2 2 2 2 2 0 2 1 1 1 1 1 2 2 1 1 1 1 1 1 2 1 1 1 1 2 2 2 2 2 2 2 2 2 1 2 2 2 2 0 2 0 2 2 2 0 2 2 2 2 2 0 2 2 2 1 1 0 2 2 2 2 2 2 2 2 0 1 1 1 2 2 1 2 2 1 2 2 2 2 2 2 2 0 1 1 1 2 2 1 0 2 1 1 1 2 2 2 2 2 1 1 1 2 1 1 1 2 1 2 2 2 2 2 2 2 2 2 2 1 2 1 1 2 2 1 2 1 2 1 1 1 1 2 2 2 1 1 1 2 0 2 2 1 2 2 1 1 2 2 2 2 1 1 2 1 1 2 1 2 2 0 2 2 1 1 2 2 2 2 1 0 2 0 1 1 1 0 2 2 2 2 2 2 2 1 1 2 0 1 2 2 2 1 1 1 2 2 2 2 2 2 2 1 2 2 2 0 2 2 2 2 0 0 0 2 1 2 1 2 1 1 1 2 2 2 1 2 2 2 0 1 0 2 2 1 1 1 1 1 1 2 1 1 1 2 2 1 2 2 2 2 1 1 1 1 2 1 2 1 2 1 2 1 1 1 2 1 1 2 2 2 0 2 2 1 1 1 1 2 2 1 2 2 1 1 2 2 1 1 1 1 1 1 1 1 2 2 2 2 2 2 2 2 2 2 2 2 2 2 2 1 1 2 1 2 2 2 1 2 1 2 2 2 2 2 2 1 1 1 1 2 1 2 1 2 1 1 1 1 2 2 1 1 2 2 2 2 2 2 1 2 2 2 2 2 2 2 2 2 1 1 1 2 2 1 2 2 0 0 0 2 1 1 2 1 1 1 2 1 2 0 2 1 1 2 2 1 2 1 2 2 2 1 1 1 2 1 1 2 1 2 1 2 1 1 1 1 2 1 2 2 1 1 1 2 1 2 2 1 0 2 0 2 2 1 2 2 2 1 2 2 2 2 2 2 1 2 2 2 2 0 2 2 2 2 2 1 0 2 2 1 2 2 1 2 0 2 2 2 1 0 2 0 2 2 2 1 2 2 1 1 2 1 2 1 2 1 1 2 1 1 2 2 2 2 2 2 1 1 1 1 1 0 2 2 1 2 2 1 1 1 1 1 1 1 1 1 1 1 2 0 2 1 2 1 2 1 2 1 2 1 2 2 2 1 2 2 1 1 1 1 1 1 1 2 2 2 1 1 2 1 1 2 2 1 2 2 1 1 2 1 2 2 2 2 2 2 2 2 2 2 1 1 1 2 1 2 1 1 1 1 1 1 2 1 1 1 1 1 1 2 2 2 2 1 2 2 1 1 2 1 2 1 1 2 2 1 2 2 2 2 2 2 2 1 1 1 1 1 2 2 0 2 2 2 2 2 2 2 1 1 2 2 2 2 1 1 1 1 0 2 1 1 2 1 1 1 1 2 1 1 1 2 2 2 1 2 1 1 1 1 2 1 2 2 2 2 2 2 2 1 2 2 2 2 2 2 2 1 2 2 2 1 2 2 2 2 2 2 2 2 2 2 1 1 1 1 1 1 2 1 1 1 2 1 1 1 2 2 2 2 2 2 1 2 2 1 2 1 1 1 2 1 0 2 1 2 2 0 2 1 1 2 2 0 1 1 1 2 1 2 2 1 1 1 1 2 2 2 2 1 0 0 2 2 0 2 2 2 2 0 2 2 0 0 2 2 2 2 1 1 1 2 2 1 1 1 0 2 0 0 1 2 2 1 1 1 1 2 2 2 2 0 2 1 1 1 2 1 2 1 2 2 1 0 2 2 1 1 1 2 1 2 1 1 1 2 1 2 0 2 2 2 2 1 2 1 1 1 2 2 1 2 2 2 2 0 0 2 2 1 1 1 1 1 2 2 0 1 0 0 1 1 2 1 2 2 2 2 2 1 2 0 2 2 2 2 1 2 2 1 1 2 1 2 2 2 1 0 2 0 1 0 0 2 0 0 2 0 2 1 1 1 1 2 2 1 2 2 2 2 2 2 2 2 2 2 2 1 2 2 1 2 2 2 1 2 0 2 2 2 1 1 2 2 2 2 2 2 2 2 2 2 2 1 2 2 2 1 1 1 1 1 2 2 2 2 1 1 1 2 1 1 1 2 1 2 1 2 1 1 1 2 1 2 1 1 0 1 2 2 2 0 2 2 2 0 2 0 0 1 1 2 2 2 0 1 2 0 1 1 0 1 0 2 0 2 2 0 1 1 0 1 1 1 0 2 0 0 0 0 2 2 2 1 1 1 1 0 1 1 1 1 1 2 2 2 2 0 0 2 0 2 0 0 2 1 2 2 2 2 1 2 2 2 2 1 2 2 1 0 2 2 1 0 2 2 2 2 2 1 1 1 1 2 1 1 2 2 0 1 2 1 2 2 2 1 1 2 2 0 2 1 2 2 1 2 0 2 1 0 0 1 2 2 2 0 2 1 1 1 1 1 1 1 2 1 1 1 2 0 2 2 2 2 2 2 2 0 2 2 2 2 2 2 2 2 2 2 2 2 0 2 2 2 2 2 2 2 2 0 1 1 2 2 2 1 1 1 2 2 1 2 1 2 2 1 0 0 1 1 1 1 1 1 1 1 2 0 2 0 1 0 2 2 1 2 1 2 1 2 2 2 2 1 2 2 1 2 2 1 1 1 2 2 2 2 2 2 1 2 2 2 2 1 1 1 1 2 2 2 1 1 2 1 0 1 2 1 1 2 1 1 0 1 2 2 1 2 1 2 1 2 2 2 0 0 2 2 2 0 2 2 0 0 0 2 2 1 2 1 2 1 1 1 1 2 0 0 1 2 2 1 1 2 2 2 0 2 1 0 1 2 2 1 2 1 2 1 2 1 2 2 2 1 1 2 1 0 2 1 1 1 2 2 1 2 0 1 2 1 1 1 2 1 1 2 1 2 2 2 1 2 1 2 2 1 1 1 1 2 1 2 1 1 1 1 1 2 1 1 1 2 1 2 2 2 2 2 2 2 2 2 2 2 2 1 1 1 1 2 1 1 1 1 2 2 2 2 2 2 1 1 2 1 1 2 2 1 2 0 2 1 2 2 1 1 2 2 2 2 1 1 2 2 1 1 2 2 1 1 2 1 1 2 2 1 2 1 1 2 1 2 2 1 1 1 1 2 2 2 0 0 0 2 2 2 0 0 2 0 2 2 2 2 0 0 0 2 2 2 2 2 2 0 2 2 2 2 2 2 2 2 0 2 2 0 2 2 0 2 0 0 2 2 2 2 2 0 2 2 2 0 2 2 0 0 0 2 2 1 1 1 2 0 2 2 2 1 1 1 2 2 2 2 2 1 1 2 1 2 2 1 1 2 2 2 1 1 2 2 1 1 2 2 2 1 1 2 2 1 1 2 2 2 2 2 1 2 1 1 2 2 2 2 2 2 2 1 1 1 2 1 1 2 2 2 1 2 2 2 2 2 2 2 2 2 2 1 1 2 2 2 2 1 2 1 2 0 0 2 2 2 1 2 2 2 1 2 2 2 2 2 2 1 1 0 2 1 2 2 1 1 2 2 1 1 1 2 1 2 0 2 2 1 2 2 2 0 2 2 2 2 2 2 2 1 2 2 2 2 2 1 1 1 1 1 1 1 2 2 1 1 2 1 1 2 1 1 1 2 2 2 2 2 2 2 2 2 1 1 1 2 2 2 1 2 2 1 1 2 2 2 1 2 2 2 1 2 1 1 0 2 2 2 2 0 2 2 2 2 0 1 2 1 1 2 2 2 2 1 2 1 2 1 2 2 1 2 2 2 2 2 2 2 2 2 2 2 2 1 2 0 2 2 2 0 2 2 0 2 2 2 0 1 2 2 2 0 2 2 1 2 1 0 1 1 1 1 2 0 2 2 1 0 2 2 1 0 2 1 2 2 2 2 2 2 2 1 2 0 2 2 2 1 2 2 2 0 2 2 2 2 2 1 1 1 1 2 1 2 1 2 1 2 1 1 2 2 2 1 1 2 1 2 1 2 2 2 1 2 1 2 2 2 1 2 2 2 2 1 2 2 2 1 1 2 2 2 1 1 2 2 2 1 2 1 2 1 1 2 2 2 1 1 2 1 2 2 2 2 2 1 1 1 2 1 2 1 1 2 2 0 2 1 2 1 2 1 2 1 2 2 2 2 2 2 1 2 1 1 2 1 2 1 2 1 2 2 2 2 2 2 2 2 2 2 2 2 2 2 2 1 1 0 2 2 1 2 2 1 1 2 2 1 2 2 2 1 1 1 2 2 1 2 2 2 2 2 1 1 1 1 2 2 1 1 1 2 1 2 1 2 2 2 2 2 1 1 1 2 2 2 1 2 2 2 2 2 2 1 2 0 1 1 2 2 2 2 1 0 1 1 1 0 2 1 1 1 1 0 1 0 0 1 1 2 1 1 2 2 2 2 2 2 2 2 2 2 2 2 2 2 1 1 1 1 2 1 2 1 1 1 2 2 2 2 2 2 2 1 2 2 2 1 2 1 1 2 2 1 2 2 2 2 0 1 1 1 2 1 2 2 1 2 2 2 2 2 1 2 2 1 1 2 2 2 2 2 2 1 2 2 1 2 2 2 2 1 2 2 1 2 2 2 0 2 2 1 2 1 2 2 2 2 1 1 1 2 2 2 2 1 2 2 2 2 2 2 2 1 2 2 2 2 2 2 2 2 2 1 1 1 1 1 1 2 1 2 1 2 2 1 2 2 1 2 2 1 2 1 2 2 2 2 1 2 2 2 1 1 1 1 1 2 1 2 2 2 2 2 2 2 2 2 2 2 2 1 2 2 2 1 1 2 2 1 1 1 2 2 1 2 1 1 1 2 1 0 2 2 1 2 1 0 1 0 2 2 2 2 2 2 1 0 2 2 2 2 2 1 1 1 1 2 0 2 2 2 1 2 2 2 2 2 1 2 2 1 2 2 1 1 1 1 2 2 2 2 2 2 2 2 1 1 1 1 0 1 1 1 1 2 2 2 1 2 1 2 1 1 1 2 2 2 0 0 2 2 2 2 2 2 1 1 1 0 0 1 1 1 0 2 1 2 2 1 1 2 1 2 2 2 1 1 1 2 2 1 2 1 1 1 2 2 1 1 1 2 2 1 1 2 2 0 2 2 1 1 2 1 2 2 2 1 1 2 1 2 2 2 1 2 2 1 2 2 2 2 1 1 1 2 1 2 2 2 1 1 2 2 2 2 2 2 2 2 2 0 2 2 2 1 2 2 1 2 2 1 2 1 2 2 2 2 1 2 2 2 2 2 2 1 2 2 2 1 2 1 1 2 2 1 2 1 1 2 1 2 2 2 2 1 1 2 1 2 2 2 2 2 2 2 1 2 1 1 1 1 2 2 2 2 2 1 2 2 2 2 1 1 1 1 1 1 2 2 2 2 2 2 2 2 2 1 2 2 2 2 2 2 2 2 2 2 2 2 1 1 1 1 2 1 2 1 2 1 1 1 1 1 1 1 2 2 1 1 2 2 2 1 2 2 2 2 2 1 1 1 1 2 2 1 1 1 1 1 1 2 1 1 1 1 1 1 1 2 2 2 2 2 2 1 1 1 1 2 1 2 2 2 1 2 2 2 1 2 1 2 1 2 2 2 2 2 2 2 2 2 2 1 2 1 2 2 2 2 2 2 2 2 2 0 2 1 2 1 1 2 2 1 1 1 2 1 2 2 2 1 2 2 2 1 1 2 0 0 2 0 2 2 2 2 2 0 2 2 2 2 2 2 2 2 2 2 0 2 1 1 1 1 2 1 1 2 1 2 2 1 1 2 2 1 1 2 2 1 1 2 2 2 1 2 2 2 2 1 1 1 2 2 1 2 1 1 1 1 1 2 1 2 2 1 2 1 2 2 1 2 2 1 1 2 0 2 2 2 2 0 0 0 2 2 2 2 0 2 2 2 2 2 2 2 2 1 1 1 2 1 1 1 1 1 1 2 2 2 1 1 1 2 1 2 2 2 1 1 1 1 2 2 0 1 1 2 1 2 1 0 2 2 2 2 2 2 1 1 2 2 2 2 2 1 1 2 2 2 1 1 2 2 2 1 1 1 1 2 2 2 1 1 1 1 1 1 2 1 1 1 1 2 1 1 1 1 1 0 0 0 0 0 2 2 0 1 2 2 1 2 1 2 2 1 2 2 2 1 2 2 1 2 1 2 1 2 2 1 1 2 1 2 2 2 2 2 1 2 1 1 2 2 2 1 1 1 1 0 1 1 1 1 2 1 1 1 1 2 2 1 2 1 2 2 1 2 2 2 2 2 1 2 2 2 2 2 2 2 0 2 2 2 2 2 0 0 2 2 2 2 2 2 2 2 2 2 0 2 0 1 2 0 2 2 2 2 1 1 2 1 1 0 1 2 2 2 2 1 2 2 1 1 2 0 1 1 1 2 2 2 2 0 1 2 2 2 2 2 2 2 2 0 2 2 2 1 1 1 2 1 2 1 2 2 2 1 2 1 1 2 1 1 2 1 1 1 2 2 0 2 2 1 1 2 2 2 2 2 2 2 2 2 2 2 2 0 2 2 1 2 2 2 1 2 2 2 2 2 1 1 1 2 1 2 1 1 2 2 2 2 2 2 1 1 1 2 1 1 1 1 2 2 2 2 2 2 1 1 1 2 1 2 1 2 1 0 1 1 1 1 1 2 2 1 1 2 1 1 0 2 1 2 2 2 2 1 1 2 2 2 1 1 1 2 2 1 2 2 2 2 1 2 1 2 0 2 2 1 1 1 2 1 1 2 1 1 0 1 1 1 2 2 1 0 0 2 1 1 2 2 2 0 1 2 2 1 1 2 2 1 2 2 2 2 2 2 2 1 1 2 2 0 0 1 1 1 2 2 2 1 1 2 1 1 1 2 2 2 1 2 1 2 2 1 2 2 2 2 1 2 1 2 1 1 1 1 2 1 2 1 1 2 2 2 1 1 2 1 1 2 1 2 1 1 2 1 2 1 2 2 2 2 2 2 2 1 2 2 2 2 2 2 2 2 0 2 2 2 2 2 2 2 2 2 1 1 1 1 2 2 2 2 2 2 2 0 1 1 1 2 1 1 0 0 0 0 1 2 2 1 2 0 2 2 0 1 2 1 1 1 2 1 2 1 2 1 1 2 2 2 1 1 0 2 2 1 1 1 2 1 1 1 2 1 2 1 2 2 2 2 2 1 2 2 0 2 2 0 2 0 2 1 1 2 2 1 2 2 2 1 2 2 2 0 1 1 2 2 2 2 1 1 2 2 2 2 2 2 1 1 1 1 1 2 1 1 2 2 2 1 1 1 0 2 0 2 2 2 2 1 2 2 2 2 0 0 2 0 2 2 2 0 0 0 0 2 2 0 2 0 0 0 2 2 2 2 0 0 2 2 2 0 2 2 2 2 0 2 2 2 2 2 0 2 1 1 2 2 2 2 2 2 1 1 1 2 1 2 1 1 2 2 0 0 2 2 0 1 1 1 1 1 1 2 0 2 1 1 2 1 2 2 0 2 2 2 1 1 1 1 2 2 2 2 2 2 2 2 1 1 1 1 2 2 2 1 2 1 2 1 2 1 0 1 1 1 2 1 2 2 2 2 1 2 1 1 2 1 2 1 2 2 2 2 2 2 2 1 2 2 2 1 1 2 2 2 1 2 2 2 2 2 1 2 2 2 2 2 2 2 2 2 2 2 2 2 1 1 2 2 1 1 2 1 1 1 2 1 2 2 2 2 2 2 0 2 1 1 0 0 2 2 2 2 2 1 2 2 2 2 2 1 1 1 1 2 1 0 0 1 1 2 1 0 0 1 1 2 2 1 1 2 1 1 2 1 2 0 2 2 2 2 1 2 2 1 1 1 0 2 2 2 2 1 2 2 2 2 1 1 2 1 1 1 2 2 2 1 2 2 2 1 1 1 1 2 2 2 2 0 1 2 2 1 1 1 1 2 0 2 1 2 2 2 1 1 2 0 1 2 0 2 2 1 1 1 1 2 1 0 1 2 2 0 2 2 1 2 2 2 1 2 1 1 0 2 2 1 2 1 1 1 2 2 0 2 1 2 2 0 1 1 1 2 2 1 1 2 2 1 2 0 2 1 2 2 0 0 0 2 2 1 0 1 2 2 0 2 2 1 2 2 2 1 1 2 2 2 2 1 1 1 2 1 2 1 1 2 2 2 2 1 2 1 0 1 2 1 1 2 1 2 2 0 0 2 2 1 0 2 2 1 1 1 1 1 1 0 1 2 1 1 2 0 2 1 1 2 1 1 1 1 1 1 2 0 2 1 1 2 2 2 2 1 1 2 2 2 1 2 2 2 1 2 1 1 0 1 2 2 2 2 2 1 1 2 2 1 2 2 2 2 1 2 2 2 1 2 2 2 1 1 2 1 2 1 2 1 2 1 2 2 2 2 1 1 2 2 1 1 2 1 2 2 2 1 1 0 0 0 0 2 1 1 2 1 1 0 2 2 2 1 1 2 1 1 2 2 2 2 0 2 2 0 1 2 1 2 1 1 1 2 1 2 1 2 1 1 0 2 2 1 1 1 1 1 1 2 2 0 2 2 2 1 2 1 2 2 1 1 2 2 1 2 1 1 1 1 1 2 2 2 1 2 1 2 1 2 1 1 2 1 1 2 1 2 1 2 1 1 2 2 1 1 1 1 1 2 2 1 1 1 2 2 2 0 2 1 1 1 2 0 2 2 2 2 1 0 2 2 2 1 1 1 2 2 2 1 1 1 0 2 2 2 0 2 1 2 1 1 2 2 2 1 2 1 2 2 1 2 1 1 2 2 2 1 2 2 1 1 1 1 2 2 2 1 1 1 2 1 2 2 2 2 2 2 2 1 2 1 1 1 1 2 1 2 2 0 1 2 2 2 2 2 0 0 2 2 2 2 2 2 2 2 2 2 2 1 2 1 1 2 2 2 1 2 2 2 2 2 2 2 2 0 2 2 0 1 2 2 2 2 2 2 2 2 1 1 2 2 0 0 1 2 2 2 2 1 2 2 2 2 2 2 2 2 2 1 2 1 1 2 2 2 2 1 2 2 2 2 2 2 2 1 2 1 2 1 1 1 1 1 2 2 1 2 1 1 1 2 2 2 2 2 2 2 0 2 2 1 1 1 1 1 2 0 2 1 2 1 2 2 2 1 2 2 2 2 2 1 2 1 2 2 2 0 0 2 2 2 2 1 1 1 1 1 1 1 1 1 1 2 2 2 2 2 2 2 2 2 2 1 2 1 2 2 2 1 1 1 1 2 1 1 2 2 1 1 2 2 2 2 2 2 2 2 1 2 2 2 2 2 1 1 1 2 1 2 2 2 2 1 1 1 2 2 1 1 1 2 1 2 1 2 2 2 1 1 1 1 1 1 2 2 2 1 2 2 1 2 2 2 2 2 1 1 1 1 2 2 2 2 2 2 2 2 1 2 2 0 2 2 2 2 2 2 2 1 1 2 1 1 1 1 2 1 2 1 2 2 2 1 1 1 2 1 1 1 2 1 1 2 2 1 1 1 2 2 1 1 1 2 2 2 2 1 2 2 2 2 2 1 1 2 2 2 1 2 2 1 1 1 1 2 2 1 1 2 1 1 2 2 2 1 2 2 1 2 1 0 2 1 1 2 2 1 2 2 1 2 2 1 1 2 2 2 1 1 1 2 1 2 2 1 1 2 2 2 2 2 2 2 2 2 1 0 2 2 2 1 1 1 1 2 2 2 0 0 2 1 2 1 1 1 2 1 2 2 0 1 2 1 2 1 2 2 1 1 2 2 2 2 1 2 0 2 0 2 2 0 1 2 1 2 1 0 2 2 2 1 2 1 2 1 1 2 2 2 2 1 2 2 1 2 1 2 1 1 2 1 1 0 2 0 1 2 1 2 1 1 1 2 1 1 2 2 1 2 2 1 2 1 2 2 1 1 2 2 2 2 2 1 1 2 2 2 2 1 0 2 2 2 1 1 2 2 1 1 2 0 0 1 1 2 1 2 2 1 2 2 0 2 2 2 0 2 2 2 2 2 2 2 2 0 2 2 0 0 0 2 2 2 2 2 2 2 2 2 2 2 0 2 0 2 0 2 2 2 2 2 0 2 2 2 2 2 2 0 2 2 0 2 2 2 2 2 0 2 2 2 2 2 2 2 2 2 2 2 2 2 0 0 0 1 2 2 1 2 2 2 2 1 1 1 2 1 1 2 2 1 2 2 1 2 2 0 2 0 2 2 1 2 1 2 2 2 0 2 2 2 2 1 1 2 2 2 2 2 2 2 2 2 1 1 1 1 1 2 1 0 1 2 1 2 1 2 2 2 1 1 2 2 2 2 1 2 2 2 2 2 2 2 1 2 1 2 1 1 0 0 1 1 2 1 2 2 2 1 1 2 2 1 2 2 1 2 2 1 2 2 2 1 2 2 2 1 2 1 2 1 1 1 2 2 2 2 1 2 1 1 2 2 2 2 1 1 2 1 2 2 2 2 1 0 1 2 2 1 1 2 2 2 1 2 1 2 1 2 2 2 2 2 2 2 2 1 2 1 1 1 1 1 1 0 2 0 0 2 2 2 2 2 1 2 2 2 2 2 1 2 1 2 2 0 1 0 2 2 1 1 2 1 1 1 2 2 2 1 2 1 1 2 1 2 2 0 2 0 2 2 1 1 1 1 1 2 2 2 1 1 1 2 1 1 0 2 2 1 2 1 1 0 1 1 1 2 1 1 0 1 2 0 2 2 2 2 2 1 2 1 1 2 2 1 2 1 2 1 2 2 2 2 2 2 1 2 2 2 2 2 1 1 2 1 2 2 1 2 1 2 2 2 1 1 1 0 2 2 0 1 1 1 2 1 2 1 1 2 2 2 2 1 1 2 2 1 1 1 2 1 2 2 1 1 2 1 2 2 2 2 0 2 2 2 1 2 1 1 2 2 1 2 2 0 2 1 1 2 1 1 2 2 2 2 2 1 1 2 2 2 1 1 1 2 2 2 1 2 2 1 2 2 2 1 1 2 1 2 2 1 1 1 1 2 1 2 1 2 1 2 2 1 1 2 1 2 2 2 2 1 2 2 1 2 2 2 2 2 1 2 1 1 1 2 1 2 2 2 2 1 2 1 1 1 1 2 1 1 1 0 0 0 0 2 2 0 0 2 0 1 0 0 2 1 1 1 2 2 2 2 2 1 2 2 2 2 1 1 1 1 2 0 2 2 1 1 1 0 0 2 2 2 2 2 0 1 1 2 2 2 0 1 1 2 0 2 1 1 1 2 2 2 1 2 2 1 1 2 2 2 1 2 1 2 1 2 1 2 2 2 2 2 1 2 1 2 2 2 2 1 1 1 1 2 0 2 2 2 1 1 1 2 1 1 1 1 2 1 1 1 1 0 1 1 0 2 1 1 2 2 1 2 1 1 1 1 1 2 2 2 2 1 2 2 2 2 2 2 0 1 1 0 2 2 2 1 1 1 2 1 1 1 2 2 2 1 2 1 1 1 2 2 2 2 0 2 2 0 1 2 1 0 1 2 1 1 2 2 2 2 0 2 2 2 1 2 2 2 1 2 2 2 1 2 1 2 1 1 2 2 1 2 2 2 2 2 2 2 1 1 1 1 2 2 0 1 1 1 1 2 1 1 2 1 1 1 1 1 1 1 2 1 1 1 2 2 1 2 1 1 1 1 1 2 2 1 2 2 1 2 1 1 2 1 1 2 1 1 2 1 2 2 1 2 2 2 0 2 1 1 2 2 2 1 2 2 1 2 2 2 2 0 0 1 2 2 1 2 1 2 2 1 1 2 2 2 1 2 2 2 2 2 2 2 2 2 2 1 2 2 2 1 1 1 1 1 2 1 1 0 1 2 1 1 1 1 2 2 2 2 2 1 1 1 2 2 1 1 2 0 1 0 1 2 2 2 2 2 2 2 2 2 1 2 1 2 1 1 1 1 2 1 2 2 1 1 1 1 1 2 2 1 2 1 1 2 1 2 1 1 1 2 1 0 1 1 1 1 2 1 2 2 1 2 2 1 1 2 0 0 2 2 2 1 0 1 1 1 2 1 1 2 2 1 1 2 2 2 1 2 2 2 2 2 2 1 2 1 1 0 2 2 2 2 1 2 2 2 1 1 2 2 2 2 2 2 2 1 1 2 1 2 2 2 1 1 2 2 2 2 1 0 1 2 2 2 1 1 1 1 2 2 2 2 2 1 2 2 2 0 2 2 2 2 2 0 2 2 2 1 2 2 2 1 1 2 2 2 2 1 2 2 1 1 2 2 2 2 0 0 2 2 0 0 2 0 2 2 2 0 2 0 2 2 2 1 1 1 1 2 1 1 2 1 2 2 1 1 1 1 1 1 1 2 2 1 2 2 1 2 2 2 2 2 2 2 2 2 2 2 1 2 1 2 2 2 2 2 2 1 1 2 2 2 2 2 1 1 2 1 2 2 2 2 2 1 2 2 2 2 1 2 2 2 2 2 2 1 1 2 2 2 2 2 2 2 2 0 2 2 1 0 2 2 2 1 2 1 2 2 2 2 1 2 1 1 1 1 1 1 0 2 2 2 2 2 2 1 1 2 1 1 2 2 1 2 1 2 1 1 1 2 0 0 0 1 1 2 2 2 2 2 1 2 2 1 2 0 0 2 2 2 2 1 1 2 2 2 2 1 1 1 1 1 1 1 1 1 2 1 2 1 1 2 2 1 2 2 2 2 1 1 1 1 1 2 1 1 2 2 2 1 2 2 1 1 2 1 1 1 1 1 1 2 2 2 1 2 2 1 1 1 1 2 2 0 2 2 1 1 2 1 2 2 2 2 2 1 2 1 2 2 2 1 1 2 2 1 1 1 2 2 2 2 2 1 1 1 1 1 2 1 1 1 2 2 1 1 2 1 2 1 1 1 2 1 2 2 1 2 2 2 2 2 2 2 2 2 2 2 2 2 2 2 2 2 2 2 2 2 2 2 2 2 2 2 2 2 2 2 2 2 1 1 1 1 1 1 1 2 1 1 1 2 1 2 2 1 1 2 2 2 2 1 1 2 1 1 2 2 2 1 2 2 1 1 1 2 1 2 2 2 2 2 2 2 2 0 2 2 2 0 2 2 2 2 2 2 2 2 2 2 2 1 2 1 2 2 1 2 2 2 2 0 1 2 1 1 1 0 2 1 2 2 2 1 1 1 1 2 2 1 1 1 2 2 2 1 1 2 1 1 1 1 2 1 2 2 2 2 1 1 2 2 2 2 1 1 2 2 2 2 2 1 1 2 1 1 2 1 2 1 2 1 2 1 2 1 2 2 2 1 1 1 1 1 2 1 2 1 1 2 2 1 1 1 1 1 1 0 1 2 2 1 2 2 1 1 1 0 0 2 0 1 1 2 1 2 1 2 2 2 2 1 1 2 1 2 1 1 1 1 1 2 1 2 2 2 1 1 2 1 1 2 2 1 1 2 1 2 2 1 2 2 2 0 2 1 2 2 2 1 1 1 1 1 2 1 1 2 2 1 2 2 1 1 1 2 1 2 2 1 1 2 2 1 1 2 1 1 2 2 2 1 2 1 1 1 1 1 2 2 2 2 1 1 2 2 1 1 1 2 2 2 1 2 1 2 1 2 2 2 1 1 1 1 2 1 2 2 2 2 2 1 1 2 1 1 2 1 2 2 0 2 2 2 2 2 1 2 2 2 2 2 2 1 1 1 2 1 0 2 0 2 2 2 2 2 2 2 2 2 2 2 2 2 2 2 2 2 0 2 2 2 2 0 2 2 2 0 2 0 2 2 0 2 2 0 2 2 2 2 2 2 2 0 2 0 0 2 2 2 2 2 2 2 2 0 0 0 0 0 0 0 0 2 0 0 2 0 0 2 2 2 1 1 1 2 1 1 2 2 1 1 2 2 2 2 1 2 2 2 2 1 1 2 1 2 1 2 0 2 2 2 2 1 1 2 1 2 2 2 2 2 0 1 2 2 1 2 2 2 2 1 1 2 1 2 1 1 2 0 2 2 2 2 2 0 2 2 0 2 2 0 2 0 2 2 0 2 2 2 0 2 0 2 2 0 2 2 2 2 2 0 2 2 2 2 2 2 2 2 2 0 0 2 2 2 2 2 2 2 2 2 0 2 2 2 2 2 2 2 2 0 0 2 2 2 0 0 2 2 0 2 0 2 2 0 2 2 0 0 2 2 2 0 2 2 0 2 2 0 2 0 0 2 2 2 2 0 0 1 1 1 1 1 1 1 2 1 1 2 2 2 1 1 1 1 1 2 2 1 1 1 2 2 1 1 1 1 2 2 1 1 2 2 1 1 2 1 2 2 1 1 1 1 0 2 2 2 2 1 2 1 2 1 2 1 2 2 1 2 2 2 1 1 1 2 2 1 1 2 0 2 2 2 0 2 0 2 1 2 0 1 2 1 1 1 2 2 2 1 1 1 2 1 1 2 2 2 0 2 2 1 2 1 2 1 2 2 2 1 2 2 2 2 1 1 1 2 2 2 1 1 2 1 2 1 1 1 1 2 1 1 2 1 1 2 1 2 1 2 2 2 1 1 1 1 1 2 1 1 0 1 1 2 1 1 1 1 1 1 2 2 2 1 0 2 2 2 1 2 0 2 0 2 2 2 2 2 2 0 2 2 2 0 2 2 0 2 0 0 0 0 0 2 2 2 2 2 0 2 0 2 2 2 0 0 0 0 0 2 2 2 2 0 0 0 2 2 0 0 2 2 0 2 1 1 2 2 2 1 1 2 2 2 1 2 1 2 1 2 2 1 1 2 1 1 1 1 1 1 1 1 1 1 1 1 1 1 2 2 1 1 1 1 2 1 2 1 1 2 1 2 2 1 2 2 1 1 2 1 2 2 2 2 1 2 2 2 2 2 2 2 2 1 1 1 2 2 1 2 2 2 1 2 1 0 2 2 2 2 1 1 2 2 2 1 2 2 1 1 1 2 1 1 1 1 2 2 1 2 1 2 1 2 2 2 2 2 2 2 1 2 1 2 1 2 2 2 1 1 1 1 2 2 1 2 2 2 1 1 2 2 2 2 2 1 1 2 1 2 1 1 1 2 0 2 0 1 0 1 1 1 1 1 1 2 2 2 0 1 2 2 2 2 2 1 2 1 1 1 1 1 2 2 2 2 2 2 1 1 1 2 1 0 1 1 2 2 2 2 1 2 2 2 2 1 2 0 0 2 2 2 2 2 2 2 2 2 2 2 0 2 2 2 2 2 1 1 2 2 2 2 2 2 2 2 2 1 1 0 2 2 1 2 1 1 1 1 1 2 2 2 2 2 2 2 2 1 2 1 1 1 1 1 1 1 1 1 1 1 1 1 2 1 1 1 1 0 1 1 0 2 1 2 2 1 1 1 1 2 1 2 2 2 0 2 2 0 2 2 2 2 2 2 2 2 2 2 2 2 2 2 2 2 2 2 2 2 2 1 1 2 2 1 2 1 1 2 2 1 1 1 1 1 1 1 1 2 1 1 2 2 2 0 0 0 2 2 0 2 2 2 2 2 2 2 1 2 1 1 2 1 1 1 2 0 1 1 1 0 0 2 2 1 1 2 2 2 2 2 2 2 2 2 2 2 1 1 1 2 1 2 2 1 2 1 2 1 2 2 2 2 2 2 1 2 2 2 2 2 1 1 1 2 2 1 2 2 2 1 2 0 2 2 2 2 1 2 2 1 1 2 2 2 2 2 2 2 2 2 2 2 1 1 1 1 1 1 1 1 1 1 1 1 1 2 2 2 2 2 2 0 1 0 1 2 2 2 2 2 1 2 0 1 2 0 0 2 1 1 2 2 1 1 2 2 2 2 2 2 2 2 2 2 2 2 2 2 2 2 2 2 1 2 1 0 2 0 2 2 1 2 2 2 2 1 1 2 1 2 2 0 2 0 2 2 2 2 2 1 1 2 1 2 1 1 0 2 2 2 2 2 2 2 2 2 2 2 0 2 2 2 0 2 2 0 0 2 1 1 1 1 2 2 2 2 0 2 2 1 1 2 1 2 2 1 1 1 2 2 2 1 1 2 2 2 2 2 1 1 2 2 2 1 1 2 2 2 1 2 2 0 0 2 2 2 2 2 2 1 1 2 2 1 1 1 1 0 2 2 0 2 2 1 1 1 1 1 1 1 1 1 2 1 2 2 2 2 2 2 2 1 1 1 1 1 1 2 2 2 1 1 2 2 1 2 2 2 1 1 1 2 1 2 2 2 1 2 2 1 2 1 1 2 2 2 2 2 2 2 1 2 2 1 2 1 2 1 2 2 2 2 2 1 2 1 2 2 1 1 1 1 1 1 1 1 1 1 2 2 1 1 1 2 2 2 0 1 1 1 2 1 2 1 2 1 1 1 1 2 1 2 1 1 2 1 2 1 2 2 2 1 1 1 2 1 2 1 1 2 0 1 2 1 1 2 1 2 1 1 2 2 2 1 1 2 2 2 2 2 1 1 1 2 2 1 2 2 2 2 2 2 2 2 2 2 2 2 2 2 2 2 2 2 2 0 0 2 2 2 0 2 2 2 2 2 2 2 0 2 2 2 2 2 2 0 0 0 2 2 0 0 2 2 0 2 0 0 2 2 0 0 2 2 2 2 2 0 2 0 2 2 2 2 2 2 0 2 2 2 2 0 2 2 2 2 0 0 0 0 2 2 0 2 0 2 2 2 2 2 2 0 2 2 2 0 0 2 2 2 2 2 2 2 2 2 2 2 2 2 1 2 1 2 2 2 0 0 2 2 1 2 2 2 1 1 2 2 2 2 1 2 2 2 1 1 2 2 1 1 2 1 2 1 2 1 2 2 2 1 1 1 2 2 2 2 1 1 1 1 2 2 1 2 1 1 1 1 1 1 1 0 2 1 2 2 2 1 2 1 2 2 2 1 1 2 1 2 2 2 2 2 2 2 1 2 1 1 1 1 1 1 1 2 2 2 2 2 2 1 1 2 1 2 2 2 1 2 2 2 2 2 1 2 2 2 1 1 2 1 1 2 2 2 2 1 1 1 2 2 0 2 2 2 2 2 1 1 2 2 0 0 2 2 1 1 1 1 2 2 0 2 1 2 2 2 2 2 2 2 2 2 2 1 1 2 2 2 1 2 2 2 1 2 2 2 2 1 0 2 2 2 1 2 1 1 0 2 0 2 2 1 1 2 1 2 2 1 1 1 1 1 2 2 1 2 2 2 1 2 2 2 2 1 0 1 2 2 1 2 1 1 2 1 2 2 1 2 1 2 2 1 2 2 2 2 2 2 1 1 2 1 2 1 2 2 2 2 2 1 2 2 1 1 1 2 2 2 2 0 2 0 2 1 2 2 2 1 1 2 2 1 2 2 2 2 1 1 1 1 2 2 2 1 0 2 2 2 1 1 1 2 1 2 0 0 1 1 1 1 1 1 1 1 2 1 2 1 2 2 1 1 2 2 2 2 2 2 0 2 0 2 2 1 2 2 0 0 2 2 0 0 0 1 1 0 1 1 2 2 2 1 1 1 2 1 1 2 2 2 2 2 0 2 2 1 2 2 2 0 1 2 1 1 1 2 2 2 1 2 2 2 2 2 2 1 1 2 2 1 2 1 2 2 2 2 2 2 2 2 1 1 1 1 1 2 2 2 2 2 2 2 2 1 2 1 1 2 2 2 2 2 1 2 1 0 1 2 1 2 1 2 1 2 2 1 2 2 2 2 2 2 2 2 1 2 2 1 2 2 1 2 2 2 2 2 2 1 1 2 1 2 2 1 1 2 2 1 2 2 2 1 2 1 1 2 1 1 2 1 1 1 0 0 2 1 1 2 2 1 1 2 1 1 2 0 2 1 2 2 1 1 2 1 1 0 1 2 2 1 2 0 2 1 2 1 2 2 2 2 2 1 1 1 1 1 1 2 2 1 1 2 2 2 2 1 2 2 2 2 1 2 2 2 2 1 1 1 2 2 2 2 1 1 1 2 1 2 2 2 0 1 1 2 2 1 2 2 2 0 2 2 2 2 2 0 2 2 1 1 1 2 2 1 2 1 2 1 2 1 1 1 1 2 1 1 1 2 1 2 2 2 1 0 0 2 1 0 1 2 1 1 2 1 2 2 2 2 2 2 2 1 2 2 0 2 2 1 1 1 2 2 2 2 2 2 2 1 1 1 2 2 2 2 2 2 1 1 1 2 1 2 2 2 1 1 2 2 2 2 2 2 1 2 0 0 0 1 1 2 2 0 1 2 2 1 1 1 1 2 0 1 2 2 2 1 2 2 1 2 1 1 0 2 2 2 2 2 1 2 1 2 2 2 1 1 1 1 1 2 2 1 2 2 2 2 1 1 2 1 1 1 2 2 2 2 1 1 1 1 2 1 2 1 1 0 0 1 2 1 1 2 1 1 2 1 1 1 2 2 2 0 1 0 1 0 1 2 1 1 0 2 2 1 1 1 1 1 2 1 2 1 2 2 1 1 1 2 2 0 2 2 1 2 1 2 2 1 1 2 1 2 2 1 1 2 2 1 2 2 2 2 2 2 2 2 2 2 2 1 1 2 1 1 2 2 2 1 2 2 2 1 2 2 1 2 2 2 2 2 1 2 1 2 2 1 1 2 1 0 1 1 1 1 2 1 2 2 1 1 2 2 1 1 2 1 1 1 0 1 1 1 1 0 2 1 2 2 2 2 1 2 1 1 1 1 1 1 2 2 1 1 1 1 2 1 1 2 2 2 2 2 2 0 2 2 0 0 2 2 2 2 2 0 0 0 2 2 2 1 2 2 2 2 2 2 2 1 2 2 1 2 2 2 1 1 1 1 1 2 2 1 2 1 1 1 1 1 1 1 1 2 2 2 1 1 2 2 1 1 2 2 2 2 0 0 2 1 1 1 1 1 2 1 2 1 1 2 1 1 1 1 1 2 1 1 1 1 1 1 2 1 1 2 1 2 2 1 1 2 2 2 1 2 1 2 1 2 1 0 1 0 2 2 2 0 1 1 0 1 2 1 1 1 0 2 2 1 1 2 2 1 2 2 1 2 1 2 2 2 2 1 1 1 2 1 1 1 1 2 2 2 2 1 1 1 2 2 1 1 2 2 2 1 1 1 1 2 2 1 2 1 2 2 2 2 2 2 1 1 2 1 1 1 1 1 2 1 2 2 1 1 1 2 2 2 2 2 1 1 1 2 2 2 1 2 2 2 2 2 2 1 2 2 2 1 2 1 2 2 1 2 1 2 2 1 2 2 1 1 2 0 2 1 1 2 2 1 2 2 2 2 2 2 2 2 1 1 2 2 0 2 2 2 2 2 2 2 0 1 2 2 2 1 2 2 2 2 2 2 2 0 2 1 1 1 2 2 0 2 2 1 0 2 2 1 0 2 1 2 1 1 2 1 2 1 1 1 1 1 2 0 2 2 2 1 0 1 1 1 2 2 2 2 2 2 2 2 1 1 1 2 0 2 2 2 1 1 1 2 2 2 2 2 2 2 2 1 1 2 1 1 2 2 2 2 1 1 2 2 2 2 1 2 2 0 2 2 0 1 1 1 1 2 1 1 2 2 1 1 1 2 2 2 2 2 1 0 2 1 2 2 1 2 2 2 2 2 2 2 1 1 0 1 2 1 1 1 1 1 1 1 2 2 1 2 2 1 2 2 2 2 1 1 1 1 1 1 1 2 2 2 2 2 2 1 2 2 1 2 2 1 1 2 2 2 2 0 2 2 0 2 2 0 2 2 2 2 2 2 2 2 2 0 2 0 2 2 2 0 2 0 2 2 2 2 2 2 2 2 2 2 2 0 0 2 2 2 2 2 0 2 2 2 2 2 2 0 2 2 0 2 2 0 2 2 2 0 2 0 2 2 2 2 2 2 2 2 2 2 2 2 2 2 2 2 0 2 0 2 2 2 0 2 0 2 2 2 2 2 2 2 2 2 2 2 2 2 2 2 2 0 2 0 2 0 2 0 2 2 0 0 2 2 2 2 2 2 2 2 0 2 2 2 2 2 2 2 2 2 2 2 2 2 2 2 2 2 2 2 2 2 2 2 2 2 2 2 1 1 1 1 2 2 2 2 2 1 2 2 2 2 1 2 2 2 2 2 1 2 1 1 1 2 2 2 2 2 2 1 1 2 2 2 1 2 2 1 2 1 2 1 1 1 1 1 2 2 2 2 2 2 1 2 2 2 2 2 2 2 2 2 2 2 2 2 2 2 2 2 2 2 2 2 2 2 2 2 0 2 2 2 1 2 2 2 2 1 2 1 1 2 2 1 2 1 1 1 2 1 0 2 1 2 1 1 1 1 1 2 2 0 0 2 2 1 1 1 1 1 1 1 2 1 2 2 1 2 2 2 2 1 2 2 2 2 1 2 2 2 2 1 2 1 2 2 1 1 1 1 1 1 1 2 1 2 2 2 2 2 2 2 2 2 2 2 2 2 2 2 0 2 1 1 2 2 2 2 2 1 1 2 2 2 1 1 2 1 1 2 2 1 2 1 1 2 1 2 2 2 2 2 2 1 2 2 0 2 2 2 2 2 0 2 2 2 2 2 2 2 0 2 2 2 2 2 2 2 2 0 2 0 2 2 2 2 2 2 2 0 2 2 2 2 0 2 2 2 2 2 2 2 2 2 2 2 2 0 2 2 1 1 0 2 2 2 2 2 0 0 2 2 2 2 1 2 1 1 1 0 1 1 2 2 2 2 2 2 2 1 2 2 2 2 1 2 2 2 2 2 1 1 1 1 2 2 0 0 1 1 2 2 2 2 2 1 1 2 2 2 2 1 1 2 2 2 2 2 2 1 2 1 1 0 2 1 2 1 2 1 1 1 1 2 2 1 2 2 2 2 2 1 1 2 2 2 2 2 2 1 1 1 1 0 1 2 2 2 1 1 1 1 1 1 2 1 1 1 1 1 1 2 2 2 2 2 1 2 2 2 2 2 1 1 1 1 1 1 1 1 2 2 1 1 2 2 1 2 2 2 1 2 2 2 2 1 0 0 2 2 1 2 0 1 1 2 2 1 1 1 1 2 2 2 2 0 0 1 1 1 2 2 1 2 1 2 0 2 2 2 2 1 0 0 2 2 2 2 2 2 1 1 2 2 2 2 0 1 1 1 1 2 2 1 1 1 2 1 0 1 1 2 2 1 2 1 2 2 2 2 2 2 1 1 1 1 2 2 2 1 1 2 2 1 1 1 2 1 0 1 2 1 1 1 1 1 1 1 0 2 2 2 2 2 2 2 2 2 2 2 2 2 1 1 1 1 1 2 0 2 2 2 0 2 0 1 1 1 1 1 2 2 1 1 1 2 1 1 2 1 2 2 2 2 1 1 2 2 0 2 0 0 2 1 1 1 1 2 1 0 1 2 2 2 2 1 1 1 2 2 2 1 2 2 2 2 2 1 2 2 2 2 2 1 2 0 2 1 0 0 0 0 0 0 0 1 2 0 2 2 2 2 2 2 2 0 0 2 2 2 1 1 1 1 1 2 1 1 1 2 2 2 2 2 2 0 1 2 1 2 1 2 2 1 2 1 2 2 2 1 0 0 2 2 2 2 1 2 1 1 2 2 2 2 2 2 1 2 1 2 2 1 2 1 2 1 2 2 2 2 2 2 1 1 1 1 2 2 0 2 0 1 2 0 0 2 2 2 2 2 2 2 2 2 2 1 1 2 2 2 2 2 2 2 2 1 2 1 1 1 1 2 2 2 2 2 2 1 2 1 2 2 1 1 1 0 2 1 2 1 1 2 2 2 2 0 1 2 2 1 1 2 2 1 1 1 1 1 1 1 1 2 2 2 1 2 2 2 2 2 1 1 1 1 1 2 1 1 1 1 2 2 2 2 2 1 1 1 2 1 2 1 2 2 2 1 1 1 2 2 1 1 2 2 2 2 2 2 1 2 2 2 1 2 2 2 2 1 1 1 1 2 0 2 1 1 1 1 2 2 2 2 2 2 2 2 2 2 1 2 1 2 2 2 2 2 1 0 1 1 2 2 1 2 2 1 1 2 2 2 1 2 1 2 1 1 0 1 2 2 2 2 1 2 1 1 2 2 2 2 0 2 1 2 1 2 2 2 2 2 2 2 2 2 2 0 0 2 2 0 0 0 0 2 2 2 2 2 2 2 2 2 2 2 2 2 2 2 2 2 2 2 2 2 2 2 2 2 2 2 2 2 2 0 2 2 2 2 0 0 2 2 2 0 0 2 2 2 2 2 2 0 2 2 2 2 2 0 2 2 2 0 2 2 0 1 2 1 2 1 2 2 2 1 2 2 2 1 1 1 2 1 1 1 2 2 2 1 2 2 2 2 2 2 1 1 2 2 2 2 2 2 2 2 0 0 2 2 2 0 0 2 2 2 2 2 2 2 2 1 2 1 1 1 1 2 1 2 2 0 2 1 0 2 2 1 2 1 1 0 2 2 1 2 1 0 2 2 1 2 2 2 0 0 0 2 2 1 0 2 0 2 1 2 1 2 1 1 2 1 1 2 2 2 2 2 2 2 1 2 2 1 2 2 2 2 1 1 1 1 1 1 1 0 1 1 2 1 2 1 1 2 1 2 1 2 2 1 1 1 1 2 2 2 2 2 2 2 2 0 1 1 1 2 2 1 1 1 2 0 1 2 2 2 0 2 2 2 0 0 1 1 2 2 0 0 2 2 1 2 1 2 1 1 2 2 1 1 2 1 2 2 1 1 2 2 2 2 2 2 1 1 2 2 2 2 1 0 1 0 1 1 1 1 1 1 1 2 1 0 1 2 1 2 1 1 2 1 2 2 2 1 1 1 2 2 2 1 2 2 1 1 1 1 2 2 2 2 2 2 0 2 1 2 0 2 2 2 2 2 2 2 0 0 0 1 1 2 2 1 2 2 2 1 1 2 2 2 2 1 2 1 1 2 1 1 1 2 2 2 2 1 2 2 2 1 2 1 1 1 1 1 1 1 0 2 2 2 2 1 2 2 2 1 2 1 2 2 2 2 2 2 2 2 2 2 2 1 0 1 2 2 2 1 0 1 2 1 2 2 2 2 2 2 2 2 2 2 2 1 2 2 2 2 1 1 1 2 1 2 2 1 2 1 2 0 2 1 2 2 2 2 1 1 1 1 1 1 1 2 0 1 2 2 2 2 2 2 2 2 1 2 1 2 1 2 1 1 1 2 2 1 2 0 2 0 1 2 1 2 1 1 1 2 2 2 1 1 2 2 1 1 2 1 2 2 1 2 2 2 1 1 2 2 1 2 1 1 1 1 1 2 2 0 2 2 2 2 1 2 2 0 2 0 2 2 1 2 1 1 2 1 1 1 1 1 2 1 2 2 1 2 2 2 0 0 2 2 1 0 0 1 1 2 1 1 1 0 2 2 2 1 2 2 1 2 1 2 1 2 2 2 2 0 0 0 2 1 2 1 2 0 2 1 0 2 2 2 1 0 2 1 2 0 1 1 1 1 1 1 1 1 2 2 2 2 2 2 2 1 2 2 2 2 2 2 2 2 0 2 2 2 2 2 2 2 2 2 2 2 2 2 2 2 2 2 2 2 0 2 2 2 0 2 2 2 0 2 0 2 2 0 0 2 2 2 0 2 2 2 2 2 2 2 2 2 2 2 2 2 2 2 0 2 2 2 2 2 0 2 2 2 0 2 2 2 2 2 2 2 2 0 2 2 2 2 2 2 2 2 2 0 2 0 1 1 2 2 2 2 2 1 2 1 2 1 2 2 2 2 2 2 2 1 2 1 2 2 2 2 1 1 1 2 2 1 2 2 1 2 0 2 2 2 2 1 1 2 2 2 2 2 0 2 2 2 2 1 2 2 2 0 2 1 2 2 2 1 1 1 1 2 2 2 1 2 1 2 2 2 1 2 2 1 1 2 1 2 2 2 1 2 2 0 2 1 2 2 2 2 1 0 2 2 2 2 1 1 1 2 2 2 1 1 1 2 1 2 2 1 2 2 2 1 1 1 1 1 2 1 1 1 1 2 2 0 1 1 2 2 2 2 2 1 2 1 2 2 2 2 0 2 2 2 2 2 1 1 2 2 2 2 2 2 2 2 1 1 2 2 1 1 2 2 2 2 1 2 2 2 0 1 1 1 1 1 1 2 1 2 2 1 0 2 1 0 2 2 1 2 1 2 1 2 1 2 2 2 2 1 2 2 2 2 2 2 2 2 2 2 2 1 2 2 2 2 1 1 1 2 1 1 1 1 2 2 2 2 0 2 1 2 2 1 2 1 1 1 1 2 2 2 1 2 2 2 0 2 1 2 2 2 1 2 2 1 2 1 1 2 2 1 1 1 2 1 2 2 2 2 2 1 2 2 2 1 1 2 1 2 1 2 2 2 2 2 2 2 2 1 1 1 1 1 2 2 2 0 2 2 2 2 0 2 2 2 2 2 1 1 2 1 1 0 1 1 2 2 2 2 2 1 2 1 2 2 2 2 2 1 2 1 2 1 1 2 1 2 1 2 2 2 2 1 1 2 2 1 2 2 1 2 1 2 1 2 2 1 2 2 2 1 2 1 2 2 2 2 1 1 1 2 2 2 1 1 2 2 1 1 2 2 2 2 2 2 2 0 2 2 0 2 1 2 1 1 0 2 2 2 1 1 2 1 2 2 2 2 2 2 2 2 2 2 2 2 1 1 1 2 2 2 1 2 2 2 2 1 2 2 2 1 2 1 2 2 2 1 1 2 0 0 0 1 2 1 2 2 2 2 2 2 2 1 1 2 2 1 0 2 2 2 2 2 2 1 2 1 2 2 2 1 2 1 1 1 1 1 1 2 1 2 1 2 2 1 2 1 2 1 1 1 1 2 2 2 2 2 2 2 2 2 2 2 2 2 2 2 2 2 2 2 2 2 1 1 2 2 2 2 2 1 1 1 2 1 2 2 1 2 1 2 2 2 2 2 2 2 2 2 2 2 2 2 2 2 2 2 2 2 2 2 2 2 2 2 2 2 2 1 1 1 1 2 2 1 2 1 2 1 2 2 2 2 1 2 2 2 2 2 2 2 2 2 2 2 2 1 1 2 2 2 1 2 2 2 0 1 1 2 1 2 2 1 1 2 1 1 2 1 2 2 2 1 1 1 2 1 1 2 1 1 2 1 2 2 1 1 2 2 2 1 2 1 2 1 0 1 1 2 2 1 2 1 1 1 2 2 2 1 2 2 1 2 1 1 2 2 2 2 2 2 2 1 2 1 1 2 1 2 2 2 2 2 2 2 2 2 1 2 1 1 1 2 1 2 2 1 2 1 1 1 1 1 1 1 2 2 1 1 1 2 2 1 1 2 2 2 1 2 1 2 1 1 2 1 2 1 1 2 1 1 1 2 1 2 1 1 2 2 2 2 2 2 0 2 1 1 2 1 1 2 2 2 1 1 2 1 1 1 2 1 2 2 1 2 2 1 1 2 2 2 2 2 2 1 1 2 2 2 2 1 2 1 1 2 2 2 2 2 1 1 0 2 2 1 2 1 1 2 2 1 1 1 2 0 2 1 2 2 2 1 1 2 1 2 2 2 2 2 2 2 2 2 2 0 2 2 0 2 2 2 2 2 2 0 0 0 2 2 0 2 2 0 2 2 2 0 2 2 2 2 0 2 2 2 2 2 2 2 2 2 2 2 2 2 2 0 2 2 2 2 2 2 0 2 2 2 2 0 2 2 2 0 2 2 0 2 1 2 2 2 2 1 1 1 1 1 2 2 2 2 2 2 1 2 1 2 0 2 1 1 1 2 1 2 2 1 1 1 2 0 1 2 2 1 2 2 2 2 2 2 2 2 2 2 2 2 1 1 1 0 1 2 2 2 0 2 2 2 2 2 2 2 0 2 0 1 1 1 1 0 2 0 1 1 1 2 2 2 1 1 1 0 2 2 2 1 2 1 1 2 1 0 1 1 0 2 2 2 1 2 1 1 2 2 0 2 0 2 2 2 2 1 1 2 1 2 1 2 2 2 1 1 2 2 2 2 1 2 1 2 1 1 1 1 1 1 1 2 2 2 2 0 2 1 1 2 2 1 1 1 2 0 2 1 0 2 2 1 2 1 1 1 1 2 2 2 1 1 2 1 1 1 1 2 2 2 1 1 1 1 1 1 2 1 1 1 1 2 1 2 1 2 1 2 2 2 1 2 2 2 1 1 1 2 1 1 2 2 1 1 2 2 1 1 1 1 1 2 1 2 1 2 2 1 2 2 2 1 2 1 2 0 0 0 2 1 2 1 2 1 2 0 2 2 2 1 2 2 2 2 2 2 2 2 2 2 2 2 2 1 2 1 2 0 2 2 2 2 1 1 1 1 2 1 2 2 1 2 2 1 2 1 2 0 2 2 2 2 2 0 0 2 1 1 0 1 0 2 0 2 1 2 0 2 1 2 2 2 1 1 1 2 1 1 1 2 0 2 1 1 1 2 1 2 2 2 2 2 1 2 1 1 2 2 1 2 1 2 2 2 0 2 2 1 2 2 1 1 2 2 2 2 2 2 2 2 2 2 0 2 2 1 2 0 2 1 1 2 2 0 2 2 2 2 0 2 1 2 0 2 2 0 0 0 2 1 1 1 1 1 2 2 2 2 2 2 1 2 2 2 1 1 2 0 2 2 2 2 1 1 2 2 2 2 2 2 2 2 2 0 2 2 2 2 2 1 1 2 2 0 1 2 1 1 1 1 2 2 1 2 1 1 2 1 1 1 2 1 1 1 2 2 2 2 2 2 1 1 2 1 2 2 2 1 0 2 1 0 2 1 1 2 1 2 2 1 1 2 1 2 1 2 2 2 1 2 2 2 2 2 2 2 2 2 0 2 1 2 0 2 2 2 2 0 0 2 2 0 0 0 2 2 2 2 2 2 2 2 2 2 2 2 2 2 2 2 2 2 2 0 0 2 2 2 2 2 0 0 0 0 2 2 2 2 2 0 2 2 2 2 2 2 0 2 0 2 2 0 0 2 2 2 2 0 0 2 2 2 2 2 2 2 2 2 2 2 0 0 2 0 2 2 2 2 2 2 0 0 2 2 2 2 2 2 2 0 2 2 2 0 2 0 2 2 2 2 2 2 2 0 0 2 2 2 2 0 0 2 0 2 0 2 2 2 2 2 2 2 2 2 2 2 0 2 2 2 2 2 2 2 2 2 2 0 2 2 2 0 2 2 2 2 2 2 2 2 2 0 0 0 2 2 2 0 2 0 2 2 2 2 2 2 0 2 2 1 2 0 1 2 2 2 2 2 2 0 2 2 2 2 2 2 0 2 0 2 2 2 0 2 2 2 2 0 2 2 2 2 1 1 2 2 2 2 2 2 2 2 2 0 1 1 2 2 2 2 2 2 0 2 2 2 0 2 2 2 1 1 2 2 1 1 2 0 2 1 2 1 1 1 2 2 2 2 2 2 2 2 1 1 2 2 2 1 1 2 2 1 2 1 1 2 0 0 2 2 2 1 2 1 1 2 2 2 2 2 2 1 2 2 2 2 2 1 2 2 1 1 2 1 2 2 2 1 2 1 1 1 1 2 2 0 2 2 2 1 2 2 0 2 2 2 2 2 2 2 0 1 2 1 1 1 1 0 2 1 1 2 1 2 2 2 2 2 0 2 2 2 1 2 2 2 1 1 2 0 0 2 1 2 1 1 1 1 2 2 2 2 1 1 1 2 2 2 2 1 2 2 2 1 1 1 2 2 2 2 2 1 1 2 2 2 1 2 2 1 1 2 2 2 2 1 2 1 1 2 2 1 1 1 1 1 0 0 0 2 1 1 2 2 2 1 0 1 2 2 1 1 2 1 1 2 2 1 2 2 1 1 2 1 1 1 2 2 2 2 2 2 2 2 2 2 2 1 2 2 2 2 2 2 2 2 1 2 2 1 2 1 1 2 2 0 1 1 2 0 0 1 2 2 2 1 1 2 2 2 2 2 1 2 2 1 2 2 2 0 1 2 1 1 2 2 1 2 2 0 2 1 2 1 2 1 1 1 1 1 1 2 1 0 1 2 1 2 2 1 2 1 2 2 1 2 1 2 2 2 2 2 2 1 1 2 2 1 1 1 1 1 0 1 0 2 2 2 1 2 1 1 1 2 1 1 2 2 1 2 2 2 2 2 2 2 2 2 2 2 2 2 1 2 2 2 1 2 1 2 2 0 2 2 2 2 1 1 2 2 1 2 1 1 2 2 1 1 2 2 1 2 2 2 1 1 2 1 2 2 2 1 2 2 1 2 2 1 2 2 2 1 0 0 2 0 2 2 2 2 2 2 1 2 2 2 2 2 2 2 1 2 0 2 0 2 2 2 2 1 1 1 2 2 2 2 2 2 1 2 1 1 2 1 2 1 1 2 1 1 2 2 1 0 1 1 1 2 1 1 1 0 0 2 2 2 2 1 2 2 1 2 0 2 1 2 0 2 1 2 2 1 2 2 2 2 0 0 2 1 2 1 0 2 2 2 1 2 2 2 2 2 2 0 1 2 1 2 0 2 2 2 1 2 2 2 0 2 2 0 2 0 2 2 2 2 2 2 1 1 2 2 0 0 1 0 2 1 2 2 2 0 2 0 2 2 1 0 1 2 1 1 2 1 1 1 2 1 1 2 1 1 1 2 1 0 2 1 1 1 1 1 2 2 2 1 1 2 1 2 2 1 2 1 1 1 2 1 2 2 2 2 2 1 2 2 2 2 0 2 2 2 0 2 0 2 2 2 1 2 2 2 2 2 1 2 1 2 2 2 1 1 2 2 2 2 2 1 2 2 2 1 2 1 1 1 1 1 2 1 2 2 1 0 2 2 2 2 0 1 0 0 2 2 1 2 2 2 2 1 1 2 1 2 1 1 1 1 1 1 2 2 2 2 2 2 0 0 1 2 1 2 2 1 2 0 0 1 2 1 2 2 1 1 1 1 0 2 1 1 1 2 2 1 1 1 1 2 2 2 2 2 1 1 2 1 0 1 2 2 2 2 2 2 2 1 2 2 2 2 2 2 2 1 1 2 2 2 2 1 1 2 2 2 2 1 1 2 2 2 1 0 1 2 2 2 2 1 1 1 1 2 0 2 0 1 1 2 2 2 2 2 2 2 2 0 0 2 2 2 1 2 1 1 1 2 2 2 2 2 1 1 1 1 2 1 1 1 1 1 1 2 2 2 1 2 1 2 1 1 1 1 1 2 1 2 2 2 1 2 2 2 2 2 2 1 1 2 2 2 2 1 2 2 2 1 2 1 2 1 2 2 1 1 2 1 1 0 1 1 2 0 1 2 1 1 2 1 1 2 1 1 0 2 1 2 1 1 1 2 2 2 2 0 0 2 2 2 2 2 2 2 2 2 2 2 0 2 2 2 2 2 2 2 2 1 1 0 1 1 1 2 1 1 2 1 0 2 1 1 1 2 1 1 2 2 2 2 2 2 2 2 2 2 1 2 2 2 2 2 0 2 1 2 1 1 1 1 1 1 2 2 2 2 2 2 2 2 2 1 2 1 1 1 2 1 2 2 2 2 2 1 1 1 2 1 1 2 1 2 2 1 2 1 2 2 1 2 0 2 2 2 2 1 2 1 1 2 1 2 2 2 2 2 1 1 2 1 2 0 1 0 2 1 1 0 0 2 0 2 2 2 2 2 2 2 2 0 2 2 2 1 1 2 1 2 1 1 1 1 1 1 1 2 2 0 1 1 2 2 1 1 2 2 1 2 2 1 1 1 2 1 2 1 1 1 1 2 2 2 1 1 1 1 2 1 1 1 1 1 2 2 2 2 1 2 1 2 0 1 1 2 2 2 2 2 2 2 2 2 2 1 2 2 1 1 2 2 2 2 2 0 2 2 2 2 1 1 2 2 2 2 2 2 2 2 0 2 1 2 2 1 1 0 1 1 2 2 1 2 2 2 0 2 1 2 1 2 2 2 1 1 1 1 2 1 1 2 1 2 2 2 1 1 2 2 2 1 2 2 1 2 2 2 2 2 2 1 2 2 2 1 1 1 1 2 1 2 1 2 1 2 2 2 2 1 2 1 1 2 1 1 2 2 2 2 2 2 2 1 2 2 2 1 2 1 2 2 2 2 1 2 2 2 1 2 2 2 1 2 2 1 2 2 1 2 2 1 1 2 2 0 1 1 2 2 0 2 2 2 2 2 2 1 2 2 2 1 1 2 2 2 2 2 1 1 1 2 2 1 2 0 1 2 1 1 1 1 1 1 1 1 2 1 1 2 1 2 1 1 2 1 1 2 2 1 1 1 2 2 2 0 1 2 2 2 1 2 2 1 1 2 2 1 2 1 1 1 2 1 1 2 1 1 1 2 0 1 2 2 2 2 2 2 2 2 2 1 1 2 1 2 2 2 2 2 2 1 2 1 2 1 1 1 1 2 0 0 2 1 2 1 2 2 1 2 2 1 2 2 2 2 1 1 1 2 1 2 2 2 2 2 2 2 2 2 2 2 2 2 0 2 2 2 2 2 2 2 2 0 2 2 2 2 2 0 2 2 0 2 2 2 2 2 2 2 2 2 2 2 0 0 2 2 2 2 2 2 1 2 2 2 2 0 0 0 2 2 2 2 0 2 2 2 2 2 2 2 2 0 0 2 2 0 2 2 2 0 2 2 2 2 2 0 2 2 0 2 2 2 0 2 2 2 0 2 2 2 2 1 1 1 2 2 2 2 1 2 2 1 2 1 1 2 2 2 1 1 1 2 1 1 2 2 1 1 2 1 2 2 0 1 1 1 1 1 1 1 1 2 2 2 1 0 1 1 1 1 0 1 2 2 2 2 1 2 1 1 1 2 2 2 2 2 2 0 2 2 2 2 2 2 2 2 2 2 2 2 2 2 2 2 2 0 2 2 2 2 0 2 2 0 2 2 1 2 2 0 2 1 1 2 1 1 1 2 1 2 2 2 2 2 2 2 2 1 0 1 0 1 1 1 2 2 2 2 2 2 0 1 2 1 2 2 0 2 2 1 1 2 2 0 1 2 1 0 2 2 2 1 1 1 2 0 0 0 2 2 2 2 0 2 2 2 2 2 0 2 0 2 2 2 0 2 2 2 2 2 2 2 2 2 0 1 1 1 1 2 2 1 1 2 0 2 1 2 1 2 1 2 1 2 0 2 1 2 2 2 1 2 1 1 2 2 0 1 0 2 0 2 2 2 1 2 2 1 2 0 1 2 2 2 1 2 2 1 2 1 1 0 1 1 1 1 1 1 1 2 2 1 2 2 2 1 2 2 2 1 2 2 2 1 1 1 1 1 1 1 2 0 2 2 2 2 2 1 1 2 2 1 1 1 1 1 1 2 0 0 2 1 2 2 2 2 1 0 2 2 2 2 1 1 1 2 0 2 2 2 2 2 2 2 2 2 0 1 1 2 1 2 2 1 1 2 2 2 2 2 2 1 1 2 2 2 0 2 0 2 2 1 2 0 2 2 2 0 0 2 2 2 2 1 2 0 1 1 0 2 0 1 2 2 1 1 1 2 2 1 1 2 2 2 1 2 2 2 2 2 2 2 2 2 2 2 2 2 2 1 2 2 2 2 2 1 2 2 2 2 1 2 1 1 2 2 1 1 2 2 2 2 1 2 2 2 1 2 1 1 1 1 2 2 1 1 2 2 1 2 1 1 2 1 1 0 2 2 1 1 0 2 0 2 0 0 2 2 2 2 2 0 2 2 2 0 0 2 2 0 0 0 2 2 1 1 1 1 2 2 2 0 1 2 2 2 1 1 0 1 2 1 1 2 2 1 2 1 2 2 2 1 2 1 1 2 1 0 2 2 2 2 2 1 1 1 1 2 2 2 1 1 2 2 2 2 2 2 2 2 2 1 2 2 2 2 2 1 2 2 1 1 2 2 1 1 1 2 2 2 2 2 2 2 2 1 1 2 1 2 1 1 2 2 1 2 1 2 1 1 1 2 2 2 2 1 2 2 2 2 2 1 1 2 2 2 2 1 1 2 2 2 1 1 1 2 1 1 2 2 2 2 1 2 2 1 1 1 1 1 1 1 2 1 1 2 1 1 2 1 1 2 1 1 2 2 1 1 2 1 1 1 2 1 2 1 1 1 2 1 2 2 2 1 1 1 1 1 1 1 1 1 2 1 1 1 1 1 1 1 2 2 2 2 1 2 1 1 1 1 2 2 1 2 1 2 1 2 2 1 1 2 2 1 2 1 2 2 2 2 2 2 2 2 2 2 1 2 2 1 1 2 2 1 1 2 2 1 1 2 2 1 1 2 1 1 1 1 2 1 1 1 1 2 2 2 2 2 1 1 2 2 2 2 1 2 2 1 2 1 1 1 2 1 1 1 2 1 2 2 2 2 1 2 2 2 1 2 2 2 2 2 2 2 2 1 2 2 1 2 2 2 2 2 2 2 1 2 2 1 2 2 1 2 1 0 1 1 1 1 1 1 1 1 2 1 1 2 1 1 1 1 2 0 0 2 2 2 2 1 1 0 1 1 1 2 2 2 2 2 1 2 2 2 1 2 1 2 2 2 2 2 2 2 2 2 2 2 0 2 2 1 1 2 1 2 1 1 1 2 2 2 2 2 0 0 1 2 1 1 2 0 2 1 2 2 2 1 2 2 2 2 1 2 2 2 1 2 1 1 2 0 1 2 2 1 2 2 1 0 2 1 2 1 1 1 1 2 1 1 2 2 2 2 2 1 2 1 1 1 1 0 2 2 1 1 1 2 2 1 2 1 2 2 1 2 0 2 1 1 1 2 2 1 1 1 2 0 1 2 2 2 2 1 1 2 1 1 2 2 1 2 2 1 0 0 2 1 2 2 2 2 2 2 1 2 2 1 2 2 0 2 2 1 1 2 1 1 1 2 0 2 2 1 1 2 2 2 2 2 1 0 2 2 2 1 1 1 1 1 1 2 1 2 2 2 1 1 2 1 1 2 1 2 2 1 2 2 0 2 2 1 2 2 1 1 1 1 1 1 1 2 2 1 2 2 1 2 1 1 2 2 2 0 2 2 2 1 2 2 2 1 2 1 1 1 2 2 2 1 1 2 1 1 1 1 2 0 2 2 2 1 1 1 2 2 2 1 1 1 2 2 2 1 1 2 2 2 2 1 2 2 2 2 2 2 1 1 2 2 1 2 2 1 0 2 2 2 1 2 2 2 1 2 2 2 2 1 2 2 1 2 2 2 1 2 2 2 2 2 1 2 1 1 1 2 2 2 1 0 2 2 1 2 1 2 1 2 2 2 2 1 1 2 2 2 1 1 2 2 2 2 2 2 2 2 2 2 1 1 1 2 2 2 1 2 1 1 2 1 1 1 2 2 2 2 2 2 2 2 1 1 1 1 1 1 1 1 1 2 2 1 1 2 1 2 2 2 2 1 1 2 1 2 2 2 2 2 2 2 2 2 2 2 1 1 2 2 2 0 0 0 0 1 0 1 2 1 2 2 2 2 2 2 1 1 2 2 2 2 1 1 2 2 1 2 2 2 1 1 2 2 2 1 1 1 2 2 2 1 1 1 1 1 2 2 2 2 1 1 1 1 2 2 2 1 1 1 1 2 2 2 2 2 1 2 2 2 1 2 2 1 1 2 2 2 1 2 2 1 1 2 2 2 2 1 2 2 2 1 2 2 1 1 2 2 1 1 1 1 2 1 1 1 2 1 2 2 1 1 1 2 2 2 1 2 2 2 1 2 2 2 2 2 2 1 1 2 0 1 2 2 2 2 2 2 1 2 1 1 2 2 2 2 1 1 2 1 1 2 1 2 1 2 2 2 2 2 2 2 1 1 2 2 2 2 2 1 2 2 2 2 2 2 1 1 1 1 1 1 2 1 2 1 2 2 2 2 1 2 1 2 2 2 2 2 2 2 1 2 1 1 1 2 2 1 1 2 1 2 1 2 1 2 2 1 1 2 1 1 2 2 2 2 1 2 1 2 1 2 1 1 1 2 1 1 0 2 2 1 1 2 2 2 1 1 1 1 2 1 1 2 1 1 2 2 2 1 2 2 2 1 1 2 2 2 2 2 2 2 1 2 1 2 1 2 1 2 2 2 1 2 1 1 1 2 2 2 2 2 1 2 2 1 1 1 1 2 2 2 1 2 1 1 2 1 2 2 2 2 2 2 1 2 1 2 2 1 1 2 2 2 0 1 2 1 1 1 2 1 1 0 2 2 2 0 1 2 1 1 1 2 2 0 0 2 1 1 1 2 2 1 1 2 2 1 2 2 2 2 2 2 1 2 1 1 2 2 2 1 1 2 1 2 2 2 1 1 2 1 2 1 2 2 1 2 2 2 2 2 1 2 1 1 1 2 2 2 2 2 1 2 2 0 0 0 2 0 2 2 2 0 1 2 2 2 2 2 2 2 1 0 1 1 2 2 2 1 1 1 1 2 2 2 2 2 2 1 1 2 2 2 0 2 2 1 1 1 2 2 2 2 2 1 2 2 2 2 0 2 2 2 2 2 2 1 1 1 2 2 2 0 2 0 2 2 1 2 2 2 2 2 1 2 1 1 2 2 1 1 2 1 1 2 2 2 2 1 2 1 1 1 1 2 2 1 2 2 2 1 1 2 1 1 2 1 2 1 2 1 2 2 2 2 1 1 1 1 2 2 2 2 2 2 0 2 2 2 0 2 2 0 2 2 2 0 2 2 2 2 2 2 2 0 0 2 2 2 0 2 1 1 2 2 2 2 0 2 1 1 1 2 1 1 1 2 2 2 2 1 1 2 2 0 2 2 2 2 0 2 1 1 2 2 2 2 2 0 2 0 1 1 2 1 1 1 1 1 1 0 0 2 2 2 0 2 0 1 2 1 2 2 2 2 1 1 2 2 2 2 2 2 2 2 0 1 2 1 2 1 2 2 2 1 1 1 2 2 1 0 1 2 2 2 0 2 2 2 2 2 1 2 1 2 2 2 2 2 1 2 2 2 2 1 2 1 1 2 2 2 2 2 2 1 2 2 1 1 2 1 2 2 0 1 2 2 1 2 1 2 2 2 2 1 1 1 2 2 2 1 2 1 2 1 2 2 2 1 2 2 2 2 2 2 2 1 1 1 1 1 1 1 0 1 1 2 2 2 1 2 2 2 2 2 1 1 1 2 2 0 2 2 2 0 2 0 1 1 1 1 2 2 1 1 2 2 1 1 1 2 1 1 1 2 2 2 1 1 1 2 0 1 1 1 1 1 1 0 2 2 2 2 1 1 1 2 2 2 2 0 0 2 2 1 1 1 1 1 1 1 1 1 1 1 1 1 2 1 1 1 2 2 1 2 2 1 1 1 1 1 2 2 1 2 1 2 2 1 1 2 2 2 2 1 2 2 0 1 1 2 2 2 2 2 2 2 2 2 2 2 2 2 2 2 2 2 0 0 2 2 2 2 2 2 0 2 0 2 2 2 2 1 1 1 2 1 1 2 1 1 2 2 0 2 1 1 2 1 1 1 1 1 2 2 1 2 2 2 1 2 2 1 1 1 2 2 2 2 2 1 2 1 2 2 0 2 2 2 1 2 0 2 2 2 1 2 1 1 2 1 2 1 1 1 2 2 2 2 1 2 2 2 2 1 1 1 2 2 2 2 2 2 2 2 1 2 2 2 2 1 1 1 1 2 1 2 2 2 2 2 1 2 2 2 2 1 2 1 0 2 1 2 1 2 1 1 0 2 2 1 1 2 1 1 1 2 2 2 2 1 2 2 2 2 1 2 2 2 2 2 1 2 2 2 2 2 1 2 2 2 2 0 0 0 0 2 2 2 2 2 1 1 2 2 1 1 1 1 0 2 1 1 1 1 1 2 2 1 2 1 2 2 1 1 2 1 2 2 2 1 1 2 1 0 1 2 0 2 2 2 2 1 0 1 0 1 2 2 1 0 1 0 0 0 1 1 2 2 2 2 2 2 1 1 2 2 2 2 1 1 2 1 2 2 1 1 2 1 2 1 1 0 2 1 2 2 0 1 2 1 1 2 1 2 2 1 2 2 1 2 2 1 2 0 1 2 2 1 1 2 1 2 1 0 2 2 2 2 1 1 1 2 2 2 2 1 2 1 0 2 2 2 2 1 2 1 1 1 1 2 2 1 2 1 1 2 2 1 1 1 2 2 1 2 0 1 1 1 1 2 2 2 2 2 2 2 2 2 2 1 2 2 2 1 2 1 2 1 2 1 1 1 1 2 2 1 2 1 2 2 2 2 1 1 2 2 1 0 2 0 0 2 2 2 1 2 2 2 2 2 2 2 1 1 2 1 2 1 2 2 1 1 1 0 1 1 2 2 2 1 2 2 2 0 0 1 2 2 2 1 1 2 1 2 2 2 1 1 1 1 0 1 1 1 2 1 1 2 2 2 2 2 2 2 2 2 0 0 2 0 2 2 2 2 2 2 2 2 2 2 1 2 1 2 2 2 1 0 1 2 2 2 2 1 2 2 2 2 2 2 2 2 0 2 2 2 1 2 1 2 1 2 2 2 2 2 2 1 2 1 2 0 1 1 1 1 1 2 1 2 2 2 1 2 0 2 1 0 1 1 0 2 1 2 2 2 0 2 2 2 2 2 1 1 1 2 1 1 2 1 1 2 2 1 0 2 1 2 1 2 2 2 2 2 0 2 1 1 1 1 1 2 2 1 1 2 1 1 1 2 1 1 1 1 2 2 2 2 2 2 1 2 1 1 2 1 2 2 2 1 1 1 2 2 2 2 1 2 2 1 2 2 1 1 1 2 2 1 1 2 1 2 1 2 2 2 2 2 2 2 2 1 1 1 1 2 1 1 2 1 2 2 2 1 2 2 2 1 1 1 2 2 1 1 1 2 1 2 2 2 2 2 2 1 1 2 2 2 2 2 2 2 2 1 1 2 1 1 2 1 2 2 1 2 2 2 0 0 0 1 2 1 1 2 1 2 1 1 1 0 2 2 2 1 2 1 1 1 2 1 2 2 1 2 2 1 1 1 2 1 2 1 1 2 1 2 1 1 1 2 2 2 1 2 2 1 2 1 2 2 1 2 0 0 0 1 1 2 1 1 2 2 2 1 2 2 2 2 2 1 2 1 2 1 1 2 2 2 0 2 2 2 2 2 1 1 2 1 2 2 2 2 0 2 2 1 1 1 2 1 2 1 2 1 1 1 2 2 2 1 2 2 1 1 2 2 2 2 2 2 2 2 1 1 2 1 2 1 1 1 1 1 2 2 2 2 2 1 2 1 1 1 1 2 2 1 2 1 2 1 2 1 1 1 1 1 1 1 2 2 2 2 1 1 2 2 1 1 1 2 1 1 1 2 1 2 1 1 1 1 2 1 2 1 1 2 2 2 2 1 2 2 2 1 2 1 1 2 2 2 2 2 2 2 2 1 1 2 2 2 2 1 1 1 2 2 2 1 2 2 1 1 1 1 2 2 2 2 1 2 1 1 1 1 2 1 2 2 1 2 2 0 1 2 2 2 1 2 2 2 2 1 2 2 2 1 2 2 1 1 2 2 2 2 0 2 2 2 2 2 1 1 1 1 2 1 2 1 2 1 1 2 1 2 2 0 0 1 1 1 1 2 0 0 0 0 2 1 2 2 1 2 0 2 1 1 0 1 2 2 0 0 1 2 2 2 2 1 2 0 2 1 1 2 2 2 2 2 0 2 1 1 1 1 2 1 1 1 2 1 2 2 2 1 2 2 2 2 2 1 2 2 2 2 1 2 1 2 1 2 2 2 2 2 1 1 1 2 2 1 1 1 2 0 0 1 1 1 1 1 0 2 1 2 2 1 2 2 2 1 1 1 2 1 0 2 2 2 2 1 1 1 1 2 1 1 2 2 0 2 2 0 2 0 2 1 1 1 2 2 2 0 2 1 1 2 2 1 1 1 2 2 2 1 1 1 2 0 1 2 2 1 0 1 2 2 2 1 1 2 1 1 2 2 0 0 2 2 0 2 0 2 2 2 2 1 2 1 1 2 2 2 1 2 2 2 2 2 2 2 2 2 1 1 1 1 2 2 1 2 1 2 1 1 1 2 1 2 2 1 1 2 2 2 2 2 2 1 2 2 0 2 2 1 0 1 1 1 2 2 1 2 2 2 1 1 2 2 2 2 1 2 1 1 2 2 1 1 1 1 2 1 2 1 1 1 1 2 2 0 2 1 2 2 2 1 2 0 1 1 2 1 1 2 1 1 2 2 2 0 0 0 2 2 2 0 0 0 0 1 1 2 2 1 1 2 2 2 1 2 2 2 1 1 1 2 1 2 1 1 2 2 1 1 1 1 0 2 2 2 2 2 2 2 2 2 2 2 2 2 2 2 2 2 2 2 1 1 1 1 2 2 1 0 0 1 1 1 2 2 2 2 0 1 1 1 2 2 0 1 1 1 1 2 1 1 1 1 1 2 1 2 2 2 1 2 1 2 1 2 2 1 2 1 2 2 2 1 2 2 2 1 2 2 2 1 2 1 1 1 2 2 2 2 1 2 2 2 2 2 2 2 1 2 2 2 0 0 1 1 2 1 2 1 1 2 2 2 1 1 2 2 2 1 2 2 2 2 2 2 2 2 2 2 2 2 1 2 2 1 2 2 2 1 1 2 2 2 1 1 2 2 2 2 2 2 1 2 2 1 1 1 1 1 1 1 1 2 2 1 2 2 2 1 1 2 1 1 2 2 1 2 2 1 1 1 2 2 2 1 1 1 2 2 1 1 1 1 1 2 1 1 2 2 2 2 2 2 2 2 2 2 2 2 2 2 1 2 2 2 1 2 2 1 1 1 2 2 2 1 2 2 2 2 2 1 1 1 1 2 2 2 2 2 1 2 1 2 2 2 1 2 2 2 1 2 2 1 1 1 1 0 1 0 2 2 0 0 2 2 1 2 2 2 2 2 2 2 1 1 1 2 2 2 2 1 1 1 2 2 2 1 1 2 1 2 2 1 1 2 2 2 1 2 2 0 2 0 2 2 2 2 2 0 2 2 2 2 2 2 2 2 2 0 2 2 2 0 2 2 2 2 2 2 2 2 2 2 2 2 2 2 2 2 2 0 2 2 2 0 0 2 2 2 0 0 2 2 2 2 2 2 2 2 2 2 0 0 2 2 2 0 2 0 0 0 0 0 0 0 2 2 2 2 0 2 2 2 0 0 2 2 2 2 2 0 0 0 0 2 2 2 2 0 2 2 2 2 2 2 2 2 0 2 2 0 2 2 2 0 0 2 0 2 2 2 2 0 0 0 2 2 2 2 2 0 2 2 0 2 2 2 2 0 2 2 2 0 2 2 2 2 0 2 2 2 2 0 2 2 2 2 2 2 2 2 2 2 2 2 2 0 2 2 2 0 0 0 2 2 2 2 2 2 2 2 2 0 2 2 2 2 0 2 2 0 0 0 0 0 0 2 0 2 2 2 2 2 2 0 2 2 2 2 2 2 2 2 2 2 2 0 2 2 2 0 0 2 2 2 2 2 2 0 0 2 0 0 2 0 0 0 0 2 2 2 2 2 2 2 2 2 2 2 2 2 2 2 0 2 2 2 2 0 2 2 2 2 2 0 0 0 0 0 2 2 2 2 2 0 2 2 2 2 0 0 2 2 2 2 2 2 2 2 2 0 2 2 0 2 0 2 0 0 2 0 2 2 2 2 2 2 2 2 2 0 0 0 2 2 2 2 2 2 2 2 2 2 2 2 2 2 2 0 2 2 2 2 0 2 2 2 2 2 1 1 1 2 0 1 1 1 1 1 2 2 1 1 2 1 1 2 2 0 2 1 1 2 2 2 2 1 1 2 1 2 1 2 2 2 2 1 1 1 2 1 1 2 0 2 2 2 2 2 2 2 2 2 2 1 0 2 2 2 2 1 1 1 1 2 2 1 2 2 2 2 1 1 2 2 2 2 2 2 2 1 1 2 1 2 1 2 1 1 2 2 0 1 2 1 2 2 2 1 2 1 2 2 1 1 2 1 2 2 1 2 0 1 1 2 2 2 2 2 1 1 1 1 2 2 1 1 2 2 2 2 2 1 2 1 2 2 1 1 1 2 2 2 2 2 2 2 1 1 1 0 1 1 2 1 2 2 2 0 2 2 2 2 0 2 2 1 1 1 1 2 2 1 2 2 1 1 1 1 1 0 2 2 1 1 2 1 1 1 2 2 2 1 2 2 1 1 2 1 2 2 1 2 1 2 2 2 2 2 1 1 1 1 2 1 2 1 1 2 0 2 2 2 2 2 2 2 1 2 2 1 2 2 2 1 1 2 2 2 1 1 1 0 2 2 2 2 1 2 2 2 1 2 1 2 1 0 0 2 2 2 1 2 2 1 2 1 2 1 2 1 2 1 2 1 1 2 2 1 2 1 1 1 2 2 2 2 0 0 0 0 1 2 1 1 0 1 2 1 2 2 2 2 2 0 2 0 1 1 1 1 2 1 2 1 1 0 1 2 2 1 2 1 1 2 1 2 2 2 2 1 1 1 1 0 1 2 2 2 1 2 2 2 2 1 1 2 1 2 2 1 1 1 2 2 2 2 1 1 1 1 2 2 2 1 0 2 2 2 1 1 1 2 1 2 2 1 2 2 0 2 2 2 2 2 2 1 1 2 2 2 2 2 2 1 1 2 2 2 2 2 2 2 2 1 1 1 2 2 1 1 1 0 1 2 2 2 2 2 2 2 1 2 2 2 1 1 2 2 2 2 1 2 2 0 2 2 2 1 1 1 2 2 1 2 1 2 2 1 1 1 2 1 2 2 2 2 1 1 1 1 2 2 2 2 1 2 2 2 1 1 2 2 2 2 2 2 2 2 1 2 2 1 1 1 0 0 2 1 1 2 1 2 2 2 1 1 1 1 2 2 2 2 0 2 2 2 1 0 1 2 1 1 2 2 1 1 1 1 2 2 2 2 1 1 1 1 0 2 2 2 1 1 1 2 2 1 1 2 0 0 0 0 2 2 1 1 0 1 1 2 1 2 2 1 2 0 1 2 2 2 2 2 2 0 0 1 1 2 1 2 2 2 1 2 1 2 2 2 2 2 1 1 1 1 2 2 2 0 2 0 0 1 1 1 1 2 2 2 1 2 2 2 2 2 1 2 0 2 2 2 2 2 2 2 2 0 0 2 2 0 2 2 2 0 0 0 2 2 0 2 2 2 1 1 1 1 1 1 1 2 2 0 0 2 1 1 1 2 2 1 0 1 2 2 1 1 2 1 2 2 2 2 2 2 2 0 2 2 2 2 0 2 2 2 2 2 2 2 0 0 2 2 2 0 2 2 2 2 0 2 2 2 2 2 2 2 2 2 0 2 2 2 2 2 2 2 2 2 2 0 0 2 2 2 2 2 2 2 0 2 2 2 2 2 2 2 0 2 2 2 2 2 2 2 2 2 2 2 2 2 2 2 2 0 0 2 2 0 2 2 2 2 2 2 2 0 2 2 2 2 2 2 2 2 1 1 2 0 2 2 2 2 2 2 2 2 2 1 1 1 1 2 2 1 1 1 1 2 1 2 2 2 1 1 2 1 2 1 2 2 2 2 2 0 0 2 1 2 1 1 1 0 1 2 2 1 1 2 1 1 2 2 1 1 1 1 1 2 1 1 1 1 2 1 1 2 1 1 2 1 1 2 1 1 1 2 2 1 2 2 2 2 1 2 2 2 2 2 2 2 2 1 1 1 1 1 2 2 2 1 2 2 2 1 2 2 2 1 1 1 1 1 2 2 2 1 2 2 1 1 2 1 2 2 1 1 1 1 2 1 2 1 2 1 1 2 2 2 2 0 2 2 2 1 1 2 2 2 1 1 2 2 2 1 1 1 2 1 1 1 2 1 2 1 2 1 2 2 1 0 1 1 1 2 2 2 2 1 1 1 2 2 1 2 2 1 2 2 2 2 2 2 1 2 2 2 1 1 2 1 1 1 1 1 1 1 1 1 2 2 2 1 1 1 2 2 2 1 2 2 2 0 2 1 2 2 0 2 2 2 1 2 2 1 2 1 1 2 0 2 1 1 1 1 1 2 1 2 2 2 2 1 2 2 1 1 2 2 0 2 1 1 1 1 2 1 2 2 1 1 2 1 0 1 2 2 2 1 2 2 2 1 2 1 1 2 2 2 1 1 2 1 2 1 1 0 2 2 1 2 1 2 2 2 2 2 1 2 2 2 2 2 1 1 1 2 1 1 1 1 1 1 1 1 2 1 1 2 2 2 2 2 2 0 0 0 2 2 2 2 2 2 2 2 2 2 2 1 2 2 1 2 1 1 2 2 2 2 2 2 2 2 2 0 0 1 2 0 2 2 1 1 2 2 2 1 1 2 1 2 2 1 2 1 1 1 2 1 1 1 1 1 2 0 0 1 2 2 2 2 2 2 0 1 2 2 2 1 1 2 2 2 1 2 2 2 2 2 1 1 1 2 1 2 0 1 1 2 0 2 2 0 2 0 2 2 1 1 1 1 1 1 0 0 1 1 0 1 2 2 1 2 2 1 1 1 0 2 2 1 1 2 1 2 1 1 1 1 2 1 2 1 2 2 2 1 0 1 1 1 2 0 0 1 2 2 2 2 2 2 2 2 1 1 2 2 2 2 1 1 1 2 2 2 1 2 1 1 1 1 2 1 0 0 2 1 1 2 1 2 0 1 1 0 2 1 1 2 2 2 1 1 2 0 2 2 1 1 1 2 2 2 2 1 2 2 1 2 1 2 2 2 2 1 2 2 2 2 1 2 0 2 2 2 2 2 2 2 1 2 0 2 0 2 2 2 2 2 0 2 0 2 2 2 2 2 2 2 2 0 0 2 2 0 0 0 1 2 1 2 1 2 2 2 1 2 2 1 1 1 2 2 1 1 1 2 2 2 0 2 1 2 2 0 2 1 1 2 2 1 0 2 1 1 2 1 1 2 0 2 2 2 2 1 2 1 2 1 1 2 2 1 0 1 1 2 1 2 2 2 2 1 2 1 1 0 2 2 1 2 2 1 1 2 2 2 0 2 2 0 2 2 2 0 2 0 2 2 2 1 2 2 1 1 2 1 2 1 1 1 1 1 1 2 2 2 2 2 2 2 1 1 1 1 1 1 2 2 2 2 2 2 2 2 2 2 2 2 1 2 1 1 1 2 2 1 1 1 1 2 2 1 1 2 1 1 2 2 2 2 2 2 2 2 2 0 1 2 1 2 2 2 1 2 2 2 2 2 1 1 1 2 2 2 2 2 1 1 1 2 1 2 1 1 2 2 2 1 2 1 2 2 2 1 1 1 2 1 2 2 1 1 2 2 2 2 2 1 1 1 1 2 1 1 0 1 0 1 1 1 2 1 2 2 2 0 2 2 2 2 1 2 2 2 2 2 0 1 1 2 2 2 2 0 1 2 1 1 2 2 2 1 2 1 2 1 2 2 1 2 2 2 2 2 1 2 0 2 2 1 1 2 0 0 2 2 2 2 1 1 1 2 2 1 2 2 2 1 2 2 0 2 1 2 1 1 1 1 1 1 1 1 2 1 2 1 2 0 1 2 1 2 2 0 0 2 0 2 2 1 2 2 2 2 1 1 2 2 2 2 2 2 2 1 2 2 1 2 1 2 2 2 2 2 0 1 2 2 0 0 2 2 2 1 2 1 1 1 2 2 2 2 1 2 1 2 1 2 2 2 0 1 2 2 1 1 2 1 2 2 2 1 2 0 2 2 2 2 1 1 1 2 1 2 2 1 1 2 2 1 1 2 1 1 2 1 1 2 1 0 1 2 2 1 1 2 2 2 1 2 1 1 1 1 1 2 2 2 1 1 1 1 2 0 2 1 2 2 2 2 2 2 0 2 0 1 1 1 2 0 1 1 2 0 1 0 0 0 1 2 1 1 2 1 1 2 2 2 2 0 2 0 0 0 0 2 2 2 0 2 2 2 1 1 1 2 1 2 2 2 2 2 1 1 2 2 2 2 1 1 1 2 1 2 1 0 1 2 2 2 0 2 1 1 2 1 0 2 1 1 1 0 0 2 1 2 1 2 2 1 2 2 1 2 1 2 1 1 1 1 1 2 2 1 1 1 2 1 1 1 1 2 1 2 0 2 2 0 2 0 2 2 2 2 2 1 1 1 2 2 1 2 1 1 2 0 0 0 2 1 1 0 2 2 1 2 2 2 1 2 1 2 2 1 2 0 2 2 1 1 2 1 2 2 0 2 1 2 2 1 1 2 2 1 2 2 2 1 1 2 2 1 2 2 2 0 2 2 1 2 1 1 1 2 2 2 0 1 2 2 1 2 2 2 0 2 1 2 2 2 2 2 1 2 1 1 1 1 1 1 2 2 2 2 1 2 0 1 1 2 1 1 2 2 1 2 0 1 2 2 2 2 1 1 1 2 1 2 1 2 2 2 2 2 1 2 2 0 1 2 2 2 0 2 2 2 0 2 2 1 1 1 2 2 2 2 1 1 1 1 1 1 1 1 2 2 1 2 1 2 2 2 2 2 2 1 2 1 2 2 1 1 1 1 2 1 1 2 2 2 2 2 2 0 2 2 2 1 1 2 2 0 0 2 2 1 1 1 1 2 1 1 2 2 2 1 1 2 2 2 2 2 2 1 2 2 1 0 1 1 2 2 2 1 2 2 1 1 1 1 1 2 2 2 1 1 1 1 2 2 2 2 1 2 1 2 2 1 2 1 1 1 1 1 2 2 2 2 2 2 2 2 2 2 1 1 1 2 2 1 2 1 2 1 2 1 1 2 0 1 1 2 2 2 2 2 2 1 1 2 1 2 2 2 2 1 2 2 2 1 1 1 1 1 2 1 1 1 1 1 2 2 2 2 1 1 1 1 2 2 2 2 2 2 2 2 2 2 1 2 2 2 2 2 2 1 1 1 2 1 1 2 2 2 2 2 1 2 1 1 1 1 1 2 1 2 2 2 1 1 1 1 2 2 1 1 2 2 2 1 1 1 1 2 1 2 2 2 1 2 1 2 2 2 2 2 2 2 2 0 0 2 2 2 2 0 2 2 0 0 2 0 1 1 2 1 2 2 1 2 1 2 1 1 1 2 2 2 2 2 2 2 2 2 2 0 2 2 1 1 1 1 2 2 2 2 2 2 1 2 2 2 0 0 2 0 0 0 0 2 2 2 2 2 2 2 1 2 1 2 2 2 0 2 1 2 2 1 2 2 1 2 2 2 1 2 1 1 2 1 1 1 2 2 2 2 1 2 2 1 2 1 2 1 1 2 2 1 2 1 2 2 2 1 1 2 0 2 2 2 2 2 1 2 1 2 2 1 2 2 2 1 1 1 1 0 2 2 1 2 2 2 2 2 1 2 1 2 1 2 2 1 2 1 1 2 1 1 1 1 2 2 0 1 1 1 2 2 1 1 2 2 1 1 1 1 2 2 2 2 2 2 2 0 1 1 1 2 2 1 2 2 2 2 2 1 2 2 2 1 2 1 1 0 2 1 1 2 2 1 2 1 2 2 1 2 1 1 1 1 2 1 1 2 2 2 1 1 2 1 2 1 1 1 1 1 2 2 2 2 2 2 2 2 2 2 2 2 2 2 2 1 2 2 0 2 0 0 2 2 2 1 2 2 1 2 1 2 2 1 2 1 1 1 2 2 1 1 1 1 1 1 1 1 2 1 2 2 1 0 0 1 2 2 1 1 1 1 1 2 2 2 1 1 1 1 1 1 0 2 1 2 2 1 2 1 2 1 2 1 1 2 2 2 2 2 1 1 2 1 1 2 1 2 2 2 2 1 2 2 2 0 2 0 2 2 2 1 2 2 1 2 2 2 2 1 2 1 2 0 2 1 1 2 1 1 1 1 2 2 2 2 1 1 1 2 2 1 2 1 2 2 2 1 0 2 1 1 2 2 1 1 1 1 1 2 2 2 2 2 0 1 2 2 2 2 2 2 1 2 1 1 1 1 2 1 2 1 2 2 2 2 1 2 1 1 1 2 1 1 2 1 1 1 2 2 0 2 2 2 2 2 2 2 2 0 2 2 0 1 1 2 1 2 1 1 2 2 2 2 2 0 0 2 1 1 2 2 1 2 1 2 2 2 2 1 2 2 2 2 2 2 2 2 2 2 2 1 2 1 2 2 2 2 2 2 2 1 2 1 1 2 2 1 1 1 1 1 2 2 2 2 1 1 1 0 1 2 2 2 2 2 0 1 1 1 1 1 2 1 2 2 2 2 2 2 1 2 2 2 2 2 0 2 2 2 2 1 1 2 2 2 2 0 2 2 2 1 1 2 1 1 1 1 2 2 2 1 1 2 1 1 2 2 2 1 1 1 1 2 2 1 1 2 2 1 1 1 2 1 1 2 2 1 2 2 2 2 2 1 2 2 1 1 2 2 0 2 1 2 1 1 1 1 0 2 2 0 0 2 2 2 2 2 1 2 1 1 2 2 2 2 2 2 1 1 2 1 1 2 2 1 1 2 0 2 1 0 2 0 2 2 2 2 2 2 1 1 2 1 1 1 2 2 2 2 2 1 1 2 2 1 1 1 2 0 1 1 1 2 2 0 1 2 2 2 2 2 2 1 2 2 0 0 2 1 2 0 2 0 2 2 2 1 2 0 2 1 2 1 2 1 1 1 1 2 2 1 2 2 1 2 2 0 1 1 2 0 1 2 2 2 2 1 2 1 2 1 2 2 1 1 0 1 1 0 2 1 2 2 2 2 2 0 0 2 1 1 1 2 2 1 2 2 2 2 2 1 1 0 0 1 1 2 2 2 1 1 2 1 2 2 1 2 2 1 2 2 1 1 2 1 2 1 1 2 2 1 1 1 2 1 2 2 1 2 2 1 2 2 0 0 2 1 2 2 1 1 2 2 2 2 1 1 2 2 0 1 1 1 2 2 2 1 1 2 2 0 2 2 1 2 2 1 2 1 2 0 0 1 1 1 1 1 0 2 2 2 2 2 2 2 2 2 2 2 2 1 1 2 2 2 2 2 2 2 2 2 2 2 2 2 1 2 2 2 2 2 2 1 0 2 1 2 2 0 0 2 2 1 0 2 1 1 2 1 2 2 0 2 0 1 2 2 1 1 0 1 1 1 2 1 2 2 1 2 1 2 1 1 1 1 2 2 2 1 2 2 1 2 1 1 1 2 2 2 2 1 2 1 2 1 1 2 2 1 1 1 1 2 1 2 2 1 1 2 2 2 1 2 1 2 1 1 2 2 2 2 2 2 2 2 2 2 2 2 2 0 1 2 1 1 1 2 1 1 2 2 2 1 2 2 2 1 1 2 2 2 1 2 2 1 2 2 2 2 2 2 0 2 2 0 1 2 2 2 2 2 2 1 1 2 2 2 1 1 1 2 1 1 2 1 2 2 2 2 2 1 2 1 0 2 2 2 1 1 2 2 1 2 2 2 2 1 2 2 2 2 2 2 2 1 2 2 2 2 1 2 2 2 2 1 1 1 1 2 1 2 1 2 2 1 1 0 2 2 2 2 2 2 2 2 0 1 2 2 2 1 2 1 2 1 1 2 1 1 1 0 1 2 1 1 1 1 1 1 2 1 2 2 1 1 2 2 2 2 2 1 1 2 2 0 1 1 1 2 2 2 1 2 2 2 1 0 1 0 1 1 1 2 2 0 2 2 2 1 0 0 2 2 2 0 0 2 1 2 1 1 2 1 2 2 2 2 2 2 2 2 1 2 1 2 2 2 2 2 2 2 2 2 2 2 2 2 2 2 2 2 2 2 2 2 0 2 2 2 2 2 0 2 2 2 2 0 2 2 2 2 2 2 2 2 2 2 2 2 0 2 2 2 0 2 0 2 2 2 2 2 2 2 2 0 0 2 2 2 2 2 2 2 1 1 1 1 1 1 1 2 2 2 2 1 2 1 1 2 0 2 1 1 2 2 2 1 1 1 0 0 2 0 0 2 2 2 2 2 2 2 2 1 1 2 2 1 2 1 2 2 1 2 1 1 1 1 2 2 2 1 1 1 1 2 2 2 0 2 2 2 1 2 1 2 2 1 1 1 1 2 2 2 1 2 2 1 1 2 2 2 1 1 2 2 1 1 2 1 1 1 2 1 2 2 2 2 1 2 1 1 2 1 2 2 2 2 2 1 2 2 1 2 2 2 1 1 2 0 1 2 1 1 1 2 1 0 2 2 2 2 2 2 0 2 0 0 0 0 2 2 2 2 2 2 2 2 2 2 2 2 0 0 2 2 2 0 0 2 2 0 0 2 0 2 2 0 0 2 2 0 0 2 2 2 0 2 2 2 2 2 2 0 2 2 2 0 2 2 2 2 0 2 2 2 2 2 2 0 0 0 0 2 2 0 2 2 2 2 2 2 2 2 2 1 1 2 1 1 2 1 1 1 1 1 2 0 1 1 2 1 1 1 2 0 1 1 1 2 1 1 0 2 2 2 2 2 1 2 2 2 1 2 2 1 2 1 2 2 1 2 1 1 1 2 1 2 1 2 2 2 2 0 2 0 1 1 2 1 2 2 2 2 1 2 0 2 2 2 2 2 1 1 2 2 2 2 2 1 2 1 1 0 0 0 0 1 1 0 2 2 2 1 1 1 2 1 2 1 1 1 1 1 1 1 2 2 1 1 1 1 1 1 1 0 1 1 1 0 1 2 1 2 1 0 2 1 0 1 2 2 2 1 1 2 2 1 2 2 1 2 2 1 2 1 1 2 2 1 1 1 1 1 2 1 2 2 2 2 1 2 2 1 2 2 1 2 1 2 1 2 2 2 2 0 2 1 2 1 0 2 2 1 1 1 2 2 1 2 1 2 1 1 2 2 2 1 0 2 0 2 2 1 1 1 2 0 1 2 1 1 1 0 1 1 1 1 1 2 2 2 1 2 1 1 2 2 1 1 1 2 1 2 2 1 2 2 1 2 2 1 1 1 1 2 2 1 2 2 2 2 2 2 1 2 1 2 1 2 2 1 1 1 1 2 2 1 2 1 1 1 2 1 2 1 1 2 2 0 2 2 2 2 2 2 1 2 2 2 1 2 2 1 1 2 1 2 2 2 2 1 1 2 2 2 2 1 2 2 1 1 2 2 2 2 2 0 1 2 2 2 2 1 2 2 1 2 2 2 2 1 1 2 2 1 2 2 2 2 2 1 2 2 2 2 2 2 2 2 2 2 2 2 2 2 2 2 2 2 2 2 2 0 1 1 2 2 1 2 2 1 2 2 2 1 2 2 2 2 2 2 1 1 1 0 2 2 2 2 2 2 1 2 2 2 1 2 2 2 2 2 2 2 2 2 2 0 1 2 2 1 1 2 2 0 2 2 2 0 1 2 1 1 2 1 2 2 1 2 2 2 2 2 1 1 2 0 2 1 1 2 1 0 1 2 1 1 1 1 2 1 2 1 2 2 2 1 1 1 1 1 2 2 1 1 1 1 2 1 1 2 2 0 2 2 1 1 2 0 2 2 2 2 2 2 1 2 2 1 1 2 2 2 2 2 0 1 1 2 1 2 2 1 1 2 2 2 1 1 2 2 2 2 2 2 2 1 2 2 1 1 2 1 2 2 2 2 1 1 1 1 2 2 1 1 2 1 2 2 2 2 0 1 1 1 1 1 2 2 2 2 2 1 1 1 1 1 1 1 1 2 1 2 1 2 1 2 1 2 2 1 2 1 2 1 1 2 1 1 2 1 2 2 1 1 2 2 2 2 2 0 2 0 2 2 0 0 2 2 2 0 2 2 2 0 2 0 0 2 0 2 2 2 2 0 2 0 2 2 0 0 0 2 2 2 2 0 2 2 2 2 0 2 2 0 0 0 0 2 2 2 0 0 2 2 2 2 2 0 2 2 2 2 1 1 2 1 2 2 2 1 2 1 1 0 2 1 1 2 0 1 2 2 2 2 2 2 2 0 2 1 1 1 1 2 0 2 2 2 2 2 1 0 2 2 2 1 0 2 0 2 1 2 1 1 2 2 0 1 1 2 2 1 2 2 2 2 2 2 2 2 2 2 1 2 2 2 1 1 1 1 2 2 1 2 2 2 2 2 1 2 2 2 2 2 1 1 2 2 1 1 1 1 2 1 1 2 2 1 2 2 2 1 1 1 2 2 2 1 1 2 1 2 2 2 2 1 0 1 2 2 2 2 1 1 2 2 2 2 2 2 2 1 1 2 2 2 2 2 0 0 1 1 2 0 2 1 1 2 0 2 1 1 2 2 2 2 2 2 1 2 1 2 1 1 2 1 2 2 2 1 2 1 1 2 2 1 1 1 1 2 2 2 2 2 2 1 1 2 1 2 1 1 1 2 0 2 2 2 1 2 1 1 1 2 2 2 2 2 2 0 2 0 1 2 1 1 2 1 2 1 0 2 2 1 0 1 2 1 1 1 1 2 2 2 0 1 2 2 2 1 1 2 2 2 2 1 1 1 2 1 2 2 0 2 2 2 2 1 2 0 2 1 2 2 1 2 2 1 1 2 2 1 2 1 2 1 2 1 2 2 2 2 2 1 0 2 2 2 1 2 0 2 2 1 1 2 1 1 0 1 1 2 1 2 2 1 2 1 2 2 2 2 0 0 0 0 2 2 0 2 1 1 2 1 1 1 1 2 2 2 2 2 2 1 1 2 0 0 0 2 2 2 1 1 1 2 1 1 1 2 1 2 1 2 0 2 0 1 2 1 1 2 0 1 0 0 2 2 2 0 2 1 1 2 1 1 0 2 0 0 1 0 0 0 0 1 2 2 1 1 1 1 2 2 1 1 1 1 2 1 1 1 2 2 2 2 1 1 1 1 1 2 2 2 1 2 2 2 1 2 2 2 1 1 1 2 1 2 1 2 2 2 1 1 1 2 1 2 2 2 2 2 2 2 2 1 2 1 1 1 0 2 1 2 2 1 0 2 2 0 1 0 2 1 1 1 1 2 2 1 0 1 1 1 2 0 2 2 2 2 1 2 2 2 2 1 2 1 1 0 1 1 2 2 2 1 2 1 1 2 0 2 2 1 1 2 1 1 1 1 2 1 2 1 2 2 2 1 2 2 2 2 2 0 2 2 0 0 1 2 2 1 2 1 1 1 1 2 1 1 1 2 2 2 2 0 0 2 2 2 2 2 0 0 2 2 2 2 2 2 2 0 2 2 2 0 2 0 2 0 2 2 2 2 2 2 2 0 1 2 2 2 2 0 0 2 2 2 0 2
[truncated: 20,685,601 more chars]
