# Supplementary material for: Estimation of Recombination Rate and Maternal Linkage Disequilibrium in Half-Sibs
Source: Front Genet. 2018 Jun 5;9:186. doi: 10.3389/fgene.2018.00186 (PMC5996054; doi:10.3389/fgene.2018.00186)
Supplement: File S4 — Physical position of SNPs based on assembly Btau 4.2 and UMD 3.1.1. [file Data_Sheet_4.XLSX]

## Sheet: File S4
SNP_Index	Synonym	Chr_Btau4.2	Position_bp_Btau4.2	rsID	Chr_UMD3.1.1	Position_bp_UMD3.1.1
1	BTA-101873	1	113641	41609588	1	135098
2	ARS-BFGL-NGS-16466	1	244698	108982244	1	267940
3	BES1_Contig627_1906	1	369418	43703977	1	393248
4	ARS-BFGL-NGS-98142	1	447277	110887329	1	471078
5	rs29015852	1	487653	29015852	1	516404
6	ARS-BFGL-NGS-66449	1	524506	110936909	1	571340
7	ARS-BFGL-NGS-114208	1	562284	110082431	1	533815
8	ARS-BFGL-BAC-32770	1	642281	108981857	1	845494
9	ARS-BFGL-NGS-65067	1	680717	110467572	1	883895
10	ARS-BFGL-BAC-32722	1	726439	109605346	1	929617
11	ARS-BFGL-BAC-34682	1	747663	109472989	1	950841
12	ARS-BFGL-NGS-3964	1	771409	108994381	1	974586
13	ARS-BFGL-NGS-98203	1	806326	110064393	1	1009504
14	ARS-BFGL-BAC-2376	1	911120	110074454	1	1114422
15	ARS-BFGL-BAC-31722	1	986080	110950216	1	1189382
16	BTA-49284	1	1005853	41635940	1	1209308
17	ARS-BFGL-BAC-6557	1	1040395	109224402	1	1234172
18	ARS-BFGL-BAC-7196	1	1070592	110747803	1	1264369
19	ARS-BFGL-BAC-12931	1	1094733	109671440	1	1288510
20	ARS-BFGL-BAC-649	1	1118541	109824079	1	1312323
21	ARS-BFGL-BAC-14857	1	1144408	109200733	1	1336351
22	ss46526150	1	1168009	41255293	1	1359951
23	ARS-BFGL-NGS-115971	1	1193666	109936603	1	1385605
24	ARS-BFGL-NGS-62826	1	1244026	109204346	1	1436503
25	BTA-39394	1	1320801	41580909	1	1513277
26	ARS-BFGL-NGS-109301	1	1350933	108992364	1	1543411
27	ARS-BFGL-NGS-105306	1	1390351	109818851	1	1582828
28	ARS-BFGL-NGS-87636	1	1429233	109667596	1	1603944
29	ARS-BFGL-NGS-39992	1	1493109	110077792	1	1668494
30	ARS-BFGL-BAC-13059	1	1583938	109231663	1	1760113
31	ARS-BFGL-BAC-14930	1	1606519	111015931	1	1782724
32	ARS-BFGL-NGS-11433	1	1675031	110813232	1	1851399
33	ARS-BFGL-NGS-25183	1	1718084	109130352	1	1896112
34	ARS-BFGL-NGS-76349	1	1742451	109797076	1	1921756
35	ARS-BFGL-BAC-7317	1	1806241	109285219	1	1983902
36	ARS-BFGL-NGS-29653	1	1875483	110875985	1	2049400
37	BTA-120704	1	1955998	41622765	1	2128924
38	ARS-BFGL-NGS-85297	1	2038649	109393868	1	2211567
39	ARS-BFGL-NGS-16727	1	2117366	110296879	1	2291153
40	ARS-BFGL-NGS-115671	1	2139891	110490165	1	2313042
41	ARS-BFGL-NGS-71085	1	2220611	110126296	1	2393763
42	ARS-BFGL-NGS-21352	1	2241866	108978478	1	2415018
43	ARS-BFGL-NGS-103391	1	2289048	109205247	1	2462297
44	ARS-BFGL-NGS-22858	1	2351502	109378326	1	2524748
45	ARS-BFGL-NGS-89044	1	2473694	109567373	1	2645246
46	ARS-BFGL-NGS-79093	1	2507340	109476237	1	2676888
47	ARS-BFGL-NGS-58892	1	2545676	110930058	1	2714141
48	ARS-BFGL-NGS-98287	1	2581622	110984569	1	2749920
49	BTB-00001612	1	2603527	43207817	1	2771830
50	rs29009975	1	2631632	29009975	1	2799458
51	ARS-BFGL-NGS-15775	1	2671521	43214720	1	2847001
52	ARS-BFGL-NGS-59192	1	2711147	110683342	1	2886955
53	BTB-00001299	1	2764380	43213404	1	2942947
54	ARS-BFGL-NGS-37412	1	2798494	43212498	1	2977063
55	ARS-BFGL-NGS-16784	1	2832190	109495630	1	3010948
56	BTB-02081949	1	2900639	43180934	1	3079342
57	BTB-00001074	1	2937255	43211381	1	3116101
58	ARS-BFGL-NGS-43924	1	3000152	109362109	1	3148834
59	ARS-BFGL-NGS-30999	1	3037844	42381983	1	3197378
60	BTA-26294	1	3062153	41575792	1	3173591
61	rs29012843	1	3106135	29012843	1	3248926
62	ARS-BFGL-NGS-37505	1	3152575	43154710	1	3295844
63	ARS-BFGL-NGS-107481	1	3199532	109455117	1	3343059
64	ARS-BFGL-NGS-108686	1	3233769	43210602	1	3377291
65	BTA-31687	1	3262652	41582551	1	3404571
66	ARS-BFGL-NGS-36096	1	3291491	110602426	1	3433611
67	BTA-32603	1	3317359	41584384	1	3459530
68	ARS-BFGL-NGS-109014	1	3385223	109618019	1	3495838
69	ARS-BFGL-NGS-69957	1	3431126	110593395	1	3541738
70	ARS-BFGL-NGS-43005	1	3457281	43214743	1	3568205
71	rs29024375	1	3490432	29024375	1	3601437
72	BTB-00002335	1	3516493	43215834	1	3628012
73	ARS-BFGL-NGS-107287	1	3540016	110615407	1	3649944
74	BTA-33574	1	3577774	41577048	1	3687110
75	ARS-BFGL-NGS-81011	1	3676910	110253059	1	3792863
76	BTB-00003162	1	3730336	43212751	1	3846214
77	BTB-00002966	1	3798612	43211655	1	3913742
78	ARS-BFGL-BAC-15173	1	3838767	110436206	1	3953844
79	BTA-34568	1	3870793	41628897	1	4029125
80	BTA-33619	1	3893834	41633082	1	4052161
81	BTA-33606	1	3918578	41633069	1	4076896
82	BTB-00002687	1	3945931	43209887	1	4104195
83	BTB-01747944	1	4093742	42861680	1	4282516
84	BTB-01991572	1	4151351	43102166	1	4290404
85	BTB-02105769	1	4172370	43204112	1	4311365
86	ARS-BFGL-NGS-65157	1	4205159	NA	NA	NA
87	BTB-01996267	1	4306836	43099270	1	4451105
88	BTA-101264	1	4500655	41614489	1	4602508
89	rs29021339	1	4662489	29021339	1	4727118
90	BTB-01160333	1	4690425	42316637	1	4755056
91	BTB-01160178	1	4767380	42314082	1	4827245
92	BTA-101251	1	4820379	41614480	1	4880750
93	ARS-BFGL-NGS-111125	1	4849829	109911348	1	4910208
94	BTB-01160026	1	4873378	42318929	1	4933748
95	BTB-01159977	1	4897349	42318880	1	4957717
96	BTB-01159966	1	4926232	42318869	1	4986591
97	BTA-101248	1	4950764	41614477	1	5010974
98	BTB-01728863	1	5121607	42845302	1	5179453
99	ARS-BFGL-NGS-100349	1	5213884	41634479	1	5319965
100	BTA-123503	1	5245268	43212241	1	5351369
101	BTA-122021	1	5271981	41623606	1	5374084
102	BTB-00003770	1	5296038	43211556	1	5398072
103	BTB-00003715	1	5326193	43210901	1	5428215
104	BTA-36614	1	5395140	41630314	1	5496635
105	BTB-00003652	1	5418349	43210840	1	5519845
106	BTA-120711	1	5439800	41622772	1	5541297
107	BTA-36594	1	5466640	41630300	1	5568133
108	BTA-35637	1	5508541	41580510	1	5610335
109	ARS-BFGL-NGS-115182	1	5547533	108997257	1	5649323
110	BTA-35598	1	5609078	41580503	1	5712202
111	rs29010773	1	5652249	29010773	1	5741816
112	rs29026517	1	5687486	29026517	1	5776974
113	BTB-01560502	1	5796711	42677546	1	5880498
114	SCAFFOLD45728_8109	1	5822796	29024556	1	5906404
115	ARS-BFGL-NGS-113844	1	5853604	42609083	1	5936648
116	ARS-BFGL-NGS-28832	1	5879476	109307635	1	5962522
117	BTB-01489336	1	5911059	42612145	1	5997487
118	ARS-BFGL-NGS-115389	1	5938837	42612196	1	6024691
119	BTB-01489466	1	5996171	42613075	1	6082018
120	BTA-42438	1	6100492	41605828	1	6187555
121	BTA-43315	1	6241910	41571862	1	6254730
122	ARS-BFGL-NGS-41525	1	6324066	43215599	1	6383413
123	BES10_Contig712_1090	1	6373026	43708450	1	6432366
124	BTA-44248	1	6398715	41638864	1	6458053
125	UA-IFASA-8265	1	6433111	41638872	1	6492449
126	BTA-44295	1	6466545	41583696	1	6526757
127	BTA-44308	1	6504334	41583698	1	6565463
128	BTA-45181	1	6562191	41643591	1	6623322
129	ARS-BFGL-NGS-11803	1	6582713	110808593	1	6643841
130	BTA-45221	1	6613130	41576336	1	6674252
131	BTA-46163	1	6745569	41578709	1	6821798
132	ARS-BFGL-NGS-96381	1	6770385	110470451	1	6846585
133	BTA-46228	1	6805877	41639125	1	6882069
134	BTA-46243	1	6864503	110560229	1	6940697
135	BTA-47159	1	6890954	41581949	1	6967148
136	BTA-16441	1	6937423	41603577	1	7013625
137	ARS-BFGL-NGS-62077	1	6959406	109107622	1	7035977
138	ARS-BFGL-NGS-38621	1	7128820	43214588	1	7212793
139	ARS-BFGL-NGS-103833	1	7176410	110494926	1	7260284
140	BTA-48210	1	7213676	41639488	1	7297592
141	ARS-BFGL-NGS-114174	1	7260221	110666334	1	7344117
142	BTA-48234	1	7286432	41601105	1	7370460
143	BTA-29644	1	7321036	41633309	1	7405025
144	BTA-97940	1	7400864	41609666	1	7483936
145	BTA-50306	1	7549660	41639307	1	7627111
146	BTA-50285	1	7591935	41606310	1	7669386
147	BTA-40460	1	7631271	41635667	1	7706031
148	BTA-114657	1	7653810	41616911	1	7728571
149	ARS-BFGL-NGS-116504	1	7681463	108941027	1	7755400
150	BTA-114662	1	7708892	41616914	1	7782816
151	BTB-02037768	1	7831587	43140120	1	7906300
152	ARS-BFGL-NGS-105113	1	7869729	109271356	1	7943430
153	ARS-BFGL-NGS-44292	1	7981878	110852668	1	8054589
154	ARS-BFGL-BAC-32146	1	8067379	110157026	1	8132280
155	BTA-116887	1	8087489	41600061	1	8148041
156	BTA-116886	1	8108620	43707416	1	8169172
157	ARS-BFGL-NGS-109383	1	8157048	110496422	1	8217339
158	rs29013987	1	8180524	29013987	1	8240375
159	rs29025437	1	8227078	29025437	1	8286930
160	ARS-BFGL-NGS-119108	1	8286803	110040746	1	8347160
161	BTA-94232	1	8316786	41614399	1	8377141
162	ARS-BFGL-BAC-27364	1	8376521	110487850	1	8437530
163	BTA-120428	1	8455723	41572724	1	8519686
164	rs29024165	1	8770814	29024165	1	8837296
165	BTA-120430	1	8907863	41572726	1	8895681
166	ss46526282	1	8972493	41255421	1	8963404
167	rs29015773	1	9005628	29015773	1	8998063
168	ARS-BFGL-NGS-118398	1	9026974	41584442	1	9019409
169	ARS-BFGL-NGS-40533	1	9079575	110988896	1	9072009
170	ARS-BFGL-NGS-14644	1	9121667	110200583	1	9114098
171	BTA-39516	1	9329446	41640533	1	9323844
172	BTA-39491	1	9381257	109122047	1	9375752
173	BTA-38496	1	9410352	109918255	1	9404794
174	ARS-BFGL-NGS-41048	1	9490196	109694756	1	9484167
175	ARS-BFGL-NGS-113570	1	9598540	109360740	1	9601018
176	rs29019203	1	9634326	29019203	1	9636803
177	BTA-37549	1	9764345	41634509	1	9768177
178	UA-IFASA-5979	1	9848312	41637121	1	9852144
179	ARS-BFGL-NGS-548	1	9896263	109571054	1	9900095
180	ARS-BFGL-NGS-43310	1	9917058	109028926	1	9940497
181	ARS-BFGL-NGS-1296	1	9938546	109729245	1	9942902
182	BTA-22281	1	9978043	41576751	1	9982398
183	rs29022825	1	10052044	29022825	1	10056851
184	BTA-50337	1	10098293	41580327	1	10102749
185	BTA-50328	1	10121075	41580323	1	10125531
186	ARS-BFGL-NGS-108684	1	10145123	109563507	1	10149581
187	BTA-19351	1	10166688	41625585	1	10171706
188	BTA-160518	1	10268482	109244131	1	10274301
189	BTA-19350	1	10334903	41625584	1	10416295
190	ARS-BFGL-NGS-113551	1	10410755	110829815	1	10369662
191	ARS-BFGL-NGS-113751	1	10470336	110928067	1	10468415
192	BTA-122626	1	10702790	41619783	1	10643238
193	rs29019235	1	10776557	29019235	1	10717144
194	ARS-BFGL-NGS-36767	1	10894582	110441292	1	10776728
195	BTA-17131	1	10966083	41621754	1	10848225
196	BTA-22640	1	11154717	41624388	1	11023298
197	rs29009637	1	11283706	29009637	1	11158004
198	BTA-22629	1	11347638	41607853	1	11221889
199	BTA-22639	1	11381587	109376868	1	11255831
200	BTA-19161	1	11411086	41624572	1	11290827
201	rs29027263	1	11501219	29027263	1	11379578
202	BTA-29334	1	11521664	41565298	1	11400265
203	BTA-55344	1	11723600	41586703	1	11603310
204	BTA-55326	1	11755339	41586695	1	11635104
205	ARS-BFGL-NGS-115663	1	11861464	110455469	1	11743590
206	BTA-54328	1	11961796	41643385	1	11845279
207	rs29015665	1	11982520	29015665	1	11865992
208	BTA-54318	1	12004477	41643380	1	11887794
209	ARS-BFGL-NGS-28701	1	12237047	109454833	1	12223821
210	BTB-00005611	1	12264835	43213889	1	12196038
211	BTB-00005637	1	12288515	43213915	1	12172404
212	ARS-BFGL-BAC-14244	1	12529096	110252129	1	12342374
213	rs29019231	1	12566960	29019231	1	12380238
214	BTA-89194	1	12764128	41589357	1	12587339
215	ARS-BFGL-BAC-11044	1	12982706	110416269	1	12805406
216	BTA-24270	1	13129568	41632981	1	12964810
217	BTA-93452	1	13182757	41665389	1	13019983
218	BTA-88936	1	13249929	41602904	1	13089432
219	ARS-BFGL-NGS-21333	1	13470582	110213033	1	13304658
220	BTA-89311	1	13542609	41589405	1	13376687
221	BTA-103292	1	14260793	41566591	1	13979316
222	ARS-BFGL-NGS-26402	1	14307137	110546983	1	14025660
223	BTA-127763	1	14344296	110129218	1	14064065
224	ARS-BFGL-BAC-14883	1	14383110	109812544	1	14102864
225	ARS-BFGL-NGS-104754	1	14571167	109015904	1	14260986
226	rs29013338	1	14788491	29013338	1	14417802
227	ARS-BFGL-NGS-27558	1	14809725	110139267	1	14438946
228	ARS-BFGL-NGS-107530	1	14839069	109844186	1	14468037
229	BTB-00502293	1	14898379	41671573	1	14587033
230	BTB-00502247	1	14937523	41671127	1	14626307
231	BTB-00502081	1	14972768	41670261	1	14669727
232	BTA-113867	1	15180223	41573056	1	14876816
233	BTA-113868	1	15212685	41612434	1	14909272
234	ARS-BFGL-NGS-78179	1	15304324	42377423	1	15048776
235	ARS-BFGL-NGS-102441	1	15463072	41612438	1	15071831
236	BTA-113886	1	15512671	41612444	1	15122719
237	BTB-01225435	1	15577786	42382162	1	15188359
238	BTB-01225182	1	15662658	42380309	1	15109714
239	rs29017514	1	15979753	29017514	1	15528039
240	BTB-01193581	1	16050756	42346807	1	15605365
241	BTB-00569345	1	16091559	41735645	1	15646164
242	ARS-BFGL-NGS-95377	1	16122888	109056237	1	15677492
243	ARS-BFGL-NGS-109692	1	16242399	110367456	1	15796320
244	BTA-16216	1	16299115	41577373	1	15853040
245	BTB-01999110	1	16339182	43108390	1	15893046
246	ARS-BFGL-NGS-32422	1	16383362	42352855	1	15937076
247	BTB-01084253	1	16466525	42237543	1	16245203
248	ARS-BFGL-NGS-50407	1	16495676	42846236	11	23572651
249	ARS-BFGL-NGS-41853	1	16534382	109152935	1	16308714
250	BTB-01084203	1	16619989	42243991	1	16412330
251	BTB-01084177	1	16665486	42243965	1	16277524
252	BTB-01083987	1	16690222	42242577	1	16452185
253	BTA-118728	1	16715081	41621898	1	16477085
254	ARS-BFGL-NGS-22727	1	16763294	109307403	1	16525498
255	BTB-01872049	1	16824517	42984454	1	16585111
256	BTA-118719	1	16910476	41572612	1	16673009
257	rs29019581	1	16980710	29019581	1	16715975
258	BTA-118605	1	17008412	41621019	1	16744848
259	BTB-00757888	1	17128988	41924236	1	16923285
260	ARS-BFGL-NGS-51809	1	17168741	41924286	1	16963232
261	rs29009793	1	17224492	29009793	1	17021138
262	ARS-BFGL-BAC-11101	1	17253530	109950537	1	17050262
263	BTA-112008	1	17347889	41612163	1	17124625
264	rs29011587	1	17383821	29011587	1	17160556
265	BTA-109196	1	17477430	41617994	1	17241902
266	BTA-112066	1	17539161	41612192	1	17296638
267	BTA-20344	1	17571896	41571286	1	17330771
268	ARS-BFGL-NGS-112632	1	17639154	43218446	1	17425222
269	BTB-00005987	1	17664222	43217526	1	17448939
270	BTA-67047	1	17722014	43710749	1	17504974
271	ARS-BFGL-NGS-104769	1	17835715	108940919	1	17641624
272	BTB-00006408	1	18003869	43223333	1	17868835
273	BTA-123758	1	18065546	109521286	1	17930486
274	ARS-BFGL-NGS-99611	1	18217971	43109937	1	18002981
275	BTB-01511592	1	18243934	42629600	1	18028700
276	BTB-01511655	1	18267528	42630163	1	18052292
277	BTB-01511695	1	18314498	42630203	1	18099231
278	BTB-01511764	1	18346146	42630971	1	18131757
279	BTB-01931918	1	18385138	43045260	1	18170722
280	BTA-107178	1	18503317	43707521	1	18285474
281	BTB-01890165	1	18685591	42999739	1	18459886
282	ARS-BFGL-NGS-1797	1	18749486	110536157	1	18532637
283	BTA-26174	1	18941542	41633399	1	18724083
284	ARS-BFGL-BAC-6686	1	19045901	109660654	1	18831871
285	ARS-BFGL-NGS-94650	1	19134045	110543362	1	18909161
286	BTA-39405	1	19202119	41666815	1	18980052
287	ARS-BFGL-NGS-1416	1	19368372	109769239	1	19142015
288	ARS-BFGL-NGS-29732	1	19408534	109884063	1	19182174
289	BTA-104803	1	19663062	41566808	1	19431193
290	BTA-119061	1	19825063	111031370	1	19592552
291	BTA-39399	1	19874240	41580912	1	19641727
292	UA-IFASA-3994	1	19900415	29025502	1	19667901
293	ARS-BFGL-BAC-11761	1	19942405	110055168	1	19709807
294	BTA-39396	1	19975613	41639657	1	19743015
295	ARS-BFGL-BAC-11750	1	20010866	110828630	1	19778380
296	ARS-BFGL-NGS-34218	1	20061763	109575627	1	19829143
297	BTA-39455	1	20087356	41604738	1	19854736
298	BTA-39450	1	20288302	109013880	1	20056335
299	ARS-BFGL-NGS-116430	1	20316947	110316678	1	20084515
300	BTA-39447	1	20395843	41604735	1	20165566
301	ARS-BFGL-BAC-15578	1	20422432	110599061	1	20192420
302	ARS-BFGL-NGS-10334	1	20443920	110416060	1	20213558
303	BTA-123775	1	20583531	110525777	1	20342544
304	BTA-162555	1	20660542	110241389	1	20419112
305	BTA-116769	1	20700066	41569141	1	20458627
306	rs29023743	1	20745435	29023743	1	20503996
307	rs29018413	1	20853264	29018413	1	20594409
308	BTA-157760	1	20935036	110170598	1	20676181
309	ARS-BFGL-NGS-68915	1	20955945	109198952	1	20697089
310	UA-IFASA-1500	1	21034298	29013351	1	20775439
311	UA-IFASA-9700	1	21067328	41569147	1	20808469
312	BTA-25749	1	21116014	41631792	1	20849417
313	ARS-BFGL-NGS-41203	1	21246963	110840959	1	20956918
314	BTA-24619	1	21323178	41625140	1	21033225
315	ARS-BFGL-NGS-100534	1	21435400	109977720	1	21145921
316	rs29027390	1	21513994	29027390	1	21224496
317	BTB-01332122	1	21553079	42453650	1	21264221
318	BTB-01210232	1	21716542	42367046	1	21429051
319	BTB-01116101	1	21794819	42273196	1	21507327
320	BTB-01116114	1	21823938	42273209	1	21538209
321	BTB-01116126	1	21860025	42273221	1	21574286
322	BTB-01116136	1	21886508	42273731	1	21600761
323	BTA-88423	1	21915023	41665076	1	21629263
324	BTB-01116164	1	21942560	42273759	1	21656798
325	DPI-50	1	21979295	43006866	1	21693513
326	BTB-01897472	1	22002193	43006840	1	21714209
327	rs29026807	1	22057263	29026807	1	21772072
328	ARS-BFGL-NGS-51361	1	22149478	42274924	1	21864313
329	ARS-BFGL-BAC-15637	1	22245968	109180971	1	21925903
330	BTA-148092	1	22276106	109126050	1	21992025
331	ARS-BFGL-NGS-117957	1	22315173	109596755	1	22031001
332	BTB-00010729	1	22358323	43218341	1	22074275
333	BTA-59229	1	22395157	41646592	1	22110938
334	BTB-00010930	1	22432784	43219642	1	22148647
335	ARS-BFGL-NGS-118519	1	22471363	109413103	1	22187222
336	rs29016849	1	22670978	29016849	1	22387382
337	BTA-120720	1	22691088	41622780	1	22407486
338	BTB-00011076	1	22861160	43219987	1	22510052
339	BTB-01668820	1	22943865	42781274	1	22590942
340	BTB-02025707	1	22984617	43131664	1	22630942
341	BTB-01437861	1	23016371	42558546	1	22662759
342	BTB-01438016	1	23178279	42559001	1	22823600
343	ARS-BFGL-NGS-46591	1	23218537	110618019	1	22863734
344	BTB-01562871	1	23243665	42677996	1	22888847
345	ARS-BFGL-NGS-97225	1	23340090	110750351	1	22985729
346	ARS-BFGL-NGS-29682	1	23526392	110099537	1	23170625
347	BTB-01153392	1	23574017	42309386	1	23217832
348	BTB-01153206	1	23667301	42307601	1	23255987
349	BTB-01153241	1	23717610	42308435	1	23307655
350	BTA-151959	1	23785817	110069386	1	23374361
351	BTB-01885509	1	23838211	42995554	1	23445630
352	BTB-01821892	1	23868466	42936587	1	23421942
353	ARS-BFGL-BAC-16283	1	23899499	42936541	1	23489264
354	rs29017639	1	23962600	29017639	1	24982221
355	BTA-49313	1	23993122	41635955	1	24950186
356	BTA-49319	1	24022998	41578194	1	24920136
357	BTB-00010021	1	24062438	43222739	1	24880710
358	ARS-BFGL-NGS-115371	1	24108135	109382618	1	24835526
359	BTA-49324	1	24141289	41635960	1	24802375
360	ARS-BFGL-NGS-85045	1	24168296	43225978	1	24779790
361	BTB-00010474	1	24190106	43227184	1	24757983
362	ARS-BFGL-BAC-14984	1	24212396	110418236	1	24735033
363	BTB-00010532	1	24255268	43228241	1	24692046
364	ARS-BFGL-NGS-19076	1	24297950	43218170	1	24650251
365	ARS-BFGL-BAC-11218	1	24390959	43223547	1	24549757
366	BTB-00014074	1	24434273	43223578	1	24503396
367	rs29014870	1	24506399	29014870	1	24430863
368	BTA-69170	1	24539280	43224175	1	24397247
369	rs29026518	1	24575784	29026518	1	24360390
370	BTA-49243	1	24597406	41646101	1	24338769
371	rs29016259	1	24634000	29016259	1	24302207
372	BTB-00008277	1	24658120	43221095	1	24278057
373	BTA-49236	1	24680624	41601537	1	24255576
374	BTB-00008090	1	24740049	43219509	1	24196197
375	BTA-39462	1	24769684	41639694	1	24166595
376	rs29022780	1	24791822	29022780	1	24143414
377	BTB-00007882	1	24875870	43217804	1	24057738
378	UA-IFASA-5116	1	24931022	29011682	1	24001042
379	BTA-49264	1	25041484	41646113	1	23847228
380	BTA-49269	1	25094413	41635932	1	23794188
381	BTA-49259	1	25151999	41646110	1	23734326
382	BTA-49255	1	25173842	43223247	1	23713018
383	ARS-BFGL-BAC-6737	1	25206196	110886899	1	23680672
384	ARS-BFGL-NGS-110541	1	25237816	43222523	1	23649052
385	rs29019992	1	25275495	29019992	1	23611389
386	BTB-00009762	1	25389181	43219083	1	25010799
387	ARS-BFGL-NGS-82685	1	25431226	109760292	1	25049866
388	BTA-49285	1	25653763	41635941	1	25271869
389	ARS-BFGL-BAC-13086	1	25674912	109691999	1	25289457
390	ARS-BFGL-NGS-34568	1	25707562	43225545	1	25321721
391	ARS-BFGL-BAC-16299	1	25857147	109225999	1	25471181
392	ARS-BFGL-NGS-16145	1	25887947	109098557	1	25502991
393	BTB-00009232	1	26032690	43223753	1	25607948
394	ARS-BFGL-NGS-20807	1	26071614	109716813	1	25647321
395	BTB-00009156	1	26109495	43222677	1	25685179
396	BTA-158146	1	26214212	109396297	1	25789986
397	BTA-114108	1	26339327	41613558	1	25889667
398	ARS-BFGL-NGS-20230	1	26422498	109014080	1	25964080
399	ARS-BFGL-NGS-36242	1	26515339	42604519	1	26038159
400	ARS-BFGL-NGS-50954	1	26540862	42604458	1	26063684
401	BTB-01484696	1	26627706	42604233	1	26150433
402	ARS-BFGL-BAC-13724	1	26697414	109694566	1	26223335
403	BTA-28806	1	26781382	41565264	1	26307924
404	rs29013246	1	26866820	29013246	1	26393362
405	ARS-BFGL-NGS-11151	1	26898935	109877539	1	26425477
406	BTA-28811	1	26935247	41579905	1	26453228
407	ARS-BFGL-BAC-13744	1	27093235	110940991	1	26644526
408	BTB-01265899	1	27122331	42340605	1	26674804
409	ARS-BFGL-BAC-5834	1	27157902	42341853	1	26710358
410	BTA-120459	1	27227049	41622064	1	26782245
411	BTB-01533869	1	27337570	42648975	1	26920553
412	BTA-152681	1	27437884	42655368	1	26966818
413	rs29013556	1	27602565	29013556	1	27101326
414	BTA-23541	1	27645861	41607913	1	27145992
415	ARS-BFGL-NGS-115015	1	27681439	111001362	1	27181523
416	BTB-00011225	1	27841157	43221236	1	27249385
417	BTB-00011494	1	27916326	43222405	1	27324745
418	ARS-BFGL-NGS-46004	1	27948916	110174014	1	27357510
419	BTA-59258	1	28028988	41646614	1	27434665
420	BTA-59263	1	28059727	41586446	1	27465349
421	BTB-01285304	1	28561716	42412574	1	27761036
422	BTB-01285382	1	28586855	42413552	1	27786985
423	BTB-01285492	1	28616759	42414262	1	27816806
424	BTB-01285832	1	28792516	42408102	1	27980058
425	ARS-BFGL-NGS-111117	1	28824284	109408432	1	28012133
426	BTB-01285855	1	28846527	42408125	1	28034525
427	BTB-01334157	1	28949483	42455482	1	28162105
428	BTB-01334105	1	28972212	42454630	1	28216247
429	ARS-BFGL-BAC-15050	1	28998852	109505994	1	28242625
430	BTB-01333903	1	29118716	42462826	1	28362687
431	ARS-BFGL-BAC-15042	1	29145741	109657579	1	28389699
432	BTB-01333940	1	29169847	42453765	1	28413168
433	BTA-110133	1	29274368	41612582	1	28520176
434	BTB-00012150	1	29326742	43223057	1	28572974
435	BTB-00012128	1	29353129	43223035	1	28599381
436	ARS-BFGL-BAC-14387	1	29376680	109407031	1	28622946
437	BTB-00011988	1	29401516	43220895	1	28648176
438	ARS-BFGL-BAC-15059	1	29627633	110760859	1	28868362
439	ARS-BFGL-NGS-119690	1	29665119	109035423	1	28906462
440	ARS-BFGL-BAC-15061	1	29698258	110847299	1	28940539
441	BTA-59279	1	29723316	41646619	1	28965587
442	BTB-00012425	1	29735340	43225332	1	28978223
443	BTB-00012448	1	29762080	43225355	1	29004968
444	BTB-01734615	1	29806509	42847849	1	29049389
445	ARS-BFGL-NGS-100058	1	29887632	43226739	1	29130628
446	ARS-BFGL-NGS-74692	1	29908717	43225412	1	29151717
447	BTB-00012560	1	29952686	43226767	1	29195211
448	BTA-59286	1	29998672	41646624	1	29242993
449	BTB-00012627	1	30029377	43219334	1	29273705
450	ARS-BFGL-NGS-24142	1	30178434	110221717	1	29420091
451	ARS-BFGL-NGS-101348	1	30210978	43220478	1	29454246
452	ARS-BFGL-NGS-114084	1	30265395	109841620	1	29507209
453	BTB-02049040	1	30452332	43153720	1	29696010
454	ARS-BFGL-BAC-7359	1	30597902	43226240	1	29763188
455	BTA-59299	1	30642233	110044341	1	29807709
456	BTA-59305	1	30723861	41586458	1	29889334
457	BTB-00013460	1	30752370	43228767	1	29917811
458	ARS-BFGL-BAC-7369	1	30818329	43219296	1	29984406
459	ARS-BFGL-NGS-14285	1	30851229	110124580	1	30024945
460	ARS-BFGL-BAC-11830	1	30865942	42427217	1	30606444
461	ARS-BFGL-NGS-40158	1	30901482	109435248	1	30570926
462	BTA-18114	1	30928455	41624026	1	30543596
463	BTB-01303393	1	30993470	42426104	1	30655372
464	BTB-01303334	1	31039957	42426045	1	30701874
465	BTA-87372	1	31062437	41660832	1	30724028
466	BTA-41946	1	31082591	41856764	1	30744150
467	BTA-131798	1	31150909	41599599	1	30813844
468	BTA-41950	1	31202676	41634839	1	30865885
469	BTB-00013894	1	31324302	43221498	1	30987508
470	ARS-BFGL-NGS-97949	1	31350455	110136403	1	31013633
471	BTB-00013847	1	31375503	43221451	1	31038475
472	BTA-110980	1	31536949	41618035	1	31173269
473	BTB-01653833	1	31570082	42764945	1	31206393
474	BTB-01653794	1	31603287	42764106	1	31239593
475	BTB-01335754	1	31634675	42460466	1	31269020
476	BTB-01335860	1	31823482	42461272	1	31325294
477	BTB-01843131	1	32133629	42953949	1	31659179
478	ARS-BFGL-NGS-80747	1	32215538	110987070	1	31700738
479	BTB-01955576	1	32331023	43060141	1	31815750
480	ARS-BFGL-NGS-64530	1	32356857	43022246	1	31840031
481	BTB-01755357	1	32386890	42868678	1	31870106
482	BTA-69173	1	32562698	43712972	1	32036293
483	BTB-00014368	1	32605236	43226468	1	32078797
484	ARS-BFGL-NGS-1179	1	32641999	43226489	1	32115552
485	BTB-00014413	1	32664617	43226513	1	32138151
486	BTB-00014500	1	32734778	43227700	1	32207504
487	BTB-00014527	1	32778389	43227727	1	32251123
488	BTA-69178	1	32900911	41585124	1	32340451
489	BTB-00014686	1	32972342	43220788	1	32411801
490	BTB-00014722	1	33010520	43220824	1	32449976
491	BTB-00014850	1	33070653	43223452	1	32509969
492	BTB-00014929	1	33118363	43224231	1	32558213
493	BTB-00015102	1	33158781	43225704	1	32598751
494	BTA-69182	1	33200805	43712979	1	32640760
495	BTB-00015164	1	33238950	43226666	1	32700496
496	rs29021251	1	33277366	29021251	1	32738897
497	ARS-BFGL-NGS-19127	1	33581403	109704204	1	32883377
498	BTB-00016647	1	33603310	43229627	1	32905173
499	BTA-69212	1	33660092	43712998	1	32961952
500	BTB-00015939	1	33734189	43225920	1	33036107
501	BTB-00015961	1	33766871	43226542	1	33068789
502	BTB-00016058	1	33794403	43227039	1	33098389
503	BTA-69221	1	33821945	43713002	1	33125906
504	BTA-69226	1	33872193	41585840	1	33176151
505	BTB-00901823	1	33978808	42064891	1	33284142
506	BTB-00901868	1	34006169	42065536	1	33305018
507	BTB-00901957	1	34044049	42065620	1	33343019
508	BTB-00902072	1	34077230	42066935	1	33376191
509	BTB-00902144	1	34108567	42067007	1	33407744
510	ARS-BFGL-NGS-45064	1	34217611	109147157	1	33487311
511	BTA-91448	1	34265369	41660815	1	33535419
512	BTB-01419032	1	34290798	42545691	1	33561227
513	BTA-91456	1	34323286	41660821	1	33593708
514	BES10_Contig592_452	1	34370302	43710099	1	33641578
515	BTB-01419286	1	34402722	42538349	1	33673851
516	ARS-BFGL-NGS-115451	1	34429931	110332378	1	33701090
517	BTA-60805	1	34481556	41646435	1	33752708
518	ARS-BFGL-BAC-11852	1	34612312	42585261	1	33883601
519	rs29027574	1	34662158	29027574	1	33933829
520	BTB-00930093	1	34702196	42086427	1	33970922
521	BTB-00930215	1	34770496	42088249	1	33995685
522	BTB-00930351	1	34802832	42088877	1	34033754
523	BTA-89353	1	34848039	41660538	1	34076119
524	BTB-01965833	1	34950260	43076511	1	34179096
525	BTB-01965810	1	34971436	43076489	1	34202504
526	BTA-60810	1	35010317	41646436	1	34240957
527	BTB-01211075	1	35070266	42368386	1	34304788
528	BTA-29493	1	35103585	41599929	1	34337867
529	BTA-27227	1	35130459	41630064	1	34362750
530	BTB-01890914	1	35153722	42996666	1	34386012
531	UA-IFASA-4161	1	35175611	29012748	1	34407892
532	ARS-BFGL-BAC-12481	1	35261432	109670784	1	34492226
533	BTA-79184	1	35308399	41594257	1	34538985
534	BTA-79188	1	35332542	41594258	1	34562999
535	BTA-111131	1	35354381	41618123	1	34584932
536	BTB-01210806	1	35404569	42365017	1	34635120
537	BTA-111133	1	35503636	110474207	21	26405185
538	ARS-BFGL-NGS-100434	1	35633511	43225026	1	34864497
539	BTB-00016718	1	35672586	43224998	1	34903570
540	ARS-BFGL-NGS-28489	1	35735898	110155930	1	34970709
541	BTA-123851	1	35904045	110479743	1	35157504
542	BTB-00016898	1	36108008	43225776	1	35314693
543	BTB-00016906	1	36162518	43225784	1	35367693
544	ARS-BFGL-NGS-60721	1	36197649	109448714	1	35406392
545	DPI-2	1	36400119	43228004	1	35604177
546	BTA-79199	1	36427251	41607005	1	35631308
547	ARS-BFGL-BAC-837	1	36530543	43226986	1	35692760
548	BTA-79228	1	36753706	41654534	1	35892692
549	BTA-79222	1	36812875	41654533	1	35952652
550	BTB-00017988	1	36854667	43228159	1	35993477
551	ARS-BFGL-BAC-4996	1	36920738	43227468	1	36059447
552	rs29009759	1	36947946	29009759	1	36086641
553	BTA-79216	1	36981215	41661324	1	36119886
554	BTB-00017697	1	37050773	43224874	1	36181744
555	ARS-BFGL-BAC-11284	1	37078351	110156422	1	36209316
556	ARS-BFGL-NGS-116207	1	37109505	110918370	1	36239709
557	BTA-79209	1	37136712	41594263	1	36267086
558	BTB-00017422	1	37163706	41257617	1	36293997
559	ARS-BFGL-BAC-11294	1	37189711	110130059	1	36319993
560	BTA-79201	1	37265823	41661317	1	36399349
561	BTA-26738	1	37460952	41576098	1	36595968
562	ARS-BFGL-NGS-44057	1	37501886	110972822	1	36636902
563	ARS-BFGL-NGS-38419	1	37529540	110370161	1	36664556
564	BTA-89952	1	37690239	41662840	1	36824286
565	BTA-115758	1	37769980	41566683	1	36903496
566	DPI-27	1	37853012	109166330	1	36985868
567	BTA-111760	1	37884290	41611257	1	37017145
568	DPI-28	1	37913625	109146949	1	37046480
569	ARS-BFGL-BAC-11938	1	37956079	110129189	1	37088650
570	BTA-111768	1	37985026	41565131	1	37117597
571	BTA-111771	1	38044868	41567595	1	37174447
572	ARS-BFGL-NGS-84905	1	38105779	109564354	1	37209389
573	BTA-120277	1	38142049	41572691	1	37245658
574	ARS-BFGL-NGS-12168	1	38268747	109732406	1	37321005
575	BTA-89302	1	38300625	41660220	1	37289127
576	ARS-BFGL-BAC-14429	1	38320984	109665882	1	37355979
577	BTA-97144	1	38350419	41664554	1	37385708
578	BTA-97143	1	38395462	41608833	1	37430753
579	BTA-122184	1	38467202	41624321	1	37500892
580	ARS-BFGL-NGS-23720	1	38508946	109577348	1	37542495
581	ARS-BFGL-NGS-53463	1	38643660	109267584	1	37677212
582	ARS-BFGL-NGS-114608	1	38975034	110993861	1	37909243
583	ARS-BFGL-NGS-103535	1	39209741	109922584	11	48043335
584	ARS-BFGL-NGS-42813	1	39330416	109376183	1	38230818
585	BTA-16749	1	39452349	41578404	1	38352766
586	BTA-89053	1	39477311	41659405	1	38378215
587	ARS-BFGL-NGS-97815	1	39714967	109859064	1	38624975
588	BTA-07775	1	39738799	29027438	1	38649369
589	BTA-109574	1	39905143	41572876	1	38811666
590	ARS-BFGL-NGS-26011	1	39999183	109704813	1	38908284
591	BTA-96881	1	40073254	41663117	1	38982951
592	ARS-BFGL-BAC-7483	1	40143478	109587765	1	39053558
593	ARS-BFGL-NGS-84347	1	40173645	110627837	1	39083240
594	ARS-BFGL-BAC-11946	1	40323307	109448517	1	39232695
595	BTA-79246	1	40349964	41654552	1	39259346
596	ARS-BFGL-BAC-12579	1	40429946	109110867	1	39339779
597	BTA-123885	1	40589482	109940304	1	39500943
598	ARS-BFGL-NGS-107020	1	40660811	109550606	1	39572166
599	BTA-26864	1	40684430	41627671	1	39595785
600	ARS-BFGL-NGS-55025	1	40714030	110454013	1	39625351
601	BTB-00018760	1	40742114	43226230	1	39653311
602	BTA-87413	1	40781750	41660854	1	39692931
603	ARS-BFGL-BAC-13195	1	40901443	42918470	1	39754319
604	BTB-01806368	1	40926893	42919463	1	39779727
605	ARS-BFGL-NGS-34353	1	40953844	109388189	1	39813886
606	BTB-00018513	1	40980781	43232479	1	39840805
607	ARS-BFGL-NGS-20360	1	41018405	110538779	1	39877948
608	BTB-00018431	1	41043365	43231497	1	39902902
609	BTB-00018408	1	41065502	43231474	1	39922217
610	BTB-01249999	1	41191400	41971077	1	40046179
611	BTA-117821	1	41223989	41618224	1	40078462
612	BTB-01250106	1	41295624	41972284	1	40136221
613	ARS-BFGL-NGS-86662	1	41365441	110949105	1	40206017
614	ARS-BFGL-BAC-13216	1	41418484	109142904	1	40258896
615	ARS-BFGL-NGS-110537	1	41459811	41963899	1	40300907
616	ARS-BFGL-NGS-23908	1	41482024	110560525	1	40323085
617	BTB-01250420	1	41512332	41965198	1	40353369
618	BTA-117823	1	41538814	41618226	1	40379850
619	BTA-111731	1	41653001	41567591	1	40495849
620	ARS-BFGL-NGS-32825	1	41697948	110437432	1	40540792
621	BTB-01462455	1	41745507	42587534	1	40589118
622	BES7_Contig453_1164	1	41815964	42587585	1	40621580
623	BTA-88324	1	41851226	41664126	1	40656841
624	ARS-BFGL-NGS-100232	1	41911400	42588436	1	40722332
625	BTB-01555269	1	42070292	42671116	1	40794773
626	ARS-BFGL-NGS-104431	1	42129646	109372578	1	40854754
627	ARS-BFGL-NGS-45335	1	42154451	42673392	1	40879690
628	BTB-01135685	1	42323859	42295158	1	41000663
629	BTB-01135743	1	42390565	42295216	1	41067306
630	BTA-150593	1	42412466	110185964	1	41089334
631	BTA-95575	1	42511013	41664185	1	41191350
632	BTA-95584	1	42634809	41664188	1	41315418
633	BTA-30602	1	42699311	41626802	1	41379300
634	BTA-28646	1	42737703	41628114	1	41417336
635	BTA-160998	1	42761669	108969883	1	41441063
636	BTB-01848824	1	42785906	42956975	1	41465449
637	BTA-122159	1	42810732	41568119	1	41490266
638	BTB-01136210	1	42836711	42290796	1	41516238
639	ARS-BFGL-NGS-106725	1	42898531	109329669	1	41577955
640	rs29019617	1	42928784	29019617	1	41608221
641	ARS-BFGL-NGS-23369	1	42960119	43227622	1	41639553
642	ARS-BFGL-NGS-118356	1	43053309	43230773	1	41732937
643	ARS-BFGL-NGS-63816	1	43076450	43231384	1	41756440
644	rs29011297	1	43105234	29011297	1	41785203
645	BTA-120730	1	43159912	41622790	1	41834501
646	ARS-BFGL-NGS-106432	1	43218740	110632441	1	41893320
647	ARS-BFGL-BAC-15157	1	43239434	110531142	1	41913980
648	BTA-89675	1	43414115	41661483	1	42074611
649	BTB-01708786	1	43483838	42821384	1	42142033
650	ARS-BFGL-NGS-56548	1	43506348	109994042	1	42190693
651	BTB-01955018	1	43544851	43065183	1	42265516
652	BTA-104608	1	43645168	41569323	1	42295681
653	ARS-BFGL-NGS-81807	1	43665453	109488882	1	42313742
654	ARS-BFGL-NGS-75560	1	43697489	110596818	1	42345465
655	BTB-00019582	1	43840595	43235851	1	42493010
656	ARS-BFGL-NGS-10059	1	43889372	43235884	1	42542346
657	BTA-89689	1	43917566	41661494	1	42570535
658	rs29010070	1	43967236	29010070	1	42620205
659	ARS-BFGL-NGS-106220	1	44115405	109175475	1	42749580
660	BTB-00019769	1	44137750	43229736	1	42771916
661	ARS-BFGL-NGS-12781	1	44215760	109374829	1	42843006
662	rs29018366	1	44263015	29018366	1	42890259
663	ARS-BFGL-BAC-15804	1	44332951	109003636	1	42960837
664	BTA-89691	1	44442027	41661495	1	43022615
665	BTB-00019912	1	44483290	43230579	1	43067020
666	BTA-89692	1	44509224	41661496	1	43092980
667	ARS-BFGL-NGS-89857	1	44561576	110354506	1	43145332
668	BTA-89698	1	44597446	41661497	1	43181180
669	rs29013984	1	44663332	29013984	1	43246545
670	BTA-89708	1	44712039	41590428	1	43293171
671	BTB-00020263	1	44736444	43233430	1	43317853
672	BTA-89713	1	44762634	NA	NA	NA
673	BTB-00020638	1	44840514	43237100	1	43424668
674	BTB-00020648	1	44863018	43237110	1	43449434
675	BTA-89719	1	44884282	41591434	1	43471154
676	ARS-BFGL-NGS-101368	1	44917026	110489831	1	43504364
677	ARS-BFGL-NGS-19097	1	44953951	110383850	1	43541278
678	ARS-BFGL-NGS-106743	1	44984640	109704115	1	43569660
679	ARS-BFGL-NGS-118112	1	45086520	109565176	1	43670143
680	ARS-BFGL-NGS-96886	1	45111015	110269475	1	43694788
681	BTA-89726	1	45151470	41661511	1	43735256
682	ARS-BFGL-NGS-116079	1	45277729	109199448	1	43861492
683	ARS-BFGL-NGS-118317	1	45348906	110893246	1	43932562
684	rs29025772	1	45405233	29025772	1	43989116
685	BTA-89742	1	45435170	41661519	1	44019050
686	ARS-BFGL-NGS-57355	1	45535332	43232382	1	44118691
687	BTB-00021247	1	45559763	43232409	1	44143107
688	BTB-00021257	1	45669905	43232419	1	44215211
689	BTB-00021385	1	45704742	43233647	1	44250030
690	BTB-01788892	1	45921389	42900346	1	44446453
691	ARS-BFGL-NGS-75951	1	46174728	109656863	1	45375265
692	ARS-BFGL-NGS-31349	1	46222702	42584346	1	45423220
693	BTA-95285	1	46252090	41597527	1	45452593
694	BTB-01462206	1	46314447	42584386	1	45515052
695	BTB-01462237	1	46345769	42584417	1	45546359
696	ARS-BFGL-NGS-68706	1	46369005	42585460	1	45569587
697	ARS-BFGL-NGS-113748	1	46391623	42586358	1	45592209
698	BTA-104250	1	46414013	41610345	1	45614604
699	ARS-BFGL-NGS-119382	1	46457082	110597395	1	45657940
700	BTB-00478374	1	46511686	NA	NA	NA
701	ARS-BFGL-NGS-10512	1	46587958	109420537	1	45804182
702	BTA-90373	1	46650278	41592484	1	45864540
703	ARS-BFGL-NGS-34687	1	46686544	110711658	1	45900804
704	BTB-01462011	1	46712607	42582291	1	45926861
705	BTB-01461996	1	46743727	42582276	1	45957974
706	ARS-BFGL-NGS-31674	1	46823780	42896409	1	46038017
707	rs29016414	1	46904135	29016414	1	46118784
708	BTA-95266	1	46944821	41573671	1	46159469
709	BTB-01786029	1	46978618	42896423	1	46201490
710	ARS-BFGL-NGS-114234	1	47008013	110455943	1	46283541
711	rs29023125	1	47039566	29023125	1	46251987
712	BTA-89820	1	47088028	41591454	1	46321775
713	ss46526251	1	47144294	41255390	1	46370195
714	UA-IFASA-4106	1	47176618	29010919	1	46402519
715	BTB-00468553	1	47210210	43671733	1	46436110
716	BTB-00468532	1	47292941	43671012	1	46518842
717	BTB-00468519	1	47330689	43670999	1	46556034
718	ARS-BFGL-NGS-110320	1	47369892	109740793	1	46595049
719	ARS-BFGL-NGS-67684	1	47395414	110727886	1	46620571
720	BTB-00468485	1	47422856	43670966	1	46648008
721	BTB-00468476	1	47450081	43670957	1	46675519
722	BTB-01608930	1	47559527	42723377	1	46778649
723	ARS-BFGL-NGS-69858	1	47588704	109668293	1	46808068
724	BTA-109011	1	47717473	41571566	1	46926971
725	BTA-108633	1	47801081	41615838	1	47011181
726	ARS-BFGL-NGS-41577	1	47947755	110935533	1	47123160
727	ARS-BFGL-NGS-23106	1	48076420	110120441	1	47251774
728	BTA-99041	1	48120686	41667890	1	47296021
729	BTA-99040	1	48145240	41599954	1	47320175
730	ARS-BFGL-BAC-24524	1	48214245	110021187	1	47389301
731	BTB-02090792	1	48270911	43192760	1	47445935
732	BTB-01702372	1	48304170	42813614	1	47479177
733	BTB-01572184	1	48349772	42688785	1	47524118
734	BTA-104783	1	48377719	41570065	1	47552065
735	BTB-01967977	1	48494515	43081412	1	47669197
736	BTB-01663516	1	48526236	42782773	1	47701359
737	BTB-01202377	1	48663317	42362949	1	47807494
738	BTA-122400	1	48687858	41625686	1	47831916
739	rs29024905	1	48711950	29024905	1	47856002
740	BTA-162491	1	48822374	110147197	1	47973478
741	ARS-BFGL-NGS-105365	1	48875899	110988233	1	48026603
742	ARS-BFGL-NGS-1695	1	48912445	109450922	1	48063154
743	ARS-BFGL-NGS-73983	1	48956058	42355373	1	48105788
744	ARS-BFGL-BAC-16973	1	48980772	111002696	1	48130491
745	BTA-29490	1	49045476	41565305	1	48181287
746	BTB-00021951	1	49087259	43232102	1	48222988
747	ARS-BFGL-NGS-50906	1	49243967	110316027	1	48347264
748	rs29024583	1	49325244	29024583	1	48425887
749	ARS-BFGL-NGS-41264	1	49426251	110827069	1	48523202
750	BTA-110152	1	49540253	41569965	1	48629895
751	BTB-01645280	1	49612414	42759062	1	48701612
752	BTA-151471	1	49683118	109674381	1	48772543
753	BTB-01146838	1	49713292	42303280	1	48802718
754	BTB-01847183	1	49753690	42961056	1	48843080
755	ARS-BFGL-NGS-49634	1	49881374	110340489	1	48971016
756	BTB-01202368	1	49898012	42362940	1	47788706
757	BTA-113021	1	49947808	41617261	1	49230292
758	BTB-01077379	1	49994253	42234990	1	49279500
759	BTB-01077277	1	50031585	42233888	1	49318678
760	BTB-01077261	1	50054575	42233872	1	49341658
761	rs29023998	1	50107840	29023998	1	49393074
762	BTB-01077007	1	50245443	42240515	1	49532893
763	ARS-BFGL-BAC-15402	1	50304880	NA	NA	NA
764	BTB-00132817	1	50342090	43344446	1	49161822
765	BTB-01699628	1	50374074	42812095	1	50230596
766	BTA-114651	1	50395826	41616907	1	50252331
767	BTA-100026	1	50464079	41610080	1	50320575
768	BTB-00022097	1	50553875	43234048	1	50410352
769	BTB-00022142	1	50577978	43234093	1	50434457
770	BTB-01165109	1	50654593	42327956	1	50511043
771	BTA-101896	1	50717907	41572341	1	50574353
772	BTA-152822	1	50765417	109612781	1	50621585
773	BTB-01164952	1	50796762	42326010	1	50652927
774	BTB-01164946	1	50823886	42326004	1	50680039
775	rs29012790	1	50876165	29012790	1	50732049
776	BTB-01164879	1	50919741	42325938	1	50775613
777	BTB-00022352	1	50959985	43235803	1	50815882
778	BTB-00022376	1	51001477	43235827	1	50857462
779	BTA-100042	1	51028907	41567114	1	50884893
780	ARS-BFGL-NGS-103521	1	51147109	109043582	1	50993685
781	ARS-BFGL-NGS-101533	1	51186654	43237745	1	51033230
782	ARS-BFGL-NGS-6521	1	51322942	110811919	1	51169451
783	ARS-BFGL-NGS-14638	1	51365127	109274715	1	51211635
784	BTA-97910	1	51411872	41667262	1	51258380
785	BTB-00184675	1	51442131	43396862	1	51289087
786	ARS-BFGL-NGS-27696	1	51483035	109433535	1	51329816
787	ARS-BFGL-NGS-15670	1	51529754	109018892	1	51376525
788	BTB-01661970	1	51557011	42774937	1	51403723
789	ARS-BFGL-NGS-80227	1	51760450	109043214	1	51598998
790	BTB-01303321	1	51815909	42426032	1	51654778
791	UA-IFASA-6260	1	51882700	41567832	1	51721572
792	rs29027151	1	51956521	29027151	1	51768647
793	rs29022483	1	52035757	29022483	1	51845103
794	BTB-00023406	1	52089628	43234743	1	51925506
795	BTA-100076	1	52195309	41600017	1	52030982
796	ARS-BFGL-NGS-29536	1	52239996	43233558	1	52075648
797	ARS-BFGL-NGS-26781	1	52295208	43232753	1	52135065
798	UA-IFASA-5103	1	52562586	29017615	1	52306846
799	ARS-BFGL-NGS-105123	1	52583800	109248490	1	52409229
800	BTB-01743557	1	52605634	42854774	1	52430945
801	ARS-BFGL-NGS-17305	1	52666961	43232178	1	52493772
802	BTA-100065	1	52710569	41622792	1	52537365
803	ARS-BFGL-BAC-17968	1	52780710	43230930	1	52607381
804	ARS-BFGL-NGS-112553	1	52818213	109836969	1	52644883
805	BTA-100060	1	52849796	41567121	1	52676405
806	ARS-BFGL-BAC-23725	1	52870133	43230873	1	52696732
807	BTA-100058	1	52893061	41610101	1	52719660
808	BTA-120738	1	52921534	41622798	1	52748123
809	BTA-120739	1	52975092	41622799	1	52801665
810	ARS-BFGL-NGS-89588	1	53007713	110448530	1	52834285
811	BTB-00026002	1	53048159	43234157	1	52874728
812	ARS-BFGL-NGS-76469	1	53124890	110575443	1	52979497
813	ARS-BFGL-NGS-78259	1	53270069	110565520	1	53064069
814	BTB-01131384	1	53335903	42290710	1	55499124
815	BTA-93866	1	53364233	41594493	1	55469249
816	ARS-BFGL-BAC-32896	1	53389524	42289905	1	55444187
817	BTA-93863	1	53446799	41667398	1	55386945
818	BTB-01131178	1	53474670	42289209	1	55359042
819	BTA-93867	1	53507683	41667401	1	55326027
820	BTB-01131103	1	53545633	42289134	1	55288120
821	BTA-89898	1	53571941	41572133	1	55259756
822	BTB-01315457	1	53596678	42438746	1	55174553
823	BTA-21834	1	53621500	41575847	1	55150553
824	BTA-21819	1	53694327	41606679	1	55107953
825	BTB-01315516	1	53746033	42438803	1	55057917
826	ARS-BFGL-NGS-86970	1	53815795	110946707	1	54988164
827	BTA-21826	1	53845676	109935391	1	54958273
828	ARS-BFGL-NGS-37379	1	53902786	109852553	1	54901166
829	BTB-01315615	1	53930382	42439402	1	54873112
830	BTB-01712147	1	53958942	42830001	1	54844550
831	ARS-BFGL-NGS-43783	1	54028946	109472426	1	54774488
832	BTB-01605050	1	54088599	42719264	1	54714755
833	BTA-107212	1	54112541	41616017	1	54690810
834	BTA-30265	1	54152329	42202803	1	54646465
835	BTB-01044365	1	54173600	42203252	1	54625163
836	ARS-BFGL-NGS-104377	1	54207915	109705259	1	54590850
837	BTA-119864	1	54274895	41571491	1	54523895
838	BTB-00217542	1	54340643	43422840	1	54460795
839	UA-IFASA-7275	1	54409675	41613877	1	54390349
840	ARS-BFGL-NGS-40967	1	54429811	43237420	1	54371655
841	ARS-BFGL-NGS-111929	1	54459365	109010613	1	54342104
842	BTA-110324	1	54484130	41613887	1	54317344
843	BTA-110335	1	54537303	41569974	1	54259681
844	BTB-00026585	1	54614481	43239430	1	54179627
845	ARS-BFGL-NGS-106380	1	54661512	109570458	1	54131851
846	BTB-00026752	1	54690738	43241897	1	54102324
847	ARS-BFGL-BAC-20881	1	54740233	110250093	1	54052439
848	BTA-99363	1	54760959	41669553	1	54032055
849	rs29023662	1	54797893	29023662	1	53995142
850	rs29019635	1	54824521	29019635	1	53968516
851	BTB-01907132	1	54938006	43020781	1	53841826
852	ARS-BFGL-NGS-107096	1	55016708	109174784	1	53753590
853	BTA-110280	1	55091221	41613861	1	53679183
854	ARS-BFGL-NGS-18743	1	55140338	110462304	1	53630189
855	BTA-110282	1	55198487	41574018	1	53582877
856	BTA-110289	1	55229708	41574019	1	53551656
857	BTB-00025135	1	55252430	43236439	1	53528573
858	ARS-BFGL-BAC-18388	1	55291202	110437037	1	53489802
859	BTB-00025259	1	55389689	43237163	1	53416332
860	BTB-00025197	1	55417506	43236501	1	53388440
861	BTB-00025322	1	55440864	43237224	1	53364989
862	ARS-BFGL-NGS-100189	1	55491249	43239306	1	53296440
863	BTA-110302	1	55535905	41613873	1	53270356
864	BTB-00025760	1	55566482	43241717	1	53238076
865	BTB-00025875	1	55647757	43232932	1	53133677
866	BTA-124014	1	55696605	109742388	1	53084847
867	BTA-124015	1	55717188	43232990	1	52953518
868	BTB-01914655	1	55768255	43019505	1	55544288
869	ARS-BFGL-NGS-115305	1	56038103	109328537	1	55784222
870	BTA-149957	1	56064571	109104109	1	55810689
871	ARS-BFGL-NGS-85105	1	56086593	110823196	1	55832662
872	BTA-93870	1	56211746	41594494	1	55930246
873	BTA-151395	1	56277006	109466289	1	55995337
874	ARS-BFGL-NGS-39684	1	56366674	109782343	1	56084928
875	BTA-120253	1	56475107	41621455	1	56193336
876	ARS-BFGL-NGS-115307	1	56575544	110289548	1	56294040
877	ARS-BFGL-NGS-87494	1	56787982	111019985	1	56505444
878	BTA-25876	1	56832352	41575389	1	56551196
879	ARS-BFGL-NGS-97046	1	56893820	109851044	1	56612660
880	ARS-BFGL-NGS-31315	1	56929234	109060777	1	56648072
881	BTA-25809	1	56951020	41631827	1	56669858
882	BTA-25883	1	56987276	41575392	1	56706072
883	ARS-BFGL-NGS-111138	1	57120317	109832850	1	56817352
884	ARS-BFGL-NGS-38890	1	57165784	110783253	1	56864714
885	ARS-BFGL-NGS-59270	1	57202915	110318792	1	56901848
886	ARS-BFGL-NGS-15221	1	57283739	109943987	1	56983259
887	ARS-BFGL-NGS-52696	1	57353124	110985345	1	57050886
888	BTA-25795	1	57443815	41575366	1	57141557
889	ARS-BFGL-NGS-89	1	57473241	109765713	1	57170980
890	UA-IFASA-5597	1	57494407	41631818	1	57192123
891	ARS-BFGL-NGS-18996	1	57535740	110927593	1	57238377
892	rs29019616	1	57638792	29019616	1	57341049
893	BTA-25403	1	57797144	41574702	1	57590207
894	ARS-BFGL-NGS-34519	1	57936391	110886071	1	57623335
895	BTA-25404	1	57973797	41574703	1	57660748
896	ARS-BFGL-NGS-102073	1	58005587	110344418	1	57692535
897	ss46527080	1	58065405	41255623	1	57752344
898	ARS-BFGL-NGS-109258	1	58203681	109726530	1	57890954
899	ARS-BFGL-NGS-112451	1	58224854	110880752	1	57913747
900	ARS-BFGL-NGS-87988	1	58252398	110273520	1	57941195
901	BTA-25892	1	58500847	41632565	1	58210936
902	ARS-BFGL-NGS-109846	1	58796291	110388435	1	58402388
903	ARS-BFGL-NGS-40337	1	58838147	109747144	1	58444431
904	ARS-BFGL-NGS-63947	1	59098053	109675083	1	58668639
905	SCAFFOLD9563_462	1	59124286	29026512	1	58695977
906	BTA-124083	1	59151001	110597452	1	58722694
907	ARS-BFGL-NGS-103637	1	59189055	110961797	1	58760778
908	BTA-96950	1	59397350	41616212	1	58985342
909	BTA-96948	1	59483406	41592061	1	59071436
910	BTA-31615	1	59687652	41582534	1	59337004
911	BTA-97952	1	59741737	41667273	1	59256538
912	UA-IFASA-2169	1	59847892	29012532	1	59435634
913	ARS-BFGL-NGS-16908	1	59876041	110301867	1	59463782
914	BES10_Contig701_1260	1	59922270	43709748	1	59509438
915	BTB-00028136	1	59973930	43237971	1	59561102
916	BTB-01868157	1	60003791	42973922	1	59590958
917	BTA-21991	1	60027326	41575898	1	59614492
918	BTB-00028238	1	60060693	43238971	1	59647840
919	BTA-31617	1	60095867	41582535	1	59683842
920	ARS-BFGL-NGS-94997	1	60122517	NA	NA	NA
921	rs29027437	1	60175193	29027437	1	59770920
922	BTB-00028383	1	60201248	43239615	1	59796999
923	BTB-00028406	1	60228665	43240138	1	59824412
924	BTB-00028484	1	60256988	43240216	1	59852828
925	BTA-31622	1	60283324	41602052	1	59879169
926	BTA-31633	1	60380270	41630790	1	59971879
927	BTB-00028594	1	60536662	43241226	1	60082447
928	BTB-00028547	1	60571009	43241179	1	60116734
929	BTA-123406	1	60595260	43241193	1	60140981
930	BTA-31638	1	60642034	41582541	1	60187594
931	ARS-BFGL-NGS-110620	1	60686051	108944043	1	60231667
932	BTA-31643	1	60709133	41601432	1	60254737
933	BTB-00028937	1	60774362	43237670	1	60321156
934	BTA-31648	1	60832432	41582543	1	60378888
935	rs29014975	1	60865523	29014975	1	60411957
936	ARS-BFGL-NGS-36297	1	60888667	42541659	1	60435125
937	ARS-BFGL-NGS-115239	1	60931015	109424088	1	60477492
938	BTB-01413909	1	61014683	42541634	1	60562020
939	BTB-02009342	1	61205298	43114735	1	60753573
940	ARS-BFGL-NGS-117152	1	61268030	110143438	1	60822626
941	UA-IFASA-5504	1	61332436	41630812	1	60889674
942	ARS-BFGL-NGS-63954	1	61374096	111030724	1	60930420
943	ss46526391	1	61400177	41255529	1	60956897
944	ARS-BFGL-NGS-30543	1	61427284	109000991	1	60983992
945	BTB-00029666	1	61469502	43243495	1	61026239
946	BTA-31675	1	61512545	41582549	1	61069157
947	BTA-31679	1	61545775	41630820	1	61125554
948	ARS-BFGL-NGS-58051	1	61599260	110490043	1	61155727
949	VSWCP1D5775A_scf01	1	61632722	29020042	1	61189139
950	ARS-BFGL-NGS-107624	1	61671699	110555740	1	61228131
951	BTB-00030270	1	61702946	43241401	1	61259392
952	ARS-BFGL-NGS-3821	1	61730311	110366128	1	61286751
953	BTA-16674	1	61772755	41620345	1	61329180
954	rs29016420	1	61839492	29016420	1	61381912
955	ARS-BFGL-BAC-20015	1	61983270	109045058	1	61450475
956	ARS-BFGL-NGS-14821	1	62003149	109463592	1	61469035
957	BTA-32595	1	62041741	109028629	1	61508119
958	BTB-00031129	1	62064096	43239756	1	61530474
959	BTA-92181	1	62111544	41597969	1	61540639
960	BTB-00030962	1	62223379	43238189	1	61652849
961	BTA-32592	1	62252171	41601490	1	61681629
962	BTB-00030894	1	62283540	43237323	1	61749066
963	BTA-31690	1	62313258	41630825	1	61777879
964	BTB-00030699	1	62341874	43245227	1	61806466
965	ARS-BFGL-NGS-27164	1	62370315	110206519	1	61832670
966	BTB-00030560	1	62442419	43244288	1	61900596
967	rs29018897	1	62476669	29018897	1	61936456
968	ARS-BFGL-NGS-2189	1	62583875	109036171	1	61996164
969	BTA-32601	1	62627999	41629099	1	62104120
970	BTB-01644632	1	62685881	42760214	1	62046242
971	ARS-BFGL-NGS-40229	1	62768643	109327270	1	62184184
972	ARS-BFGL-NGS-101934	1	62814868	110438172	1	62230401
973	BTB-02071091	1	62836063	43174724	1	62251590
974	BTA-32607	1	63011475	41566183	1	62696719
975	BTA-92406	1	63056782	41664520	1	62742180
976	BTA-32620	1	63080309	41629108	1	62765705
977	BTB-00031464	1	63126143	43242089	1	62811670
978	BTB-00031535	1	63157016	43242760	1	62842581
979	ARS-BFGL-NGS-42248	1	63188420	110469089	1	62873964
980	ARS-BFGL-NGS-115080	1	63283359	109155375	1	62968592
981	ARS-BFGL-NGS-114995	1	63313688	110049975	1	62998921
982	ARS-BFGL-NGS-100977	1	63340502	42779828	1	63025706
983	ARS-BFGL-NGS-14335	1	63413420	109298172	1	63098616
984	BTB-01506507	1	63442181	42624841	1	63127376
985	ARS-BFGL-NGS-106011	1	63474090	110622987	1	63159279
986	BTB-01285049	1	63514086	42409620	1	63199096
987	ARS-BFGL-NGS-112682	1	63551002	109901387	1	63235795
988	BTB-01285245	1	63593072	42411615	1	63277846
989	rs29016002	1	63634073	29016002	1	63319072
990	BTA-17452	1	63691069	41570239	1	63372417
991	ARS-BFGL-NGS-4583	1	63768867	42404930	1	63421529
992	BTA-32633	1	63792880	41566184	1	63445511
993	BTB-00031779	1	63839680	43243803	1	63491880
994	BTA-108938	1	63895556	43709934	1	63527394
995	BTA-108948	1	63943430	41571544	1	63575356
996	BTA-101821	1	64007436	41609561	1	63653354
997	ARS-BFGL-NGS-116361	1	64077646	110897733	1	63706033
998	BTA-122268	1	64114189	41624979	1	63742577
999	ARS-BFGL-NGS-44433	1	64170051	110487590	1	63799085
1000	ARS-BFGL-NGS-105436	1	64320593	110386440	1	63951419
1001	ARS-BFGL-NGS-3132	1	64400964	110449758	1	64031787
1002	BTB-00640138	1	64446959	41806014	1	64077996
1003	BTB-00639971	1	64515933	41805548	1	64145803
1004	BTA-130737	1	64577278	109102777	1	64207146
1005	BTA-113728	1	64621886	41611148	1	64253061
1006	BTB-01687859	1	64669963	42803894	1	64301934
1007	BTB-00639914	1	64692908	41804694	1	64322900
1008	BTA-92920	1	64810309	41662310	1	64407671
1009	ARS-BFGL-NGS-31791	1	64847857	43016732	1	64445959
1010	ARS-BFGL-NGS-27619	1	64876634	110560883	1	64474719
1011	UA-IFASA-9174	1	64994812	41593713	1	64592861
1012	BTB-00451094	1	65031319	43653256	1	64629383
1013	BTB-00033025	1	65070371	43241821	1	64667900
1014	ARS-BFGL-NGS-10860	1	65094803	110764155	1	64692368
1015	BTB-00033060	1	65133125	43242656	1	64730690
1016	ARS-BFGL-NGS-71757	1	65169373	110904469	1	64766940
1017	BTB-00033090	1	65190595	43242686	1	64788160
1018	BTB-00033167	1	65266849	43243263	1	64864266
1019	ARS-BFGL-NGS-15927	1	65310360	108945085	1	64908763
1020	ARS-BFGL-NGS-112971	1	65354755	43233267	1	64955929
1021	BTB-00026837	1	65389507	43233287	1	64990681
1022	BTA-124020	1	65424321	110254685	1	65025357
1023	ARS-BFGL-NGS-33635	1	65538756	109987566	1	65082461
1024	BTB-00027047	1	65560260	43235097	1	65103965
1025	BTB-00027056	1	65583055	43235106	1	65126749
1026	BTA-15412	1	65629309	41622146	1	65171617
1027	BTA-15414	1	65661112	41622147	1	65203417
1028	ARS-BFGL-NGS-36873	1	65710600	110334420	1	65252905
1029	BTB-00027149	1	65735754	43235999	1	65276480
1030	BTB-00027201	1	65797730	43236849	1	65338549
1031	ARS-BFGL-NGS-54090	1	65869243	110591225	1	65410263
1032	BTB-00027298	1	65891920	43237846	1	65433706
1033	BTB-00027332	1	65924720	43237880	1	65466612
1034	BTB-00027405	1	65953719	43238752	1	65495613
1035	BTA-15416	1	65980157	41575644	1	65522044
1036	BTB-00027409	1	66014582	43238756	1	65556352
1037	BTA-124026	1	66037582	109464688	1	65580210
1038	rs29014781	1	66081678	29014781	1	65624310
1039	BTA-15421	1	66120942	41575645	1	65663517
1040	ARS-BFGL-NGS-83021	1	66353247	109390094	1	65937547
1041	BTB-02069463	1	66432870	43168866	1	66017181
1042	ARS-BFGL-NGS-3996	1	66597310	109580821	1	66121259
1043	ARS-BFGL-NGS-115763	1	66618923	110466897	1	66139653
1044	ARS-BFGL-NGS-43799	1	66665398	110023396	1	66188527
1045	ARS-BFGL-BAC-19439	1	66729504	110212322	1	66252625
1046	ARS-BFGL-BAC-19440	1	66819967	109307497	1	66344261
1047	BTB-00027638	1	66844727	43240574	1	66369026
1048	ARS-BFGL-NGS-111569	1	66874320	109822695	1	66398856
1049	ARS-BFGL-NGS-61672	1	66925950	109253856	1	66450521
1050	BTA-33610	1	66959172	41633073	1	66483743
1051	BTA-33609	1	66994552	41633072	1	66519111
1052	ARS-BFGL-NGS-35041	1	67078028	109339760	1	66604133
1053	ARS-BFGL-NGS-38335	1	67104542	109852467	1	66630647
1054	BTA-33604	1	67142356	NA	NA	NA
1055	ARS-BFGL-NGS-117561	1	67170255	109393850	1	66696653
1056	ARS-BFGL-NGS-14087	1	67195772	109750677	1	66721297
1057	ss46526276	1	67233575	41255415	1	66759099
1058	ARS-BFGL-NGS-36705	1	67271821	108992751	1	66797315
1059	BTA-33586	1	67341507	41633058	1	66864968
1060	ARS-BFGL-NGS-103348	1	67546413	110151959	1	67055698
1061	BTB-00032674	1	67574265	43244070	1	67083238
1062	BTB-00032648	1	67606301	43244044	1	67115284
1063	BTB-00033186	1	67650639	43243282	1	67160040
1064	ARS-BFGL-NGS-4572	1	67703398	43243692	1	67212088
1065	ARS-BFGL-NGS-6075	1	67778580	109702745	1	67286095
1066	BTB-00026096	1	67802596	43235351	1	67310117
1067	BTB-00026110	1	67824120	43235365	1	67331639
1068	BTA-31636	1	67907850	41630793	1	67399528
1069	BTA-05186	1	67970580	29019349	1	67444188
1070	BTB-00028704	1	67999657	43242536	1	67491689
1071	BTB-00032205	1	68243224	43241623	1	67734488
1072	BTB-00032200	1	68273167	43241618	1	67764428
1073	BTB-00032163	1	68302247	43241581	1	67792994
1074	BTB-00032153	1	68323508	43241571	1	67814251
1075	rs29018937	1	68394639	29018937	1	67885415
1076	BTA-33571	1	68418903	41602465	1	67909755
1077	ARS-BFGL-NGS-119133	1	68478998	109765671	1	67969838
1078	BTA-31654	1	68533037	41630801	1	68023878
1079	ARS-BFGL-NGS-117312	1	68575889	109781188	1	68066718
1080	ARS-BFGL-NGS-113914	1	68646037	110037670	1	68135318
1081	BTB-01736179	1	68667728	42845689	1	68153635
1082	rs29024892	1	68688990	29024892	1	68174701
1083	BTA-34599	1	68731844	41628909	1	68227488
1084	ARS-BFGL-NGS-7521	1	68785478	43245248	1	68268931
1085	ARS-BFGL-NGS-4503	1	68824369	43244473	1	68307813
1086	ARS-BFGL-NGS-27724	1	68878457	109261088	1	68353295
1087	ARS-BFGL-BAC-3570	1	68898840	109225585	1	68373678
1088	BTA-34591	1	68928605	41579089	1	68403441
1089	ARS-BFGL-NGS-111491	1	68982105	109315475	1	68457522
1090	ARS-BFGL-NGS-9429	1	69031945	109912643	1	68507419
1091	BTA-34589	1	69057669	41579087	1	68533156
1092	ARS-BFGL-NGS-72247	1	69104513	110567438	1	68579776
1093	BTA-34584	1	69129300	41579083	1	68604562
1094	ARS-BFGL-NGS-31379	1	69403457	109553586	1	68891058
1095	rs29025402	1	69495223	29025402	1	68966218
1096	ARS-BFGL-NGS-26771	1	69551391	109544617	1	69022384
1097	ARS-BFGL-NGS-100745	1	69574507	109912311	1	69045500
1098	BTA-120514	1	69599286	41602364	1	69070681
1099	rs29023069	1	69666728	29023069	1	69138050
1100	ARS-BFGL-NGS-118460	1	69730026	109362458	1	69201417
1101	ARS-BFGL-NGS-118306	1	69812048	110230072	1	69244252
1102	ARS-BFGL-NGS-109126	1	69838667	110079734	1	69250962
1103	ARS-BFGL-NGS-114985	1	69871585	110391667	1	69283880
1104	BTA-104027	1	69959561	41610147	1	69359979
1105	ARS-BFGL-NGS-59612	1	70034801	109447734	1	69435214
1106	BTA-120751	1	70074637	41622811	1	69475667
1107	ARS-BFGL-NGS-30730	1	70118104	109163519	1	69520131
1108	ARS-BFGL-NGS-40924	1	70191550	109551350	1	69593576
1109	BTA-33563	1	70218843	41633052	1	69620870
1110	ARS-BFGL-NGS-41287	1	70256992	110640077	1	69659023
1111	rs29019798	1	70288376	29019798	1	69690407
1112	ARS-BFGL-NGS-110495	1	70401998	109406190	1	69803449
1113	ARS-BFGL-NGS-62687	1	70466049	109501529	1	69867959
1114	ARS-BFGL-NGS-111716	1	70503807	109504406	1	69905532
1115	ARS-BFGL-NGS-104241	1	70542930	109811771	1	69944271
1116	ARS-BFGL-NGS-111271	1	70761348	110604930	1	70159840
1117	ARS-BFGL-NGS-111283	1	70794238	109744451	1	70191957
1118	ARS-BFGL-NGS-103803	1	71008489	110901359	1	70408479
1119	BTA-32644	1	71077781	41629120	1	70481556
1120	BTA-120746	1	71150291	41622806	1	70553668
1121	BTB-00031796	1	71257063	43243818	1	70660314
1122	BTA-17044	1	71380013	41579376	1	70852215
1123	ss46526952	1	71455641	41257398	1	70840701
1124	BTA-34616	1	71586322	41628911	1	70974318
1125	ARS-BFGL-NGS-80523	1	71608103	109935460	1	70996099
1126	ARS-BFGL-NGS-119161	1	71682964	109127562	1	71070958
1127	ARS-BFGL-NGS-95516	1	71800917	109185701	1	71229187
1128	ARS-BFGL-NGS-5124	1	71835061	110122324	1	71263427
1129	ARS-BFGL-BAC-35332	1	71920774	109835666	1	71349186
1130	rs29015962	1	71942432	29015962	1	71370844
1131	BTA-34601	1	72099385	41579093	1	71504767
1132	ARS-BFGL-NGS-49636	1	72138639	110125976	1	71544028
1133	BTA-34602	1	72247535	41579094	1	71602911
1134	ARS-BFGL-NGS-56509	1	72377110	109809221	1	71742005
1135	ARS-BFGL-NGS-16910	1	72399892	109537887	1	71764838
1136	BTA-34638	1	72434853	41628924	1	71800147
1137	BTA-34625	1	72495380	41628917	1	71990165
1138	BTA-34624	1	72525568	41602517	1	72020602
1139	rs29025422	1	72559744	29025422	1	72052010
1140	ARS-BFGL-NGS-117761	1	72587979	109960856	1	72080335
1141	ARS-BFGL-NGS-37507	1	72610313	109988930	1	72102670
1142	ARS-BFGL-NGS-118075	1	72979101	110042105	1	72442882
1143	ARS-BFGL-NGS-34176	1	73110340	110282573	1	72573950
1144	ARS-BFGL-NGS-78165	1	73141963	110469007	1	72605572
1145	ARS-BFGL-NGS-45476	1	73177272	110277726	1	72640881
1146	ARS-BFGL-NGS-117741	1	73225917	109735736	1	72689874
1147	BTA-35582	1	73272634	41633660	1	72736590
1148	BTA-35576	1	73337404	41633658	1	72801931
1149	ARS-BFGL-NGS-72532	1	73379972	110693378	1	72844496
1150	ARS-BFGL-NGS-103884	1	73474670	110639509	1	72938740
1151	ARS-BFGL-NGS-118725	1	73499215	109294105	1	72962249
1152	ARS-BFGL-NGS-94206	1	73585064	110125960	1	73048145
1153	ARS-BFGL-NGS-112042	1	73619260	109041443	1	73077982
1154	ARS-BFGL-NGS-100698	1	73647721	110129581	1	73106447
1155	ARS-BFGL-NGS-59448	1	73682279	109415194	1	73140918
1156	BTA-34652	1	73809525	41629731	1	73239166
1157	ARS-BFGL-NGS-40388	1	74038959	109089947	1	73321288
1158	BTA-34647	1	74122030	41628929	1	73404401
1159	BTA-35604	1	74458661	41633671	1	73681836
1160	ARS-BFGL-NGS-39750	1	74527783	109100725	1	73757146
1161	ARS-BFGL-NGS-93288	1	74563271	110298012	1	73792634
1162	ARS-BFGL-NGS-25392	1	74592506	109794322	1	73821868
1163	ARS-BFGL-NGS-31642	1	74626584	110043522	1	73855946
1164	BTA-35600	1	74658682	41633667	1	73888042
1165	ARS-BFGL-BAC-73	1	74697780	110860446	1	73924347
1166	ARS-BFGL-BAC-32073	1	74723584	109187140	1	73950237
1167	ARS-BFGL-BAC-34001	1	74757470	110962722	1	73984119
1168	ARS-BFGL-NGS-114968	1	74782928	110192732	1	74009574
1169	ARS-BFGL-NGS-53144	1	74819888	109018964	1	74046575
1170	ARS-BFGL-NGS-23062	1	74848508	109337735	1	74075179
1171	ARS-BFGL-NGS-32169	1	74980745	110967785	1	74197805
1172	ARS-BFGL-BAC-36572	1	75002008	110311406	1	74219065
1173	BTA-35628	1	75065403	41580508	1	74282462
1174	UA-IFASA-4774	1	75127755	29014146	1	74325400
1175	ARS-BFGL-NGS-114627	1	75158009	109001591	1	74355653
1176	BTA-35631	1	75203265	41633677	1	74400912
1177	ARS-BFGL-NGS-64511	1	75244218	109393916	1	74435001
1178	ARS-BFGL-NGS-7099	1	75269057	109286954	1	74459840
1179	BTA-36588	1	75413366	41630294	1	74581903
1180	ARS-BFGL-NGS-4924	1	75690899	109476697	1	74917513
1181	ARS-BFGL-NGS-90496	1	75838441	110210780	1	74889706
1182	ARS-BFGL-NGS-37438	1	76097227	109037987	1	75146323
1183	ARS-BFGL-NGS-81861	1	76122207	110833427	1	75171303
1184	BTA-114934	1	76177995	41617926	1	75227225
1185	BTA-114937	1	76209106	41617929	1	75258338
1186	ARS-BFGL-NGS-37067	1	76251957	109316834	1	75301239
1187	rs29025870	1	76279341	29025870	1	75328281
1188	BTA-17154	1	76314290	41621765	1	75363231
1189	BES10_Contig762_2071	1	76385338	43709791	1	75433980
1190	BTA-153014	1	76457062	109401728	1	75505402
1191	ARS-BFGL-NGS-116528	1	76528272	110938725	1	75566470
1192	ARS-BFGL-NGS-34525	1	76549928	108990257	1	75588102
1193	ARS-BFGL-NGS-15456	1	76579307	109537298	1	75618069
1194	ARS-BFGL-BAC-31478	1	76652155	108990491	1	75691167
1195	BTA-100527	1	76755556	41600452	1	75796077
1196	rs29012834	1	76840478	29012834	1	75880996
1197	ARS-BFGL-NGS-64672	1	77211549	110041762	1	76248393
1198	BTA-28764	1	77258548	41629270	1	76295386
1199	BTA-28763	1	77291949	41579892	1	76331663
1200	ARS-BFGL-NGS-30137	1	77340154	110146787	1	76378436
1201	ARS-BFGL-NGS-41839	1	77438357	110564947	1	76416854
1202	ARS-BFGL-BAC-31487	1	77492406	110497428	1	76471373
1203	BTA-36599	1	77643184	41603199	1	76622415
1204	ARS-BFGL-NGS-1406	1	77665967	109653738	1	76645192
1205	BTA-95639	1	77729392	41598314	1	76709967
1206	BTA-95638	1	77758706	41664218	1	76739280
1207	ARS-BFGL-BAC-31482	1	77812123	109635001	1	76792695
1208	BTA-18708	1	77896770	41623050	1	76876908
1209	BTA-36619	1	77961287	41603203	1	76938175
1210	ARS-BFGL-NGS-34347	1	78017693	110789800	1	76994474
1211	BTA-36623	1	78228342	41582637	1	77207875
1212	BTA-36624	1	78268768	41582638	1	77248361
1213	BES7_Contig462_688	1	78302777	43708475	1	77282369
1214	ARS-BFGL-NGS-4661	1	78343439	110671109	1	77322075
1215	ARS-BFGL-NGS-92711	1	78464120	109418409	1	77442921
1216	BTA-36604	1	78504798	41630307	1	77485396
1217	ARS-BFGL-BAC-34664	1	78579023	110767654	1	77559630
1218	ARS-BFGL-NGS-80187	1	78626239	109650529	1	77606842
1219	BTA-36610	1	78988989	41630311	1	77889364
1220	rs29009958	1	79133013	29009958	1	78034231
1221	ARS-BFGL-NGS-56146	1	79196303	109034747	1	78088393
1222	BTA-112108	1	79618668	41612214	1	78449548
1223	BTA-112104	1	79679803	41612210	1	78511271
1224	ARS-BFGL-NGS-13617	1	79806335	109772258	1	78637787
1225	BTA-37512	1	79931618	41607668	1	78763254
1226	ARS-BFGL-BAC-31500	1	79960358	110637497	1	78791994
1227	BTA-37493	1	79995295	41634467	1	78826926
1228	BTB-00034886	1	80073254	43244750	1	78904951
1229	ARS-BFGL-NGS-47287	1	80132858	109684983	1	78964672
1230	ARS-BFGL-NGS-119431	1	80155139	110348226	1	78986953
1231	ARS-BFGL-BAC-33415	1	80177994	110209396	1	79009807
1232	BTB-00034743	1	80203191	43252102	1	79034999
1233	BTA-36642	1	80311275	41603205	1	79143280
1234	BTA-112299	1	80337582	41613221	1	79169547
1235	BTB-00034595	1	80385683	43250959	1	79217648
1236	ARS-BFGL-NGS-111725	1	80442479	109121314	1	79274441
1237	ARS-BFGL-NGS-25522	1	80492754	110369921	1	79324497
1238	BTB-00034294	1	80668396	43247266	1	79498250
1239	BTA-36631	1	80707689	41606347	1	79501059
1240	BTB-00034221	1	80797230	43245793	1	79591551
1241	BTA-36630	1	80835120	41630320	1	79629427
1242	BTB-00034202	1	80877096	43245775	1	79671395
1243	BTA-36632	1	80906657	41582641	1	79700956
1244	ARS-BFGL-NGS-106728	1	80961272	110162385	1	79755519
1245	ARS-BFGL-NGS-24966	1	80985791	110680473	1	79780029
1246	ARS-BFGL-NGS-68451	1	81045529	43251468	1	79841328
1247	BTA-37566	1	81108263	41666794	1	79904055
1248	ARS-BFGL-NGS-111888	1	81164974	43244966	1	79961896
1249	BTB-00036018	1	81221827	43245574	1	80019442
1250	ARS-BFGL-NGS-100951	1	81265505	110290111	1	80063107
1251	BTA-37567	1	81306349	41634520	1	80103951
1252	BTA-38429	1	81341213	41635167	1	80140397
1253	ARS-BFGL-NGS-38958	1	81399723	109247577	1	80198903
1254	ARS-BFGL-NGS-22536	1	81470840	109340131	1	80269992
1255	BTB-00036138	1	81550376	43246393	1	80349645
1256	BTA-85559	1	81662645	41660452	1	80427462
1257	ARS-BFGL-NGS-103850	1	81706708	110440131	1	80470951
1258	ARS-BFGL-NGS-19741	1	81784296	109629400	1	80548510
1259	BTB-01411638	1	81812379	42535165	1	80576593
1260	ARS-BFGL-NGS-1514	1	81852644	43250738	1	80612046
1261	ARS-BFGL-NGS-79990	1	81902081	43249771	1	80661482
1262	BTA-38441	1	82121854	41635177	1	80875014
1263	ARS-BFGL-NGS-44794	1	82142831	109981327	1	80896616
1264	BTA-38445	1	82173036	41607724	1	80923799
1265	rs29012172	1	82195162	29012172	1	80945924
1266	ARS-BFGL-NGS-26946	1	82224225	110467946	1	80974985
1267	BTA-37524	1	82268147	41576442	1	81018906
1268	BTB-00035080	1	82293970	43246044	1	81044806
1269	BTA-37523	1	82321661	41634493	1	81072227
1270	BTA-37518	1	82400701	41634489	1	81099711
1271	UA-IFASA-6360	1	82422772	41634488	1	81118415
1272	BTA-38431	1	82464966	41635169	1	81160609
1273	ARS-BFGL-NGS-96340	1	82513553	110843392	1	81209053
1274	BTA-39532	1	82544185	41640545	1	81239683
1275	BTA-39529	1	82576105	41640542	1	81271586
1276	rs29012500	1	82649812	29012500	1	81345283
1277	ARS-BFGL-NGS-78633	1	82677732	43249370	1	81373204
1278	ARS-BFGL-NGS-112626	1	82763153	110716658	1	81458625
1279	BTA-39501	1	82791367	41639724	1	81486839
1280	rs29021199	1	82820612	29021199	1	81516088
1281	BTA-39503	1	82844772	41639725	1	81540249
1282	ARS-BFGL-NGS-17054	1	82866260	109061876	1	81561737
1283	BTA-39510	1	82894120	41608610	1	81589478
1284	ARS-BFGL-NGS-106454	1	82927740	110811085	1	81623098
1285	ARS-BFGL-NGS-116286	1	82961616	110587984	1	81656974
1286	ARS-BFGL-NGS-71379	1	83006875	109454743	1	81702230
1287	BTA-39525	1	83040254	41581433	1	81735566
1288	BTA-39523	1	83065344	41640540	1	81760654
1289	BTA-39521	1	83095550	41640538	1	81790858
1290	BTA-39518	1	83136481	41640535	1	81831778
1291	ARS-BFGL-NGS-56254	1	83164439	43251848	1	81859735
1292	BTB-01187540	1	83311704	42341093	1	82007029
1293	rs29009709	1	83337932	29009709	1	82032365
1294	BTB-01777594	1	83365444	42889182	1	82059960
1295	BTA-120413	1	83390594	41602360	1	82085098
1296	BTA-107197	1	83453319	41616008	1	82147822
1297	ss46526210	1	83482395	41255350	1	82176939
1298	ARS-BFGL-NGS-61854	1	83521970	110134841	1	82216432
1299	BTB-01187418	1	83566992	42346865	1	82261456
1300	ARS-BFGL-NGS-50379	1	83597881	42346020	1	82292403
1301	rs29020611	1	83643747	29020611	1	82338088
1302	BTB-01187109	1	83741201	42344261	1	82436081
1303	BTA-107196	1	83773900	41672105	1	82468782
1304	BTB-00035766	1	83816001	43250826	1	82510970
1305	BTA-49670	1	83864921	41579176	1	82559884
1306	ARS-BFGL-NGS-19217	1	83987302	42214044	1	82680131
1307	BTA-91383	1	84009406	41604955	1	82702231
1308	ARS-BFGL-NGS-111849	1	84033003	109147912	1	82725824
1309	BTB-01059241	1	84094593	42215216	1	82787221
1310	BTA-38495	1	84142176	41635201	1	82834398
1311	BTA-38502	1	84236732	41635208	1	82928948
1312	ARS-BFGL-NGS-14913	1	84257758	109762390	1	82951366
1313	ARS-BFGL-NGS-68869	1	84312718	109912521	1	83006326
1314	ARS-BFGL-NGS-98669	1	84337291	110454414	1	83030921
1315	ARS-BFGL-NGS-27316	1	84388219	109063802	1	83081849
1316	BTA-39479	1	84416953	41639705	1	83110583
1317	ARS-BFGL-NGS-69661	1	84438461	110227264	1	83132079
1318	BTB-00037209	1	84460954	43248063	1	83154570
1319	BTA-39489	1	84484515	41639715	1	83178207
1320	ARS-BFGL-NGS-64298	1	84518674	109279033	1	83212365
1321	ARS-BFGL-NGS-2950	1	84551171	43248079	1	83267242
1322	BTB-00036349	1	84601613	43248004	1	83316586
1323	ARS-BFGL-NGS-5044	1	84653430	110196138	1	83368535
1324	ARS-BFGL-NGS-35667	1	84687437	109618582	1	83402539
1325	ARS-BFGL-NGS-64789	1	84744997	43246420	1	83458884
1326	ARS-BFGL-NGS-116572	1	85184221	109187996	1	83838758
1327	BTA-38447	1	85204864	41578805	1	83859398
1328	ARS-BFGL-NGS-53869	1	85267183	109562914	1	83916372
1329	BTA-38460	1	85287508	41603780	1	83936851
1330	BTA-38457	1	85462323	41635181	1	84111692
1331	ARS-BFGL-NGS-104692	1	85717726	110197072	1	84321230
1332	BTB-00036444	1	85742369	43249099	1	84345904
1333	BTB-01702150	1	85842545	42820790	1	84446080
1334	ARS-BFGL-NGS-22690	1	85956088	109164970	1	84559546
1335	BTB-01431374	1	85977319	42548511	1	84580772
1336	ARS-BFGL-NGS-4047	1	86010844	110710269	1	84614199
1337	BTB-01431442	1	86075653	42549376	1	84679123
1338	BTA-92798	1	86101726	41662251	1	84705191
1339	BTA-39540	1	86245740	41640548	1	84850448
1340	BTA-39546	1	86300100	41581439	1	84897864
1341	ARS-BFGL-NGS-118640	1	86345678	110280620	1	84944278
1342	BTB-00038173	1	86394616	43246311	1	84991511
1343	BTA-39548	1	86626703	41581441	1	85151862
1344	rs29024815	1	86771535	29024815	1	85294656
1345	BTA-124326	1	87001850	110106532	1	85525315
1346	ARS-BFGL-NGS-117410	1	87145340	43677359	1	85671043
1347	BTA-40454	1	87204161	41604794	1	85731453
1348	BTB-00038446	1	87409031	43248683	1	85959409
1349	BTB-00037084	1	87480051	43247039	1	86029442
1350	ARS-BFGL-NGS-58323	1	87507887	43245712	1	86057271
1351	BTB-00037008	1	87586435	43245663	1	86134439
1352	ARS-BFGL-BAC-34208	1	87797671	109106250	1	86351590
1353	BTA-38489	1	87868164	41578817	1	86421573
1354	BTA-38487	1	87895238	41578815	1	86448644
1355	BTB-00036985	1	87926863	43245640	1	86476259
1356	BTB-00036965	1	87993300	43244720	1	86543082
1357	ARS-BFGL-NGS-115710	1	88046542	110554326	1	86596243
1358	BTA-38482	1	88092648	41635194	1	86642884
1359	ARS-BFGL-NGS-72201	1	88203840	109749991	1	86753474
1360	ARS-BFGL-NGS-82014	1	88227746	110976869	1	86777370
1361	ARS-BFGL-NGS-110543	1	88314800	110601079	1	86867787
1362	BTB-00036784	1	88337775	43252439	1	86888776
1363	BTA-38474	1	88359563	41635187	1	86910584
1364	BTA-38476	1	88417938	41603781	1	86968922
1365	ARS-BFGL-BAC-6363	1	88549549	110043556	1	87100663
1366	rs29027507	1	88625906	29027507	1	87161990
1367	ARS-BFGL-NGS-13673	1	88894552	109250591	1	87402236
1368	ARS-BFGL-BAC-33122	1	88915398	43245095	1	87424785
1369	ARS-BFGL-NGS-20558	1	88945488	43251695	1	87454919
1370	rs29021588	1	89064588	29021588	1	87573900
1371	BTB-00038588	1	89105763	43249325	1	87615299
1372	BTA-25573	1	89183955	41575337	1	87725213
1373	BTB-00038586	1	89244431	43249323	1	87664746
1374	rs29018103	1	89315231	29018103	1	87774971
1375	BTB-01858021	1	89369898	42967263	1	87829634
1376	ARS-BFGL-NGS-152	1	89416383	109014727	1	87876108
1377	BTA-25574	1	89453600	41630469	1	87913280
1378	BTA-122780	1	89481342	41620681	1	87941018
1379	BTA-25575	1	89512444	41630470	1	87972118
1380	ARS-BFGL-NGS-105257	1	89532463	42465480	1	87992112
1381	BTA-103865	1	89633890	41609768	1	88050696
1382	BTA-103871	1	89669698	41568144	1	88086502
1383	rs29016036	1	89700077	29016036	1	88117471
1384	ARS-BFGL-NGS-114428	1	89733234	42675899	1	88150843
1385	BTA-104461	1	89794578	41610645	1	88205509
1386	BTB-00039314	1	90038585	43248805	1	88358715
1387	BTB-00039253	1	90179428	43248747	1	88462591
1388	ARS-BFGL-NGS-112470	1	90205865	109498498	1	88489434
1389	rs29010500	1	90256048	29010500	1	88539617
1390	BTA-40510	1	90355809	41635702	1	88638760
1391	BTA-40495	1	90434374	41635687	1	88698235
1392	rs29026448	1	90537003	29026448	1	88801264
1393	BTA-40481	1	90634337	41635677	1	88899250
1394	BTA-108728	1	90783124	41570902	1	89091419
1395	BTB-01195902	1	90814903	42352716	1	89059581
1396	BTA-122384	1	90861866	41625673	1	89243673
1397	BTB-01196345	1	90903002	42357756	1	89284818
1398	BTA-108726	1	91050516	43708918	1	89431170
1399	BTB-01196775	1	91094699	42351089	1	89475293
1400	BTB-01196862	1	91127428	42351876	1	89509288
1401	BTB-01196519	1	91181416	42349633	1	89563554
1402	BTB-00040563	1	91210115	43249651	1	89592448
1403	BTB-00040624	1	91242804	43249712	1	89625133
1404	UA-IFASA-7467	1	91373792	41576297	1	89755328
1405	BTA-88734	1	91403394	41658553	1	89784824
1406	ARS-BFGL-NGS-107398	1	91463562	43249474	1	89840519
1407	BTA-41504	1	91500916	41641200	1	89877873
1408	ARS-BFGL-NGS-23253	1	91523887	43248299	1	89900842
1409	BTA-124406	1	91564346	110911843	1	89941301
1410	ARS-BFGL-NGS-29136	1	91648180	109425591	1	90025134
1411	ARS-BFGL-NGS-25311	1	91744228	41576317	1	90121176
1412	BTB-00041036	1	91784657	43246622	1	90156001
1413	BTA-41494	1	91824932	41641198	1	90196132
1414	BTA-41490	1	91871013	41576315	1	90242919
1415	ARS-BFGL-NGS-3794	1	91939450	109664043	1	90311323
1416	BTB-00040808	1	91975053	43250493	1	90347030
1417	BTA-41482	1	92008664	41641190	1	90377648
1418	ARS-BFGL-NGS-78317	1	92062747	108977753	1	90430877
1419	BTA-41479	1	92133796	41641189	1	90503071
1420	BTA-41478	1	92220931	41576309	1	90561071
1421	ARS-BFGL-NGS-12933	1	92295108	110200991	1	90637000
1422	ARS-BFGL-NGS-11919	1	92319936	109527899	1	90661827
1423	ARS-BFGL-BAC-36098	1	92347967	42922702	1	90689913
1424	BTA-17964	1	92370879	41623976	1	90714916
1425	rs29019866	1	92456768	29019866	1	90759099
1426	BTA-150228	1	92591633	42577957	1	90895301
1427	BTA-94613	1	92612530	41660693	1	90916197
1428	BTA-94619	1	92649879	41615034	1	90956859
1429	rs29010311	1	92692767	29010311	1	91001080
1430	BTA-94612	1	92723412	41596559	1	91031267
1431	BTA-24431	1	92758766	41598608	1	91066621
1432	BTA-24432	1	92785483	41633772	1	91093330
1433	BTA-24435	1	92809679	41633775	1	91117527
1434	rs29010538	1	92846510	29010538	1	91154241
1435	BTB-01331667	1	92920993	42459491	1	91248261
1436	BTB-01331698	1	92942838	42459522	1	91270222
1437	BTB-01331738	1	92988002	42460562	1	91315818
1438	ARS-BFGL-NGS-60701	1	93030541	42460604	1	91358383
1439	BTB-01846098	1	93177160	42957786	1	91460563
1440	BTA-24071	1	93306392	41580685	1	91554463
1441	ARS-BFGL-NGS-67044	1	93334399	109767234	1	91582464
1442	BTB-01342372	1	93441358	42465953	1	91687256
1443	ARS-BFGL-BAC-36910	1	93502388	43248933	1	91748217
1444	ARS-BFGL-NGS-20424	1	93595397	110152008	1	91840712
1445	ARS-BFGL-NGS-54694	1	93744350	109820894	1	91961263
1446	BTB-02064590	1	93772257	43169096	1	91857655
1447	ARS-BFGL-NGS-115400	1	93805444	109982839	1	91888946
1448	BES3_Contig167_336	1	93828711	43704009	1	92090517
1449	BTB-01748272	1	93910291	42864406	1	92171349
1450	BTA-118144	1	93943715	41619569	1	92204771
1451	BTA-112211	1	93968140	41613169	1	92225849
1452	BTA-24325	1	94016231	41581855	1	92273799
1453	BTB-01331221	1	94050463	42455248	1	92308130
1454	BTB-01331173	1	94075560	42454500	1	92331878
1455	BTB-01211220	1	94101370	42369181	1	92357722
1456	BTA-111157	1	94204598	41566432	1	92461552
1457	BTA-111161	1	94239005	41619040	1	92495958
1458	ARS-BFGL-NGS-39699	1	94325920	109404298	1	92581626
1459	BTA-156064	1	94359269	110651607	1	92615520
1460	rs29019397	1	94392474	29019397	1	92648727
1461	ARS-BFGL-NGS-23990	1	94431973	110000433	1	92687973
1462	BTA-17925	1	94575264	41575292	1	92856829
1463	BTA-17923	1	94676693	41570264	1	92958471
1464	rs29016796	1	94720137	29016796	1	93002837
1465	BTA-42417	1	94953871	41635504	1	93252325
1466	BTA-42427	1	95105131	41570602	1	93403653
1467	ARS-BFGL-NGS-40011	1	95171336	109300955	1	93470466
1468	ARS-BFGL-NGS-107347	1	95302635	109862562	1	93601848
1469	BTA-48243	1	95340027	41639495	1	93639215
1470	BTA-48148	1	95407138	41601099	1	93706862
1471	rs29013410	1	95479047	29013410	1	93892947
1472	BTA-48143	1	95541022	41583899	1	93954887
1473	ARS-BFGL-BAC-36880	1	95676259	110075251	1	94090278
1474	BTA-48142	1	95713364	41583898	1	94127480
1475	ARS-BFGL-BAC-36877	1	95753800	110198992	1	94168061
1476	rs29009621	1	95800343	29009621	1	94214604
1477	BTB-00768631	1	95953015	41930908	1	94367295
1478	BTB-01087150	1	96023252	42244826	1	94512100
1479	BTA-120006	1	96098723	41571527	1	94623786
1480	ARS-BFGL-NGS-14083	1	96152298	110154771	1	94677356
1481	ARS-BFGL-NGS-104582	1	96174261	110660154	1	94699308
1482	BTB-01086885	1	96251379	42243461	1	94776896
1483	ARS-BFGL-NGS-80214	1	96311750	42907907	1	94860836
1484	BTB-01086841	1	96360672	42243124	1	94882093
1485	BTB-01086804	1	96431402	42243087	1	94952782
1486	BTB-01086791	1	96459386	42243074	1	94980756
1487	BTA-119986	1	96508553	41571526	1	95029947
1488	BTB-01591692	1	96668985	42707742	1	95297194
1489	ARS-BFGL-NGS-113387	1	96715383	109000844	1	95343592
1490	ARS-BFGL-NGS-83934	1	96795404	109105509	1	95423065
1491	rs29021342	1	96849600	29021342	1	95477262
1492	BTA-118353	1	96980738	41620483	1	95608009
1493	ARS-BFGL-BAC-36902	1	97057691	109054482	1	95684940
1494	BTA-122559	1	97091747	41575053	1	95718992
1495	ARS-BFGL-NGS-104619	1	97123523	109748124	1	95750768
1496	ARS-BFGL-NGS-8753	1	97541606	110244613	1	96169900
1497	ARS-BFGL-NGS-110016	1	97588947	110864683	1	96217131
1498	BTA-44240	1	97671038	41638858	1	96299260
1499	BTA-44241	1	97697066	41583680	1	96325290
1500	rs29015093	1	97753784	29015093	1	96382717
1501	ARS-BFGL-NGS-104596	1	98012403	109595573	1	96508341
1502	BTA-44265	1	98087059	41607237	1	96582794
1503	BTA-44267	1	98182025	41638871	1	96677750
1504	BTA-44288	1	98446603	41638888	1	96942516
1505	BTA-43282	1	98625571	41581638	1	97123740
1506	ARS-BFGL-NGS-96389	1	98662561	110645784	1	97160730
1507	UA-IFASA-7818	1	98697257	41635516	1	97195480
1508	BTA-43302	1	98786330	41638957	1	97276664
1509	ARS-BFGL-NGS-60021	1	98810331	109293343	1	97300654
1510	ARS-BFGL-BAC-31698	1	98849102	110765641	1	97339425
1511	BTA-43309	1	98875902	41581656	1	97366225
1512	rs29023726	1	98899809	29023726	1	97390136
1513	ARS-BFGL-NGS-19572	1	98929719	110857438	1	97420045
1514	BTA-43310	1	98967494	41581657	1	97458910
1515	ARS-BFGL-NGS-4387	1	98993552	110686198	1	97484342
1516	ARS-BFGL-NGS-96411	1	99025094	110090927	1	97515884
1517	BTA-43327	1	99098375	41638968	1	97606601
1518	ARS-BFGL-NGS-112806	1	99133308	110460009	1	97642612
1519	BTA-43335	1	99159893	41581660	1	97669242
1520	ARS-BFGL-NGS-94323	1	99235392	109521070	1	97746135
1521	BTA-43340	1	99479663	41581662	1	97906442
1522	BTA-43342	1	99504297	41638979	1	97931346
1523	BTA-43345	1	99529541	41571865	1	97955982
1524	ARS-BFGL-NGS-72769	1	99630587	109978357	1	98054518
1525	BTA-43352	1	99654141	41581664	1	98078072
1526	ARS-BFGL-NGS-34686	1	99709258	110067380	1	98133752
1527	ARS-BFGL-NGS-29866	1	99774874	109957957	1	98196332
1528	rs29011049	1	99816637	29011049	1	98238089
1529	BTA-120766	1	99852652	41622824	1	98274088
1530	BTA-43360	1	99936950	NA	NA	NA
1531	BTA-43363	1	99963679	41581670	1	98370433
1532	rs29019531	1	100049463	29019531	1	98430806
1533	BTA-124454	1	100135287	109250937	1	98552740
1534	BTB-00042406	1	100184700	43254089	1	98602410
1535	rs29025486	1	100208499	29025486	1	98626202
1536	BTB-00042454	1	100245970	43254937	1	98664177
1537	BTB-00042539	1	100284148	43255022	1	98702244
1538	BTB-00042515	1	100310832	43254998	1	98728925
1539	BTA-43379	1	100332079	41638990	1	98750172
1540	BTB-00042676	1	100362144	43256659	1	98779294
1541	BTA-44203	1	100457030	41638832	1	98873080
1542	BTA-44204	1	100482751	41638833	1	98898799
1543	BTA-44205	1	100504798	41638834	1	98920845
1544	BTA-44209	1	100570339	41638835	1	98986363
1545	BTA-44210	1	100597536	41607232	1	99013561
1546	BTA-44222	1	100697852	41638847	1	99114312
1547	BTA-124466	1	100739545	109800511	1	99156076
1548	BTA-44227	1	100776878	41583674	1	99193415
1549	ARS-USMARC-Parent-DQ404149	1	100899088	42939801	1	99314925
1550	BTB-01469883	1	100928921	42586578	1	99345463
1551	BTB-01469847	1	100957868	42586542	1	99374603
1552	BTA-95964	1	100993812	41665648	1	99469026
1553	rs29022894	1	101024265	29022894	1	99438575
1554	BTB-01832367	1	101114236	42940101	1	99526306
1555	ARS-BFGL-BAC-33742	1	101139249	109856096	1	99552129
1556	BTA-24729	1	101184085	41582753	1	99597502
1557	BTA-95970	1	101228701	41615129	1	99642111
1558	BTA-23986	1	101356249	41580656	1	99769147
1559	BTB-01568192	1	101491571	42683375	1	99905012
1560	BTB-00044639	1	101582984	43256310	1	99997409
1561	BTA-45212	1	101607429	41643602	1	100021883
1562	rs29020368	1	101627474	29020368	1	100041952
1563	BTA-45209	1	101679724	41643601	1	100094035
1564	BTB-00044397	1	101758733	43255173	1	100172966
1565	BTA-45204	1	101786416	41607285	1	100200649
1566	BTA-45203	1	101823348	41585823	1	100237544
1567	BTA-45195	1	101884551	41585816	1	100297745
1568	ARS-BFGL-NGS-38583	1	102011854	43253090	1	100348072
1569	BTA-45183	1	102046639	41585810	1	100382840
1570	BTB-00043898	1	102096282	43258773	1	100432385
1571	ARS-BFGL-NGS-22608	1	102144699	109150975	1	100481800
1572	BTB-00043787	1	102226867	43258062	1	100564241
1573	BTB-00043646	1	102303711	43255821	1	100663074
1574	BTA-45176	1	102388427	41643588	1	100605192
1575	BTB-01631847	1	102463274	42742620	1	100760752
1576	BTB-01631727	1	102503383	42742505	1	100800828
1577	BTA-109064	1	102538127	41617944	1	100835682
1578	BTB-00043545	1	102565211	43254920	1	100862935
1579	BTB-01234729	1	102744522	42391114	1	101033651
1580	BTB-01234598	1	102813611	42390288	1	101103098
1581	BTB-01234531	1	102851235	42389621	1	101140718
1582	BTB-01234416	1	102897872	42388806	1	101188217
1583	BTA-157362	1	102941437	110703123	1	101231777
1584	BTA-115500	1	103027702	110642778	1	101308751
1585	BTA-157357	1	103048372	110373410	1	101330295
1586	BTB-01234321	1	103082648	42387812	1	101366448
1587	BTA-19461	1	103118711	41577779	1	101403755
1588	BTA-116211	1	103190530	41608306	1	101476469
1589	BTA-109808	1	103251982	41621210	1	101537204
1590	BTA-109811	1	103298038	110858680	1	101583260
1591	BTB-01136854	1	103378930	42295315	1	101664632
1592	rs29026147	1	103481978	29026147	1	101773849
1593	BTB-01136812	1	103524289	42295273	1	101816107
1594	BTA-95705	1	103559721	41665136	1	101851539
1595	rs29020933	1	103600609	29020933	1	101892420
1596	BTA-95698	1	103623770	41665131	1	101918115
1597	BTA-95685	1	103660852	109428977	1	101956485
1598	BTA-95676	1	103682364	41664227	1	101977997
1599	BTB-01136480	1	103732123	42293051	1	102026796
1600	BTA-148636	1	103865050	110604087	1	102167348
1601	BTA-150614	1	103947058	109422623	1	102249245
1602	BTB-00807186	1	104143689	41968322	1	102421173
1603	BTB-00807137	1	104165294	41968279	1	102442760
1604	BTB-00807095	1	104187285	41968237	1	102464968
1605	BTA-51653	1	104261033	41639575	1	102538612
1606	BTB-00047321	1	104289442	43257480	1	102567034
1607	ARS-BFGL-NGS-35839	1	104311396	43256409	1	102589009
1608	BTB-00047301	1	104393550	43257460	1	102674520
1609	ARS-BFGL-NGS-11628	1	104425632	110651391	1	102707429
1610	BTA-46150	1	104514101	41639071	1	102792723
1611	ARS-BFGL-NGS-54096	1	104558668	43256387	1	102837279
1612	ARS-BFGL-BAC-4585	1	104586019	42869829	1	102864195
1613	BTB-01757785	1	104624508	42870862	1	102903978
1614	BTB-01992706	1	104660828	43104499	1	102942640
1615	BTA-45259	1	104693779	41576339	1	102975544
1616	BTB-00046888	1	104752776	43259751	1	103034522
1617	BTA-45251	1	104789847	41644831	1	103071560
1618	BTB-00046704	1	104826892	43258367	1	103105517
1619	BTB-00046682	1	104880704	43258348	1	103154830
1620	BTB-00046603	1	104911197	43257669	1	103185339
1621	ARS-BFGL-NGS-76111	1	104945025	110775913	1	103219606
1622	rs29019307	1	105157762	29019307	1	103434094
1623	BTB-00007274	1	105187464	43221199	1	103463199
1624	BTA-39406	1	105522563	41639661	1	103675933
1625	BTB-00046514	1	105573548	43256880	1	103728420
1626	BTA-85933	1	105665722	41662785	1	103788356
1627	BTB-02074068	1	105711159	43174752	1	103833758
1628	BTB-00045786	1	105804254	43259154	1	103926075
1629	BTB-00045751	1	105828419	43258719	1	103950225
1630	BTA-28757	1	105852128	41629268	1	103973956
1631	BTB-01831301	1	105941282	42940149	1	104220701
1632	BTB-01579733	1	106102388	42697824	1	104280525
1633	BTA-27908	1	106227074	41633163	1	104152463
1634	BTB-02007023	1	106260515	43113331	1	104119054
1635	BTB-01582427	1	106294366	42699492	1	103543035
1636	BTA-39422	1	106321484	43220393	1	103515881
1637	BTB-02095892	1	106390335	43197096	1	105570832
1638	BTB-00044897	1	106492826	43257968	1	105477614
1639	BTB-00044677	1	106604370	43256448	1	105651348
1640	BTA-45217	1	106641265	41607288	1	105689048
1641	BTA-45213	1	106706367	41576332	1	105754655
1642	BTA-97011	1	106761686	41663692	1	105810391
1643	ARS-BFGL-NGS-24511	1	106836211	109806393	1	105884830
1644	ARS-BFGL-NGS-73237	1	106860010	110511838	1	105908625
1645	ARS-BFGL-NGS-111524	1	106966327	110255625	1	106015356
1646	BTB-00048807	1	107239723	43263261	1	106245603
1647	BTB-00048761	1	107261131	43262015	1	106267009
1648	BTB-00048739	1	107290110	43261993	1	106295981
1649	rs29011752	1	107314072	29011752	1	106319550
1650	BTA-95276	1	107465191	41663229	1	106407844
1651	BTA-163250	1	107510584	110805096	1	106453206
1652	BTA-46240	1	107570079	41578722	1	106512965
1653	ARS-BFGL-NGS-70855	1	107595774	109326154	1	106538660
1654	BTA-95284	1	107653138	41663537	1	106596266
1655	BTA-46239	1	107676363	41640336	1	106619491
1656	BTB-00048624	1	107700461	43261179	1	106643275
1657	BTB-00048535	1	107766670	43260190	1	106709414
1658	BTB-00048482	1	107792726	43260137	1	106735559
1659	BTA-46212	1	107826150	41578721	1	106768984
1660	BTB-00048449	1	107860245	43259704	1	106802833
1661	ARS-BFGL-NGS-115565	1	107881652	43259689	1	106824629
1662	BTA-46209	1	108068192	43257839	1	107009676
1663	BTB-00048133	1	108096544	43256591	1	107033065
1664	BTB-00048035	1	108204402	43255695	1	107149909
1665	ARS-BFGL-NGS-110392	1	108228313	43262908	1	107172243
1666	BTA-124526	1	108273285	43260715	1	107217357
1667	BTB-00047642	1	108313367	43260098	1	107257059
1668	UA-IFASA-4990	1	108388518	29014766	1	107333592
1669	BTB-00049060	1	108534059	43257188	1	107573707
1670	BTB-00049075	1	108572338	43257203	1	107611829
1671	ARS-BFGL-NGS-32669	1	108621473	109516445	1	107646345
1672	ARS-BFGL-NGS-63747	1	108675220	43264574	1	107698360
1673	ARS-BFGL-NGS-51005	1	108704492	110789577	1	107727635
1674	BTB-00049653	1	108886770	43263479	1	107910690
1675	BTA-18307	1	108959968	41575613	1	108000927
1676	BTA-121982	1	108990280	41623577	1	108031239
1677	BTB-00045631	1	109050917	43257799	1	108091870
1678	BES7_Contig483_2157	1	109110444	43256975	1	108154057
1679	ARS-BFGL-BAC-31718	1	109130868	110185539	1	108174470
1680	ARS-BFGL-NGS-235	1	109155375	110102542	1	108199006
1681	ARS-BFGL-NGS-114023	1	109205601	43255523	1	108249215
1682	ARS-BFGL-NGS-111509	1	109238727	43255467	1	108282363
1683	BTB-00045263	1	109275735	43255435	1	108319369
1684	BTA-45222	1	109308665	41643604	1	108352293
1685	BTB-00049354	1	109408906	43260382	1	108453122
1686	BTB-00049502	1	109504438	43261328	1	108547611
1687	BTB-01319681	1	109569897	42443533	1	108612475
1688	BTA-122729	1	109592118	41620647	1	108634690
1689	ARS-BFGL-NGS-110222	1	109631386	109002091	1	108673807
1690	BTA-120192	1	109666026	41620808	1	108708542
1691	BTA-120188	1	109705809	109126987	1	108748198
1692	ARS-BFGL-NGS-116315	1	109740122	110394199	1	108782509
1693	ARS-BFGL-NGS-35848	1	109823077	110284791	1	108864882
1694	BTA-120193	1	109859726	41620809	1	108900317
1695	BTA-120200	1	109894824	41602353	1	108935413
1696	BTB-01263441	1	109968067	42283451	1	109007793
1697	BTB-01961443	1	109992374	43070837	1	109032560
1698	BTA-109427	1	110039365	41605402	1	109079423
1699	ARS-BFGL-NGS-32083	1	110059484	42356323	1	109099488
1700	BTB-02008740	1	110096575	43111834	1	109136062
1701	BTA-27390	1	110123249	41631073	1	109175008
1702	ARS-BFGL-NGS-118240	1	110216848	110030227	1	109200000
1703	ARS-BFGL-NGS-535	1	110238218	110694784	1	109221369
1704	ARS-BFGL-NGS-10422	1	110269206	42355494	1	109252370
1705	BTB-01201574	1	110301474	42355462	1	109284636
1706	BTA-122843	1	110331369	41575091	1	109314516
1707	BTB-01201524	1	110376456	42360611	1	109359679
1708	ARS-BFGL-NGS-16277	1	110426884	43021933	1	109410506
1709	ARS-BFGL-NGS-115502	1	110447738	110110410	1	109431433
1710	BTA-98364	1	110484894	41609675	1	109468586
1711	ARS-BFGL-NGS-118671	1	110560044	109599796	1	109543734
1712	rs29014005	1	110590752	29014005	1	109573236
1713	ARS-BFGL-NGS-93455	1	110670515	110945214	1	109649036
1714	ARS-BFGL-NGS-115228	1	110727458	110866147	1	109706655
1715	BTA-111239	1	110770470	41619079	1	109749666
1716	BTA-111237	1	110895084	41619077	1	109869888
1717	BTA-104644	1	111081217	41611758	1	110037865
1718	BTB-01568926	1	111114305	42682258	1	110070985
1719	BTB-01568935	1	111136683	42682267	1	110093503
1720	BTB-00006126	1	111345808	43219754	1	110299855
1721	BTB-01184881	1	111465666	42341344	1	110389787
1722	ARS-BFGL-NGS-19707	1	111631384	42322946	1	110557741
1723	ARS-BFGL-BAC-16136	1	111653868	110519452	1	110580221
1724	BTB-01166725	1	111768667	42322961	1	110629127
1725	ARS-BFGL-BAC-16138	1	111827526	110868566	1	110694748
1726	BTB-01166773	1	111853609	42323009	1	110720832
1727	BTA-102454	1	111914002	41601833	1	110781251
1728	ARS-BFGL-NGS-105415	1	111940978	42323608	1	110808219
1729	BTA-102461	1	111980559	42324388	1	110848462
1730	BTA-102469	1	112022952	41611562	1	110887273
1731	BTA-102473	1	112059728	41611565	1	110924093
1732	BTB-01167043	1	112082169	42324979	1	110946536
1733	ARS-BFGL-NGS-32687	1	112118590	110290496	1	110982956
1734	ARS-BFGL-NGS-57889	1	112166105	109126926	1	111030092
1735	BTA-102468	1	112256959	41611561	1	111039014
1736	ARS-BFGL-NGS-119115	1	112280168	42298690	1	111060336
1737	ARS-BFGL-NGS-109823	1	112342225	109344197	1	111122389
1738	BTA-96415	1	112551144	41661378	1	111265311
1739	BTB-01140101	1	112575703	42296756	1	111289853
1740	ARS-BFGL-NGS-18066	1	112684236	110552503	1	111357945
1741	ARS-BFGL-NGS-26803	1	112714810	42294397	1	111389074
1742	ARS-BFGL-NGS-110339	1	112821536	109878660	1	111495891
1743	ARS-BFGL-NGS-26090	1	112870271	110924131	1	111544625
1744	ARS-BFGL-NGS-89681	1	112902995	110979940	1	111577424
1745	ARS-BFGL-NGS-26007	1	113153748	110737170	1	111855994
1746	BTB-02056490	1	113246108	43165194	1	111955405
1747	ARS-BFGL-NGS-104170	1	113288533	108995754	1	111997359
1748	ARS-BFGL-NGS-104436	1	113330372	110853931	1	112039035
1749	ARS-BFGL-BAC-6549	1	113522877	42387717	1	112225759
1750	ARS-BFGL-NGS-97925	1	113640564	110056091	1	112344219
1751	BTB-01562245	1	113667458	42681583	1	112371771
1752	BTA-37966	1	113809158	41632723	1	112462260
1753	ARS-BFGL-NGS-18134	1	113849330	110764446	1	112497788
1754	ARS-BFGL-NGS-61822	1	113878224	109282322	1	112526671
1755	ARS-BFGL-BAC-16144	1	113902764	41751194	1	112551212
1756	ARS-BFGL-NGS-26766	1	114032903	109235421	2	71023597
1757	UA-IFASA-7369	1	114095219	41644129	1	112649918
1758	BTB-00049981	1	114119134	43266806	1	112675358
1759	BTB-00738246	1	114211551	41897673	1	112769407
1760	BTB-00049996	1	114268880	43266821	1	112827230
1761	ARS-BFGL-NGS-104897	1	114303211	43257282	1	112863292
1762	BTA-47232	1	114435408	41573010	1	112994639
1763	ARS-BFGL-NGS-16218	1	114483109	110300203	1	113042340
1764	ARS-BFGL-NGS-16950	1	114546735	109092112	1	113064926
1765	ARS-BFGL-NGS-110332	1	114567103	109634841	1	113085294
1766	ARS-BFGL-NGS-68690	1	114592152	110383996	1	113110343
1767	ARS-BFGL-NGS-25368	1	114770812	110939665	1	113296627
1768	ARS-BFGL-BAC-6558	1	114819748	109835499	1	113346075
1769	rs29019540	1	114966797	29019540	1	113490096
1770	BTA-89523	1	115107961	41660601	1	113631332
1771	BTB-01058465	1	115224610	42218645	1	113745976
1772	BTA-122011	1	115302016	41623597	1	113821052
1773	ARS-BFGL-NGS-43953	1	115334731	42216534	1	113855984
1774	BTB-01058228	1	115386176	42215609	1	113906808
1775	ARS-BFGL-NGS-42310	1	115414261	109466689	1	113934887
1776	rs29025571	1	115465238	29025571	1	113985680
1777	BTB-01057979	1	115564989	42223561	1	114085424
1778	ARS-BFGL-NGS-2027	1	115719699	109026214	1	114239740
1779	BTA-89540	1	115749910	41660617	1	114270026
1780	BTB-01649757	1	115818162	42762584	1	114338523
1781	BTA-89520	1	116201225	41660598	1	114647883
1782	BTA-94396	1	116360193	41595625	1	114771441
1783	rs29021222	1	116400784	29021222	1	114815109
1784	ARS-BFGL-NGS-109048	1	116468052	41571071	1	114737613
1785	BTB-00050187	1	116499203	43258512	1	114842562
1786	ARS-BFGL-NGS-76535	1	116524388	110656055	1	114868818
1787	ARS-BFGL-NGS-92715	1	116600533	109545155	1	114945541
1788	ARS-BFGL-NGS-11580	1	116634497	110440177	1	114981065
1789	BTB-01457148	1	116685807	42575643	1	115033039
1790	ARS-BFGL-NGS-37145	1	116725331	109491499	1	115072563
1791	BTB-01744054	1	116836666	42859069	1	115185215
1792	ARS-BFGL-NGS-67613	1	116919043	109241656	1	115389278
1793	BTB-00050464	1	117029817	43261388	1	115499944
1794	BTA-47242	1	117059193	41601035	1	115529321
1795	rs29016851	1	117114368	29016851	1	116348200
1796	ARS-BFGL-NGS-57677	1	117241003	42347234	1	116472073
1797	BTB-01575226	1	117287525	42691194	1	116518604
1798	BTB-02041724	1	117495466	43146027	1	116700751
1799	BTA-105046	1	117551038	41614035	1	116582598
1800	BTA-48169	1	117743300	41667464	1	116825697
1801	BTB-00051291	1	117772702	43258621	1	116853616
1802	BTB-02083452	1	117796982	43185677	1	116879644
1803	BTA-48171	1	117848241	41605459	1	116928702
1804	BTB-02047820	1	117903816	43156801	1	117318567
1805	BTB-01622929	1	117929102	42743786	1	117345968
1806	BTA-48158	1	118102875	41639459	1	117521475
1807	BTA-20517	1	118239066	41580133	1	117585231
1808	rs29019947	1	118273002	29019947	1	117619160
1809	BTB-01305960	1	118334171	42432973	1	117722957
1810	BTB-01305946	1	118362231	42432959	1	117751796
1811	ARS-BFGL-NGS-25618	1	118391359	108974295	1	117781148
1812	BTB-01641194	1	118428628	42750853	1	117817906
1813	BTA-109780	1	118464786	41605410	1	117854060
1814	BTB-01499384	1	118553213	42618761	1	117894695
1815	BTA-98511	1	118587803	41594021	1	117929353
1816	UA-IFASA-1947	1	118631776	29012024	1	117973576
1817	BTA-98510	1	118660950	41665600	1	118002920
1818	BTB-00051535	1	118736328	43261465	1	118072379
1819	ARS-BFGL-NGS-93375	1	118769179	110038415	1	118105327
1820	ARS-BFGL-NGS-13821	1	118791124	43260467	1	118127187
1821	BTA-48213	1	118830384	41583907	1	118162844
1822	BTA-48208	1	118859818	41639487	1	118194724
1823	BTB-00051887	1	118891836	43264910	1	118226740
1824	ARS-BFGL-NGS-10545	1	118954690	109546129	1	118289543
1825	BTB-00051924	1	119210645	43265947	1	118374617
1826	BTA-48231	1	119361323	41601104	1	118532290
1827	BTA-49345	1	119408643	41578197	1	118581426
1828	BTB-00052514	1	119436425	43262828	1	118609659
1829	BTB-00052487	1	119470403	43262801	1	118643593
1830	BTB-00052471	1	119498853	43262785	1	118672043
1831	BTA-99965	1	119540956	41596925	1	118714300
1832	ARS-BFGL-NGS-23299	1	119578617	110678249	1	118752046
1833	rs29024657	1	119604441	29024657	1	118777869
1834	BTB-00052201	1	119642352	43260018	1	118815770
1835	BTA-48238	1	119664146	41639493	1	118837556
1836	BTB-00052307	1	119687275	43260623	1	118860691
1837	ARS-BFGL-NGS-105650	1	119709179	110656201	1	118882592
1838	BTB-00051548	1	119804328	43261478	1	118962302
1839	BTB-01543431	1	119865810	42660905	1	119018882
1840	BTB-01632443	1	119952470	42746313	1	119106826
1841	BTA-52975	1	120103821	41585307	1	119226741
1842	ARS-BFGL-NGS-59470	1	120217827	109303082	1	119329151
1843	ARS-BFGL-NGS-31534	1	120245942	41991855	1	119355031
1844	BTA-53011	1	120340753	41637805	1	119374036
1845	BTB-02013809	1	120365219	43120098	1	119399386
1846	ARS-BFGL-NGS-112497	1	120387210	110543211	1	119421373
1847	BTB-01877866	1	120412325	42986744	1	119446658
1848	ARS-BFGL-NGS-119723	1	120436682	110530704	1	119470974
1849	BTB-00052737	1	120510190	43265648	1	119544478
1850	ARS-BFGL-NGS-27741	1	120544310	41635984	1	119579301
1851	ARS-BFGL-NGS-117328	1	120683470	110308751	1	119749415
1852	ARS-BFGL-NGS-91306	1	120706941	110020644	1	119725960
1853	BTB-00052826	1	120763385	43266535	1	119790569
1854	BTB-01943865	1	120809802	43051807	1	119835847
1855	BTB-00053420	1	120847487	43263227	1	119873516
1856	BTA-49362	1	120883490	41635996	1	119909518
1857	ARS-BFGL-BAC-7205	1	120952275	110980619	1	119976661
1858	BTB-00053237	1	120977577	43262044	1	120001963
1859	BTA-114286	1	121043690	41574061	1	120065610
1860	ARS-BFGL-NGS-110032	1	121087797	43262034	1	120109716
1861	BES7_Contig244_858	1	121128306	43708438	1	120149924
1862	ARS-BFGL-BAC-7198	1	121281420	41838022	1	120303037
1863	BTA-147775	1	121308085	43111100	1	120326805
1864	BTA-87622	1	121334743	41594412	1	120337884
1865	BTB-00052125	1	121478777	43259942	1	120479376
1866	ARS-BFGL-NGS-99492	1	121576021	109929555	1	120572284
1867	BTB-00052149	1	121631417	43259966	1	120625309
1868	BTB-00053634	1	121738310	43266641	1	120732249
1869	ARS-BFGL-BAC-13578	1	121779928	109133212	1	120752725
1870	ARS-BFGL-NGS-23874	1	121869264	109661926	1	120842008
1871	BTA-84510	1	121938238	41594942	1	120915343
1872	BTA-120125	1	121971269	41572660	1	120948506
1873	BTA-49368	1	122103208	41578200	1	121093829
1874	rs29027306	1	122126281	29027306	1	121113938
1875	BTB-00053769	1	122430540	43267675	1	121341406
1876	BTA-49375	1	122452495	41578204	1	121363361
1877	BTB-00053802	1	122485808	43267708	1	121396671
1878	BTB-01117225	1	122679677	42273703	1	121498622
1879	BTB-01904540	1	122878446	43010529	1	121686760
1880	BTB-01116994	1	122925551	42272883	1	121733487
1881	BTB-01116925	1	122978012	42271814	1	121785956
1882	BTA-148357	1	123010467	109276095	1	121818219
1883	BTB-01116848	1	123036485	42271737	1	121845053
1884	BTB-01116846	1	123058465	42271735	1	121871117
1885	ARS-BFGL-NGS-114386	1	123084789	109698638	1	121897831
1886	BTA-148345	1	123111978	110028953	1	121925426
1887	BTA-49378	1	123392034	41601545	1	122175425
1888	BTB-00054360	1	123488133	43262568	1	122271495
1889	BTA-16918	1	123578885	41621057	1	122360054
1890	ARS-BFGL-NGS-12402	1	123648420	109277156	1	122427093
1891	rs29024142	1	123673327	29024142	1	122452047
1892	BTA-49389	1	123696229	41636008	1	122474911
1893	BTB-00054117	1	123722069	43269122	1	122500882
1894	BTB-00054095	1	123745268	43269100	1	122524043
1895	BTB-00054052	1	123787140	43269057	1	122565912
1896	BTB-00054069	1	123827271	43269074	1	122606040
1897	BTB-00054609	1	123857365	43263816	1	122636122
1898	BTA-49414	1	123886739	41578214	1	122665580
1899	BTA-49405	1	124051933	41636018	1	122767985
1900	BTB-00054470	1	124073915	43263077	1	122789893
1901	ARS-BFGL-NGS-105510	1	124098454	110845213	1	122814776
1902	ARS-BFGL-BAC-14216	1	124166999	110666321	1	122884941
1903	ARS-BFGL-NGS-7472	1	124221895	110230312	1	122911380
1904	BTB-01382680	1	124249031	42502557	1	122973343
1905	rs29020824	1	124307907	29020824	1	123032224
1906	ARS-BFGL-NGS-15972	1	124423294	110804621	1	123130845
1907	BTB-01694763	1	124446281	42810757	1	123153828
1908	BTB-01694723	1	124468267	42809517	1	123176398
1909	BTB-01694682	1	124491703	42809476	1	123199831
1910	ARS-BFGL-NGS-39073	1	124522712	109330652	1	123230830
1911	BTB-00054661	1	124627438	43264168	1	123335404
1912	BTB-00054647	1	124664089	43264154	1	123372013
1913	BTB-00056029	1	124695459	43266936	1	123403379
1914	UA-IFASA-8594	1	124734841	41639301	1	123442760
1915	BTB-00055938	1	124766455	43266445	1	123474366
1916	BTB-00055741	1	124813413	43265048	1	123536637
1917	ARS-BFGL-BAC-14851	1	124957768	109139638	1	123646279
1918	BTA-50274	1	124984351	41639296	1	123672861
1919	ARS-BFGL-NGS-91292	1	125025152	109029759	1	123713681
1920	ARS-BFGL-BAC-14843	1	125070641	110334835	1	123759167
1921	BTB-00055621	1	125106622	43263928	1	123795324
1922	ARS-BFGL-NGS-72670	1	125136693	109279785	1	123825385
1923	BTB-01479818	1	125187132	42602615	1	123876268
1924	BTA-96755	1	125232862	41591319	1	123921894
1925	BTA-119435	1	125299243	41617727	1	123998490
1926	ARS-BFGL-NGS-553	1	125380435	110198933	1	124068962
1927	BTA-22052	1	125540856	41575914	1	124196948
1928	BTA-22049	1	125813061	41629197	1	124464855
1929	BTA-114011	1	125880274	41612521	1	124531404
1930	BTA-50291	1	125953329	41606314	1	124603853
1931	BTA-117044	1	126204952	41618401	1	124848249
1932	BTA-100450	1	126219760	41610871	1	124963428
1933	rs29021205	1	126292858	29021205	1	125036511
1934	rs29022289	1	126333917	29022289	1	125076053
1935	BTB-01404845	1	126361364	42529951	1	125237780
1936	BTA-97832	1	126429439	41609661	1	125283942
1937	rs29020074	1	126495676	29020074	1	125350385
1938	ARS-BFGL-NGS-8991	1	126530822	109236942	1	125385615
1939	ARS-BFGL-NGS-63031	1	126552181	110207001	1	125406903
1940	BTA-99808	1	126681171	41596878	1	125641702
1941	ARS-BFGL-NGS-111513	1	126765039	110134146	1	125725305
1942	BTB-01369713	1	126940408	42492559	1	125943303
1943	BTB-01369884	1	127024542	42493530	1	126027422
1944	BTB-01369953	1	127078768	42494297	1	126070556
1945	ARS-BFGL-NGS-89910	1	127125911	43158058	1	126118941
1946	BTA-107875	1	127243089	41568872	1	126199422
1947	BTA-120174	1	127413396	41620798	1	126371748
1948	ARS-BFGL-NGS-107861	1	127476055	110471435	1	126434398
1949	BTB-00060880	1	127562872	43274686	1	126523428
1950	BTB-00060751	1	127592935	43273660	1	126549908
1951	ARS-BFGL-NGS-98257	1	127648645	43272464	1	126567481
1952	ARS-BFGL-NGS-113021	1	127693984	43270362	1	126606801
1953	ARS-BFGL-NGS-25639	1	127738600	43269509	1	126651501
1954	ARS-BFGL-NGS-100109	1	127772468	43268477	1	126680933
1955	BTA-50300	1	127862095	41639306	1	126815881
1956	BTA-50297	1	127892124	41639303	1	126846004
1957	ARS-BFGL-NGS-79291	1	127944456	109433456	1	126898336
1958	ARS-BFGL-NGS-27011	1	128159907	109874518	1	127112983
1959	BTA-50361	1	128262693	41639330	1	127166834
1960	BTB-01935567	1	128306733	43043730	1	127206157
1961	rs29027485	1	128389632	29027485	1	127288890
1962	BTB-00057862	1	128417922	43271641	1	127317180
1963	BTB-01472166	1	128458603	42590207	1	127358003
1964	BTA-51337	1	128480165	41637080	1	127377010
1965	rs29003723	1	128529810	29003723	1	127426647
1966	ARS-BFGL-NGS-55389	1	128532798	42590650	1	127429635
1967	BTA-96197	1	128562159	41666456	1	127458995
1968	BTB-00056151	1	128594448	43261058	1	127491286
1969	BTA-50302	1	128621565	41601582	1	127518399
1970	BTB-00056188	1	128649466	43261094	1	127546305
1971	BTA-50305	1	128671623	41580320	1	127568464
1972	BTB-00056214	1	128693817	43261120	1	127591192
1973	BTB-00056233	1	128717612	43262139	1	127615037
1974	BTB-01663737	1	128943616	42774696	1	127841330
1975	ARS-BFGL-NGS-9109	1	129043956	109566204	1	127926080
1976	ARS-BFGL-NGS-105585	1	129115568	110712154	1	127998001
1977	ARS-BFGL-BAC-16161	1	129210658	43263378	1	128092950
1978	ARS-BFGL-NGS-92777	1	129496024	43265232	1	128320901
1979	BTB-00056583	1	129547300	43265267	1	128372905
1980	BTB-00056613	1	129572521	43265297	1	128398119
1981	ARS-BFGL-NGS-34197	1	129595015	43265316	1	128420783
1982	ARS-BFGL-NGS-111607	1	129621647	110549531	1	128447062
1983	ARS-BFGL-NGS-118073	1	129646320	43266192	1	128471733
1984	ARS-BFGL-NGS-118749	1	129697306	109129430	1	128518666
1985	ARS-BFGL-NGS-42035	1	129759780	108977638	1	128581140
1986	ARS-BFGL-NGS-61598	1	129786757	109227365	1	128608115
1987	ARS-BFGL-NGS-86926	1	129815673	109735050	1	128637028
1988	ARS-BFGL-NGS-411	1	129879702	109907855	1	128702093
1989	BTB-00056939	1	129909452	43268022	1	128731809
1990	BTA-50341	1	129933454	41639316	1	128755717
1991	rs29012765	1	129954643	29012765	1	128776905
1992	ARS-BFGL-NGS-36975	1	129977705	110976391	1	128799966
1993	ARS-BFGL-NGS-1224	1	130020854	110194991	1	128843110
1994	ARS-BFGL-NGS-82206	1	130042012	41639318	1	128864268
1995	BTA-50347	1	130065567	41639321	1	128887823
1996	ARS-BFGL-NGS-104657	1	130086343	109828384	1	128908587
1997	ARS-BFGL-NGS-31046	1	130140750	110915186	1	128962989
1998	BTB-00057251	1	130184802	43266036	1	129007020
1999	ARS-BFGL-NGS-116868	1	130227459	109985403	1	129049315
[truncated: 38,318 more rows]
